# Supplementary material for: Interrelation between gut microbiota, SCFA, and fatty acid composition in pigs
Source: mSystems. 2023 Dec 14;9(1):e01049-23. doi: 10.1128/msystems.01049-23 (PMC10804976; doi:10.1128/msystems.01049-23)
Supplement: Table S1 — Total counts and relative abundance of taxa at phylum and genus level. [file msystems.01049-23-s0005.xlsx]

## Sheet: Phylum
Supplemental Table S1. Total counts and relative abundance of taxa at phylum level. The number of positive samples, mean, standard deviation (SD), minimum and maximum counts are also calculated.
Phylum	Total counts	Percentage	Positive samples	% positive samples	Mean	SD	Minimum	Maximum
Bacteroidota	3887690	44.083	285	100	13641	3538.58	3170	28242
Firmicutes	3365919	38.1666	285	100	11810.2	3330.97	2814	23988
Spirochaetota	721116	8.17683	285	100	2530.23	767.65	691	4925
Verrucomicrobiota	309497	3.50943	285	100	1085.95	660.028	59	4898
Planctomycetota	122223	1.3859	283	99.2982	428.853	214.524	0	1445
Fibrobacterota	110488	1.25284	282	98.9474	387.677	224.324	0	1477
Proteobacteria	98155	1.11299	285	100	344.404	256.254	10	1544
Desulfobacterota	66756	0.756955	280	98.2456	234.232	217.97	0	1276
Campilobacterota	51110	0.579543	265	92.9825	179.333	169.691	0	957
Cyanobacteria	28488	0.323029	190	66.6667	99.9579	142.127	0	722
Euryarchaeota	17443	0.197788	155	54.386	61.2035	87.6354	0	504
Patescibacteria	15724	0.178297	238	83.5088	55.1719	60.3723	0	407
Fusobacteriota	9804	0.111169	37	12.9825	34.4	133.803	0	839
Elusimicrobiota	6466	0.0733188	122	42.807	22.6877	44.3571	0	255
Thermoplasmatota	4259	0.0482934	170	59.6491	14.9439	20.0934	0	96
Actinobacteriota	3227	0.0365914	118	41.4035	11.3228	19.084	0	104
Deferribacterota	652	0.00739311	12	4.21053	2.28772	14.1882	0	155

## Sheet: Genus
Supplemental Table S1. Total counts and relative abundance of taxa at genus level. The number of positive samples, mean, standard deviation (SD), minimum and maximum counts are also calculated.
Genus	Total counts	Percentage	Positive samples	% positive samples	Mean	SD	Minimum	Maximum
Rikenellaceae_RC9_gut_group	792230	8.9832	285	100	2779.75	734.034	476	5765
Treponema	666618	7.55887	285	100	2339.01	694.434	554	4400
Prevotella	483262	5.47977	285	100	1695.66	836.301	74	4897
Muribaculaceae	465038	5.27313	285	100	1631.71	604.554	321	3911
UCG-005	405950	4.60312	285	100	1424.39	951.177	51	5405
Clostridium_sensu_stricto_1	312072	3.53863	285	100	1094.99	376.103	93	2501
Alloprevotella	292218	3.3135	285	100	1025.33	583.53	28	3046
Prevotellaceae_UCG-003	275719	3.12641	285	100	967.435	478.12	72	2932
undefined Lachnospiraceae	245128	2.77954	284	99.6491	860.098	429.996	0	4002
UCG-002	243372	2.75963	281	98.5965	853.937	408.166	0	2074
p-251-o5	222244	2.52005	283	99.2982	779.804	356.808	0	1690
Lactobacillus	212367	2.40806	285	100	745.147	498.664	4	2812
Bacteroidales_RF16_group	211639	2.3998	283	99.2982	742.593	360.921	0	1757
Prevotellaceae_NK3B31_group	196079	2.22337	283	99.2982	687.996	383.105	0	2161
WCHB1-41	190069	2.15522	285	100	666.909	373.002	38	2142
NK4A214_group	188958	2.14262	285	100	663.011	341.224	48	1818
Phascolarctobacterium	155815	1.76681	285	100	546.719	209.557	63	1398
uncultured Paludibacteraceae	145104	1.64535	281	98.5965	509.137	297.122	0	1323
F082	144182	1.6349	272	95.4386	505.902	357.713	0	1467
Terrisporobacter	143070	1.62229	285	100	502	200.865	42	1127
p-2534-18B5_gut_group	130167	1.47598	284	99.6491	456.726	164.739	0	1492
Parabacteroides	127173	1.44203	277	97.193	446.221	263.799	0	1411
dgA-11_gut_group	124639	1.4133	285	100	437.33	130.581	25	748
p-1088-a5_gut_group	122223	1.3859	283	99.2982	428.853	214.524	0	1445
Roseburia	114751	1.30118	280	98.2456	402.635	218.17	0	1120
Fibrobacter	110488	1.25284	282	98.9474	387.677	224.324	0	1477
Bacteroides	103661	1.17543	284	99.6491	363.723	246.04	0	1437
Christensenellaceae_R-7_group	101057	1.1459	255	89.4737	354.586	415.298	0	2214
UCG-010	98460	1.11645	283	99.2982	345.474	235.204	0	1402
Oscillospira	97748	1.10838	284	99.6491	342.975	159.31	0	841
[Eubacterium]_coprostanoligenes_group	83803	0.950253	281	98.5965	294.046	218.226	0	1242
Streptococcus	82506	0.935546	240	84.2105	289.495	307.45	0	1655
Lachnospiraceae_XPB1014_group	79362	0.899896	282	98.9474	278.463	113.685	0	620
UCG-004	75878	0.860391	284	99.6491	266.239	185.52	0	1017
Prevotellaceae_UCG-001	65685	0.744811	267	93.6842	230.474	191.463	0	847
Clostridia_vadinBB60_group	64807	0.734855	277	97.193	227.393	238.15	0	1306
Frisingicoccus	61628	0.698808	277	97.193	216.239	147.364	0	762
uncultured Erysipelotrichaceae	57726	0.654563	280	98.2456	202.547	159.129	0	930
Cerasicoccus	57495	0.651943	192	67.3684	201.737	291.89	0	1657
Akkermansia	57411	0.650991	247	86.6667	201.442	247.783	0	1717
Prevotellaceae_UCG-004	54815	0.621555	275	96.4912	192.333	142.159	0	798
uncultured Ruminococcaceae	49180	0.557659	270	94.7368	172.561	156.607	0	722
Sphaerochaeta	47803	0.542045	273	95.7895	167.73	140.271	0	982
Campylobacter	45359	0.514332	254	89.1228	159.154	159.078	0	921
Family_XIII_AD3011_group	43148	0.489261	250	87.7193	151.396	120.328	0	604
Ruminococcus	42570	0.482707	266	93.3333	149.368	123.732	0	640
Succinivibrio	39223	0.444755	273	95.7895	137.625	138.321	0	790
Bradymonadales	37695	0.427429	165	57.8947	132.263	210.458	0	1130
Romboutsia	37686	0.427327	264	92.6316	132.232	96.4934	0	459
Turicibacter	33905	0.384453	279	97.8947	118.965	71.392	0	400
Anaeroplasma	32692	0.370699	253	88.7719	114.709	124.377	0	747
Oscillibacter	32131	0.364338	255	89.4737	112.74	86.5096	0	484
Clostridia_UCG-014	29901	0.339051	139	48.7719	104.916	184.761	0	948
Coprococcus	29091	0.329867	241	84.5614	102.074	94.4642	0	496
Gastranaerophilales	28488	0.323029	190	66.6667	99.9579	142.127	0	722
undefined Prevotellaceae	27404	0.310738	225	78.9474	96.1544	106.987	0	597
Mycoplasma	25822	0.292799	234	82.1053	90.6035	128.724	0	704
Desulfovibrio	25169	0.285395	264	92.6316	88.3123	66.0973	0	420
Anaerovibrio	18407	0.208719	197	69.1228	64.586	91.5356	0	675
Sutterella	18165	0.205975	212	74.386	63.7368	75.6165	0	571
Methanobrevibacter	17443	0.197788	155	54.386	61.2035	87.6354	0	504
Candidatus_Saccharimonas	15724	0.178297	238	83.5088	55.1719	60.3723	0	407
Bacteroidales	13614	0.154371	138	48.4211	47.7684	82.4792	0	463
Subdoligranulum	13592	0.154121	198	69.4737	47.6912	58.2986	0	269
Candidatus_Soleaferrea	13279	0.150572	186	65.2632	46.593	49.3577	0	225
Mitochondria	11988	0.135934	160	56.1404	42.0632	63.7584	0	349
[Eubacterium]_siraeum_group	11774	0.133507	225	78.9474	41.3123	44.6207	0	232
[Eubacterium]_ruminantium_group	10090	0.114412	150	52.6316	35.4035	50.9214	0	327
Fusobacterium	9804	0.111169	37	12.9825	34.4	133.803	0	839
uncultured Peptococcaceae	9150	0.103753	171	60	32.1053	37.8745	0	186
Solobacterium	9120	0.103413	172	60.3509	32	48.168	0	307
Ruminococcaceae	9108	0.103277	157	55.0877	31.9579	47.9606	0	289
undefined Alphaproteobacteria	8777	0.0995236	150	52.6316	30.7965	57.5175	0	379
[Anaerorhabdus]_furcosa_group	8635	0.0979134	217	76.1404	30.2982	37.3471	0	321
Acetitomaculum	8553	0.0969836	143	50.1754	30.0105	46.895	0	241
Lachnospiraceae_AC2044_group	7667	0.0869371	147	51.5789	26.9018	38.2981	0	191
undefined Spirochaetaceae	6695	0.0759155	61	21.4035	23.4912	84.8784	0	690
Escherichia-Shigella	6553	0.0743053	56	19.6491	22.993	82.9635	0	584
Elusimicrobium	6466	0.0733188	122	42.807	22.6877	44.3571	0	255
undefined Clostridia	6287	0.0712891	121	42.4561	22.0596	39.9412	0	248
undefined Bacteroidales	5965	0.0676379	154	54.0351	20.9298	30.084	0	197
Lachnospiraceae_NK4A136_group	5775	0.0654835	83	29.1228	20.2632	45.4149	0	267
Helicobacter	5751	0.0652113	81	28.4211	20.1789	48.6079	0	316
[Eubacterium]_nodatum_group	5694	0.064565	111	38.9474	19.9789	38.4684	0	252
T34	5550	0.0629322	79	27.7193	19.4737	53.314	0	374
Lachnoclostridium	5205	0.0590202	124	43.5088	18.2632	29.6971	0	157
Lachnospiraceae_UCG-007	4700	0.0532939	100	35.0877	16.4912	33.3073	0	288
horsej-a03	4522	0.0512756	137	48.0702	15.8667	28.2831	0	300
Hydrogenophilus	4272	0.0484408	24	8.42105	14.9895	90.4617	0	971
uncultured Methanomethylophilaceae	4259	0.0482934	170	59.6491	14.9439	20.0934	0	96
Lachnospiraceae_UCG-009	4216	0.0478058	124	43.5088	14.793	27.2901	0	226
Mailhella	3892	0.0441319	137	48.0702	13.6561	18.4443	0	103
Caldicoprobacter	3728	0.0422723	85	29.8246	13.0807	31.0089	0	294
uncultured Rhodospirillales	3627	0.041127	93	32.6316	12.7263	27.1825	0	204
uncultured Prevotellaceae	3485	0.0395169	74	25.9649	12.2281	32.9698	0	223
UCG-009	3459	0.0392221	104	36.4912	12.1368	23.4576	0	177
Alistipes	3367	0.0381789	111	38.9474	11.814	24.7677	0	214
uncultured Coriobacteriales	3227	0.0365914	118	41.4035	11.3228	19.084	0	104
undefined Butyricicoccaceae	2960	0.0335638	95	33.3333	10.386	22.9915	0	169
RF39	2375	0.0269304	62	21.7544	8.33333	19.673	0	117
uncultured Oscillospiraceae	2364	0.0268057	91	31.9298	8.29474	15.1348	0	89
Catenisphaera	2345	0.0265903	82	28.7719	8.22807	20.8254	0	178
Monoglobus	2012	0.0228143	34	11.9298	7.05965	24.5136	0	181
[Eubacterium]_hallii_group	1607	0.018222	58	20.3509	5.6386	13.1965	0	82
undefined Erysipelotrichales	1458	0.0165325	54	18.9474	5.11579	19.1675	0	243
Anaerovorax	1450	0.0164417	55	19.2982	5.08772	13.2942	0	107
Lachnospiraceae	1378	0.0156253	32	11.2281	4.83509	17.5757	0	160
undefined Oscillospiraceae	1377	0.015614	34	11.9298	4.83158	18.9393	0	212
Izemoplasmatales	1070	0.0121329	23	8.07018	3.75439	15.9542	0	143
Colidextribacter	880	0.00997844	25	8.77193	3.08772	11.0126	0	73
Agathobacter	828	0.0093888	4	1.40351	2.90526	31.7031	0	458
undefined Peptostreptococcaceae	818	0.00927541	28	9.82456	2.87018	9.48687	0	72
Intestinibacter	778	0.00882184	25	8.77193	2.72982	9.69394	0	62
Blautia	739	0.00837962	16	5.61404	2.59298	13.7199	0	142
Oribacterium	653	0.00740445	40	14.0351	2.29123	6.90958	0	63
Mucispirillum	652	0.00739311	12	4.21053	2.28772	14.1882	0	155
Ureibacillus	644	0.0073024	9	3.15789	2.25965	17.6223	0	212
XBB1006	583	0.00661071	17	5.96491	2.04561	9.60641	0	113
uncultured Erysipelatoclostridiaceae	577	0.00654268	8	2.80702	2.02456	15.021	0	161
