# Supplementary material for: Interrelation between gut microbiota, SCFA, and fatty acid composition in pigs
Source: mSystems. 2023 Dec 14;9(1):e01049-23. doi: 10.1128/msystems.01049-23 (PMC10804976; doi:10.1128/msystems.01049-23)
Supplement: Table S2 — Correlations between all the fatty acids and their P-values. [file msystems.01049-23-s0006.xlsx]

## Sheet: correlations
	Supplemental Table S2. Correlations between all the fatty acids and their p-values
	C14_BF	C15_BF	C16_BF	C161_BF	C17_BF	C171_BF	C18_BF	C181_BF	C182_BF	C183_BF	C20_BF	C201_BF	C202_BF	C203N3_BF	C204_BF	C203N6_BF	SFA_BF	MUFA_BF	PUFA_BF	C14_LD	C15_LD	C16_LD	C161_LD	C17_LD	C171_LD	C18_LD	C181_LD	C182_LD	C183_LD	C20_LD	C201_LD	C202_LD	C203N3_LD	C204_LD	C203N6_LD	SFA_LD	MUFA_LD	PUFA_LD	Acetic	Propionic	iso-Butiric	n-Butiric	iso-Valeric	n-Valeric
C14_BF	1	0.192289	0.726105	0.666735	-0.0712958	0.0225061	-0.204849	-0.574412	-0.087611	-0.0856627	-0.165378	-0.123054	-0.322816	-0.226675	-0.150737	-0.155272	0.426868	-0.40327	-0.124161	0.412065	-0.0056092	0.203501	0.379849	-0.0774773	-0.135461	-0.121825	-0.106123	-0.155482	-0.087984	-0.00357998	0.0123426	-0.0025765	-0.0128832	-0.147086	-0.0538473	0.0981614	-0.0398421	-0.163391	0.0535351	0.0068069	-0.0240343	-0.0535433	-0.0592989	0.00295683
C15_BF	0.192289	1	0.110555	0.148851	0.41971	0.54519	-0.0531583	-0.188444	0.155409	0.325526	-0.0981534	-0.25007	-0.0832501	0.0509832	0.106912	-0.113889	0.0695349	-0.167677	0.15447	-0.000516646	-0.0635736	-0.200143	0.09434	0.107314	0.110421	-0.203376	0.192404	0.00282671	-0.036572	-0.0913796	-0.118205	-0.0705374	-0.0254425	-0.0217799	-0.0217358	-0.213479	0.210665	-0.0149284	-0.0167996	-0.0481349	0.0301278	0.0501577	0.0360599	-0.00965706
C16_BF	0.726105	0.110555	1	0.545417	-0.0135077	-0.00997121	0.223932	-0.803157	-0.322871	-0.315891	-0.0588993	-0.191601	-0.587854	-0.237693	-0.202647	-0.199223	0.830202	-0.70729	-0.3734	0.31467	0.0165871	0.25761	0.278557	-0.0860055	-0.10284	0.0621015	-0.219125	-0.0740176	0.0556796	-0.0071721	0.0628901	-0.00462439	-0.0227201	-0.0718506	-0.0388946	0.204244	-0.170838	-0.0774173	-0.00436379	0.110871	-0.0594711	-0.0235268	-0.110922	-0.0552152
C161_BF	0.666735	0.148851	0.545417	1	-0.0435693	0.195546	-0.426132	-0.492001	0.12088	0.0136837	-0.203404	-0.309902	-0.387759	-0.131787	0.00715566	-0.165597	0.149261	-0.210177	0.0750625	0.158969	0.0725544	0.127681	0.35471	0.142058	-0.0136211	-0.124277	-0.107432	0.0101957	0.0307971	0.00629118	-0.0312857	0.0640815	0.0829978	-0.0346949	-0.00790845	0.0444409	-0.04548	0.00795865	0.0552967	-0.0376684	0.0523088	-0.0872063	0.0226664	0.0404563
C17_BF	-0.0712958	0.41971	-0.0135077	-0.0435693	1	0.703892	0.196597	-0.158093	0.0419149	0.0726898	0.0345705	-0.00897885	0.00159263	0.049199	0.0437911	-0.00436614	0.128976	-0.17006	0.0450716	-0.1	-0.0674361	-0.118226	-0.0919152	0.0306734	0.0541929	-0.0515493	0.114645	0.0264995	-0.0295642	-0.0692708	-0.0754945	-0.162947	-0.0186794	0.0392197	-0.0215551	-0.104493	0.0967992	0.0115525	-0.203566	0.111771	0.143792	0.10369	0.124457	0.118569
C171_BF	0.0225061	0.54519	-0.00997121	0.195546	0.703892	1	-0.139437	-0.0543138	0.0955531	0.162498	-0.0764505	-0.156784	-0.120972	0.0936076	0.176466	-0.0410478	-0.0684697	0.02071	0.0952405	-0.127126	-0.033422	-0.0947363	0.0311087	0.0869174	0.087013	-0.0895291	0.102138	-0.0210016	-0.0386737	-0.0489704	-0.10767	-0.133089	0.0234692	0.0207545	0.0237531	-0.103421	0.106065	-0.0191959	-0.118063	0.042604	0.0673682	0.0971052	0.0507202	0.0239759
C18_BF	-0.204849	-0.0531583	0.223932	-0.426132	0.196597	-0.139437	1	-0.430481	-0.332662	-0.323566	0.29367	0.142883	-0.109032	-0.0611416	-0.215133	0.0514826	0.725559	-0.612811	-0.335463	0.00426479	-0.0595795	-0.024159	-0.32394	-0.0626259	-0.0746492	0.210524	0.0303772	-0.10284	-0.0152827	-0.0815573	0.0777279	-0.117339	-0.14311	-0.0372489	-0.0570819	0.0661553	-0.0271591	-0.109198	-0.0534945	0.128551	-0.0585439	0.0249139	-0.0667234	-0.0731081
C181_BF	-0.574412	-0.188444	-0.803157	-0.492001	-0.158093	-0.0543138	-0.430481	1	-0.102917	0.0391662	0.000198497	0.257147	0.354477	0.134762	0.0634205	0.108081	-0.820608	0.948631	-0.0583133	-0.270927	-0.0332773	-0.128752	-0.103797	0.0190255	0.0887074	-0.0488984	0.105804	0.034421	-0.0690498	0.0819119	-0.0133054	0.00952341	0.0720931	0.0854912	0.0516639	-0.113404	0.090497	0.0559974	0.00971073	-0.0653347	-0.027525	0.0399864	0.018573	0.0146705
C182_BF	-0.087611	0.155409	-0.322871	0.12088	0.0419149	0.0955531	-0.332662	-0.102917	1	0.754079	-0.250996	-0.454731	0.282259	0.179511	0.422441	0.0123936	-0.411494	-0.121793	0.994202	-0.0403335	0.0886419	-0.157577	0.00524347	0.0744573	0.0756906	-0.123211	0.0957622	0.205555	0.0986001	-0.0545472	-0.153854	0.0898558	0.0100159	0.0179122	0.00540768	-0.152946	0.0912753	0.167412	0.0203831	-0.155976	0.142911	-0.0094736	0.157976	0.0905056
C183_BF	-0.0856627	0.325526	-0.315891	0.0136837	0.0726898	0.162498	-0.323566	0.0391662	0.754079	1	-0.222837	-0.507609	0.235152	0.136293	0.42404	-0.01636	-0.399547	-0.00923598	0.778593	-0.0575058	0.0737453	-0.223579	0.0312017	0.137915	0.11586	-0.171141	0.147911	0.213473	0.0535348	-0.0473723	-0.220876	0.0852709	0.0583376	0.0401746	-0.00816125	-0.214023	0.146431	0.178414	-0.00137868	-0.129077	0.137259	-0.0177884	0.180633	0.158688
C20_BF	-0.165378	-0.0981534	-0.0588993	-0.203404	0.0345705	-0.0764505	0.29367	0.000198497	-0.250996	-0.222837	1	0.457858	0.194176	0.0168683	-0.156913	0.0767098	0.138678	-0.019775	-0.230876	0.102949	-0.0125595	0.0547308	-0.0918239	-0.0443283	-0.0403447	0.0494521	-0.0439702	-0.0410985	0.0551036	0.00644478	0.119741	0.0598951	0.0636372	0.0388708	0.0473241	0.0593421	-0.055789	-0.0041234	-0.0171086	0.0777924	-0.0540586	0.00431812	-0.053408	-0.0481365
C201_BF	-0.123054	-0.25007	-0.191601	-0.309902	-0.00897885	-0.156784	0.142883	0.257147	-0.454731	-0.507609	0.457858	1	0.54202	0.00683991	-0.3116	0.13864	-0.0408339	0.287232	-0.414051	0.0643641	-0.100135	0.12419	-0.17244	-0.100685	-0.0843987	0.0601356	-0.0214036	-0.216357	-0.074955	0.03409	0.215566	0.0067953	-0.0300116	-0.0702589	0.0705982	0.104815	-0.042819	-0.173641	-0.00411612	0.10114	-0.0136251	-0.0409899	-0.0469167	-0.0510621
C202_BF	-0.322816	-0.0832501	-0.587854	-0.387759	0.00159263	-0.120972	-0.109032	0.354477	0.282259	0.235152	0.194176	0.54202	1	0.140085	0.0308046	0.203075	-0.462092	0.311101	0.349284	-0.0501961	-0.00500534	-0.0625941	-0.225855	0.022891	0.0629743	-0.0202221	0.0796205	-0.00369383	-0.033655	0.0262602	0.0378308	0.0704478	0.00566735	0.0165082	0.0659391	-0.0496106	0.0431338	0.0139155	0.025107	-0.0783269	0.162156	-0.0792482	0.171838	0.0709334
C203N3_BF	-0.226675	0.0509832	-0.237693	-0.131787	0.049199	0.0936076	-0.0611416	0.134762	0.179511	0.136293	0.0168683	0.00683991	0.140085	1	0.138368	0.104066	-0.205776	0.10367	0.215268	-0.0651783	0.0774992	-0.0942094	-0.0736093	0.0806667	0.119438	-0.00919577	0.0664647	0.00574645	0.0191018	0.0638706	0.0231847	0.0294924	0.0403501	-0.0378176	0.0318213	-0.0621036	0.0590707	0.00226815	0.0931353	-0.0674326	0.0652859	-0.122378	0.0583535	0.00963456
C204_BF	-0.150737	0.106912	-0.202647	0.00715566	0.0437911	0.176466	-0.215133	0.0634205	0.422441	0.42404	-0.156913	-0.3116	0.0308046	0.138368	1	0.00500965	-0.270866	0.0392683	0.449845	-0.120503	0.0377771	-0.116734	-0.0240169	0.0144104	0.0927401	-0.0857128	0.0767079	0.142124	0.0927565	-0.066913	-0.110805	0.0465297	-0.0213593	0.0579918	0.057181	-0.117914	0.0694605	0.131777	0.0296234	-0.139197	0.151633	-0.0296917	0.11393	0.0744793
C203N6_BF	-0.155272	-0.113889	-0.199223	-0.165597	-0.00436614	-0.0410478	0.0514826	0.108081	0.0123936	-0.01636	0.0767098	0.13864	0.203075	0.104066	0.00500965	1	-0.108707	0.0743691	0.0801426	-0.076152	0.0926253	-0.0814531	-0.172327	0.0116446	0.00269842	-0.0168119	0.0687442	0.0852176	0.0100008	-0.0918931	-0.113104	-0.00534486	-0.0642759	0.119325	0.0343868	-0.0648368	0.0305571	0.0952604	-0.050014	-0.062682	0.00614936	0.102161	0.0490463	0.0434056
SFA_BF	0.426868	0.0695349	0.830202	0.149261	0.128976	-0.0684697	0.725559	-0.820608	-0.411494	-0.399547	0.138678	-0.0408339	-0.462092	-0.205776	-0.270866	-0.108707	1	-0.852985	-0.447997	0.239103	-0.027788	0.164016	0.0152827	-0.0982572	-0.120946	0.15113	-0.126662	-0.122776	0.0172687	-0.0554347	0.0864952	-0.0764193	-0.100268	-0.0800184	-0.0634777	0.174462	-0.124766	-0.129307	-0.0348156	0.150596	-0.0716688	-0.00224882	-0.112677	-0.0757546
MUFA_BF	-0.40327	-0.167677	-0.70729	-0.210177	-0.17006	0.02071	-0.612811	0.948631	-0.121793	-0.00923598	-0.019775	0.287232	0.311101	0.10367	0.0392683	0.0743691	-0.852985	1	-0.0844944	-0.235476	-0.0234138	-0.0826434	-0.0056954	0.0624626	0.0845861	-0.0938088	0.0775213	0.0144963	-0.0748306	0.0948595	-0.0027473	0.0306262	0.106097	0.0732613	0.0630797	-0.0985138	0.0806382	0.042604	0.0267578	-0.0717419	-0.0110035	0.0101191	0.0243077	0.0251882
PUFA_BF	-0.124161	0.15447	-0.3734	0.0750625	0.0450716	0.0952405	-0.335463	-0.0583133	0.994202	0.778593	-0.230876	-0.414051	0.349284	0.215268	0.449845	0.0801426	-0.447997	-0.0844944	1	-0.0531168	0.0931558	-0.17156	-0.0194203	0.0805886	0.0860076	-0.127834	0.109021	0.209559	0.0952115	-0.0566568	-0.160421	0.0934312	0.00968528	0.0272716	0.0131342	-0.164318	0.100063	0.173882	0.0206322	-0.164614	0.155671	-0.01304	0.173474	0.101477
C14_LD	0.412065	-0.000516646	0.31467	0.158969	-0.1	-0.127126	0.00426479	-0.270927	-0.0403335	-0.0575058	0.102949	0.0643641	-0.0501961	-0.0651783	-0.120503	-0.076152	0.239103	-0.235476	-0.0531168	1	-0.0260829	0.354415	0.479283	-0.211483	-0.240044	-0.0799226	-0.234732	-0.188635	-0.0578542	-0.1293	-0.00535044	0.0431604	-0.130599	-0.164738	-0.117159	0.232416	-0.157047	-0.199624	0.0874077	-0.0294496	0.0134609	-0.0617489	-0.082351	-0.0588771
C15_LD	-0.0056092	-0.0635736	0.0165871	0.0725544	-0.0674361	-0.033422	-0.0595795	-0.0332773	0.0886419	0.0737453	-0.0125595	-0.100135	-0.00500534	0.0774992	0.0377771	0.0926253	-0.027788	-0.0234138	0.0931558	-0.0260829	1	0.00927909	0.144714	0.267516	0.320989	-0.0130868	-0.130425	0.199031	0.133622	0.0869831	-0.115591	0.548872	0.147998	0.103272	0.155855	0.0222519	-0.105263	0.250272	0.0240177	-0.0222257	0.0222183	-0.0500618	0.0152816	0.0509275
C16_LD	0.203501	-0.200143	0.25761	0.127681	-0.118226	-0.0947363	-0.024159	-0.128752	-0.157577	-0.223579	0.0547308	0.12419	-0.0625941	-0.0942094	-0.116734	-0.0814531	0.164016	-0.0826434	-0.17156	0.354415	0.00927909	1	0.172606	-0.0881928	-0.133827	0.693834	-0.89679	-0.17961	0.0567337	0.278502	0.206106	0.139237	0.0999618	-0.0455666	-0.0323811	0.955798	-0.878053	-0.127667	0.0648709	0.0395599	0.024678	-0.0905354	-0.0848249	-0.0850419
C161_LD	0.379849	0.09434	0.278557	0.35471	-0.0919152	0.0311087	-0.32394	-0.103797	0.00524347	0.0312017	-0.0918239	-0.17244	-0.225855	-0.0736093	-0.0240169	-0.172327	0.0152827	-0.0056954	-0.0194203	0.479283	0.144714	0.172606	1	-0.119777	-0.102989	-0.357289	-0.119094	-0.131114	-0.120485	-0.113797	-0.0800402	0.120822	-0.0740682	-0.0706701	-0.091469	-0.0192179	0.0592164	-0.12152	0.132621	-0.0379017	-0.0656546	-0.133074	-0.0245458	-0.036439
C17_LD	-0.0774773	0.107314	-0.0860055	0.142058	0.0306734	0.0869174	-0.0626259	0.0190255	0.0744573	0.137915	-0.0443283	-0.100685	0.022891	0.0806667	0.0144104	0.0116446	-0.0982572	0.0624626	0.0805886	-0.211483	0.267516	-0.0881928	-0.119777	1	0.779393	0.0407925	-0.0593221	0.181102	0.0273739	0.323861	-0.0254018	0.202665	0.418189	0.0547766	0.13786	-0.00352341	-0.0639358	0.201022	0.0170719	0.0256836	-0.104084	0.0290274	-0.11157	-0.0750178
C171_LD	-0.135461	0.110421	-0.10284	-0.0136211	0.0541929	0.087013	-0.0746492	0.0887074	0.0756906	0.11586	-0.0403447	-0.0843987	0.0629743	0.119438	0.0927401	0.00269842	-0.120946	0.0845861	0.0860076	-0.240044	0.320989	-0.133827	-0.102989	0.779393	1	0.00403279	-0.0382043	0.241067	0.104829	0.331396	-0.0563897	0.208524	0.427478	0.0987637	0.188655	-0.0559718	-0.0350695	0.265697	0.0310597	0.00293851	-0.0683831	0.00382169	-0.0855011	-0.0402204
C18_LD	-0.121825	-0.203376	0.0621015	-0.124277	-0.0515493	-0.0895291	0.210524	-0.0488984	-0.123211	-0.171141	0.0494521	0.0601356	-0.0202221	-0.00919577	-0.0857128	-0.0168119	0.15113	-0.0938088	-0.127834	-0.0799226	-0.0130868	0.693834	-0.357289	0.0407925	0.00403279	1	-0.775437	0.00484738	0.18253	0.350891	0.217762	0.0859163	0.195008	0.0024284	0.0524595	0.870138	-0.849376	0.0331012	-0.00425397	0.0729498	0.0440799	-0.044421	-0.0532088	-0.0349364
C181_LD	-0.106123	0.192404	-0.219125	-0.107432	0.114645	0.102138	0.0303772	0.105804	0.0957622	0.147911	-0.0439702	-0.0214036	0.0796205	0.0664647	0.0767079	0.0687442	-0.126662	0.0775213	0.109021	-0.234732	-0.130425	-0.89679	-0.119094	-0.0593221	-0.0382043	-0.775437	1	-0.196073	-0.288708	-0.415494	-0.319917	-0.267322	-0.302214	-0.212968	-0.121386	-0.927904	0.981971	-0.262825	-0.0520485	-0.0557994	-0.0413208	0.0859577	0.0949571	0.109367
C182_LD	-0.155482	0.00282671	-0.0740176	0.0101957	0.0264995	-0.0210016	-0.10284	0.034421	0.205555	0.213473	-0.0410985	-0.216357	-0.00369383	0.00574645	0.142124	0.0852176	-0.122776	0.0144963	0.209559	-0.188635	0.199031	-0.17961	-0.131114	0.181102	0.241067	0.00484738	-0.196073	1	0.580108	0.1052	0.0677286	0.186676	0.306043	0.546621	0.296441	-0.111334	-0.215094	0.962419	-0.038413	0.0228106	0.0502241	0.0466514	-0.0465273	-0.0812805
C183_LD	-0.087984	-0.036572	0.0556796	0.0307971	-0.0295642	-0.0386737	-0.0152827	-0.0690498	0.0986001	0.0535348	0.0551036	-0.074955	-0.033655	0.0191018	0.0927565	0.0100008	0.0172687	-0.0748306	0.0952115	-0.0578542	0.133622	0.0567337	-0.120485	0.0273739	0.104829	0.18253	-0.288708	0.580108	1	0.155037	0.2237	0.116776	0.164346	0.272837	0.129935	0.116821	-0.30167	0.564653	0.0568702	-0.020131	0.0994208	-0.0768758	0.0215252	-0.107855
C20_LD	-0.00357998	-0.0913796	-0.0071721	0.00629118	-0.0692708	-0.0489704	-0.0815573	0.0819119	-0.0545472	-0.0473723	0.00644478	0.03409	0.0262602	0.0638706	-0.066913	-0.0918931	-0.0554347	0.0948595	-0.0566568	-0.1293	0.0869831	0.278502	-0.113797	0.323861	0.331396	0.350891	-0.415494	0.1052	0.155037	1	0.364909	0.188013	0.606231	0.166095	0.187877	0.363485	-0.415087	0.193785	0.072447	-0.00362155	-0.00175407	-0.0574893	-0.074664	-0.0917987
C201_LD	0.0123426	-0.118205	0.0628901	-0.0312857	-0.0754945	-0.10767	0.0777279	-0.0133054	-0.153854	-0.220876	0.119741	0.215566	0.0378308	0.0231847	-0.110805	-0.113104	0.0864952	-0.0027473	-0.160421	-0.00535044	-0.115591	0.206106	-0.0800402	-0.0254018	-0.0563897	0.217762	-0.319917	0.0677286	0.2237	0.364909	1	0.0694352	0.253262	0.283092	0.108407	0.232788	-0.279498	0.164897	0.00334003	0.0655316	0.0445994	-0.0529812	-0.00124711	-0.0785897
C202_LD	-0.0025765	-0.0705374	-0.00462439	0.0640815	-0.162947	-0.133089	-0.117339	0.00952341	0.0898558	0.0852709	0.0598951	0.0067953	0.0704478	0.0294924	0.0465297	-0.00534486	-0.0764193	0.0306262	0.0934312	0.0431604	0.548872	0.139237	0.120822	0.202665	0.208524	0.0859163	-0.267322	0.186676	0.116776	0.188013	0.0694352	1	0.370355	0.13646	0.133658	0.146561	-0.241262	0.298758	0.0199762	0.00783627	0.0146389	-0.0411238	-0.0507941	0.0334323
C203N3_LD	-0.0128832	-0.0254425	-0.0227201	0.0829978	-0.0186794	0.0234692	-0.14311	0.0720931	0.0100159	0.0583376	0.0636372	-0.0300116	0.00566735	0.0403501	-0.0213593	-0.0642759	-0.100268	0.106097	0.00968528	-0.130599	0.147998	0.0999618	-0.0740682	0.418189	0.427478	0.195008	-0.302214	0.306043	0.164346	0.606231	0.253262	0.370355	1	0.143347	0.302818	0.174441	-0.295964	0.381884	0.00617907	0.0285272	-0.0232759	-0.00420996	-0.0678259	-0.0160991
C204_LD	-0.147086	-0.0217799	-0.0718506	-0.0346949	0.0392197	0.0207545	-0.0372489	0.0854912	0.0179122	0.0401746	0.0388708	-0.0702589	0.0165082	-0.0378176	0.0579918	0.119325	-0.0800184	0.0732613	0.0272716	-0.164738	0.103272	-0.0455666	-0.0706701	0.0547766	0.0987637	0.0024284	-0.212968	0.546621	0.272837	0.166095	0.283092	0.13646	0.143347	1	0.05864	-0.0278625	-0.210741	0.709331	-0.108377	0.0450242	0.0957958	0.075663	0.0552898	-0.0271525
C203N6_LD	-0.0538473	-0.0217358	-0.0388946	-0.00790845	-0.0215551	0.0237531	-0.0570819	0.0516639	0.00540768	-0.00816125	0.0473241	0.0705982	0.0659391	0.0318213	0.057181	0.0343868	-0.0634777	0.0630797	0.0131342	-0.117159	0.155855	-0.0323811	-0.091469	0.13786	0.188655	0.0524595	-0.121386	0.296441	0.129935	0.187877	0.108407	0.133658	0.302818	0.05864	1	0.0076715	-0.129671	0.365082	-0.0165039	-0.0845659	0.0323234	0.0724731	0.0529958	-0.0563593
SFA_LD	0.0981614	-0.213479	0.204244	0.0444409	-0.104493	-0.103421	0.0661553	-0.113404	-0.152946	-0.214023	0.0593421	0.104815	-0.0496106	-0.0621036	-0.117914	-0.0648368	0.174462	-0.0985138	-0.164318	0.232416	0.0222519	0.955798	-0.0192179	-0.00352341	-0.0559718	0.870138	-0.927904	-0.111334	0.116821	0.363485	0.232788	0.146561	0.174441	-0.0278625	0.0076715	1	-0.942472	-0.0624769	0.0475777	0.0547384	0.0315534	-0.0812952	-0.0867083	-0.0771315
MUFA_LD	-0.0398421	0.210665	-0.170838	-0.04548	0.0967992	0.106065	-0.0271591	0.090497	0.0912753	0.146431	-0.055789	-0.042819	0.0431338	0.0590707	0.0694605	0.0305571	-0.124766	0.0806382	0.100063	-0.157047	-0.105263	-0.878053	0.0592164	-0.0639358	-0.0350695	-0.849376	0.981971	-0.215094	-0.30167	-0.415087	-0.279498	-0.241262	-0.295964	-0.210741	-0.129671	-0.942472	1	-0.27475	-0.0272248	-0.0600854	-0.0538087	0.0596461	0.090407	0.0991081
PUFA_LD	-0.163391	-0.0149284	-0.0774173	0.00795865	0.0115525	-0.0191959	-0.109198	0.0559974	0.167412	0.178414	-0.0041234	-0.173641	0.0139155	0.00226815	0.131777	0.0952604	-0.129307	0.042604	0.173882	-0.199624	0.250272	-0.127667	-0.12152	0.201022	0.265697	0.0331012	-0.262825	0.962419	0.564653	0.193785	0.164897	0.298758	0.381884	0.709331	0.365082	-0.0624769	-0.27475	1	-0.0555664	0.0219461	0.0698937	0.0557518	-0.0205186	-0.0740426
Acetic	0.0535351	-0.0167996	-0.00436379	0.0552967	-0.203566	-0.118063	-0.0534945	0.00971073	0.0203831	-0.00137868	-0.0171086	-0.00411612	0.025107	0.0931353	0.0296234	-0.050014	-0.0348156	0.0267578	0.0206322	0.0874077	0.0240177	0.0648709	0.132621	0.0170719	0.0310597	-0.00425397	-0.0520485	-0.038413	0.0568702	0.072447	0.00334003	0.0199762	0.00617907	-0.108377	-0.0165039	0.0475777	-0.0272248	-0.0555664	1	-0.670723	-0.220388	-0.703481	-0.226917	-0.315594
Propionic	0.0068069	-0.0481349	0.110871	-0.0376684	0.111771	0.042604	0.128551	-0.0653347	-0.155976	-0.129077	0.0777924	0.10114	-0.0783269	-0.0674326	-0.139197	-0.062682	0.150596	-0.0717419	-0.164614	-0.0294496	-0.0222257	0.0395599	-0.0379017	0.0256836	0.00293851	0.0729498	-0.0557994	0.0228106	-0.020131	-0.00362155	0.0655316	0.00783627	0.0285272	0.0450242	-0.0845659	0.0547384	-0.0600854	0.0219461	-0.670723	1	-0.0928709	0.201106	-0.148106	0.048694
iso-Butiric	-0.0240343	0.0301278	-0.0594711	0.0523088	0.143792	0.0673682	-0.0585439	-0.027525	0.142911	0.137259	-0.0540586	-0.0136251	0.162156	0.0652859	0.151633	0.00614936	-0.0716688	-0.0110035	0.155671	0.0134609	0.0222183	0.024678	-0.0656546	-0.104084	-0.0683831	0.0440799	-0.0413208	0.0502241	0.0994208	-0.00175407	0.0445994	0.0146389	-0.0232759	0.0957958	0.0323234	0.0315534	-0.0538087	0.0698937	-0.220388	-0.0928709	1	-0.199033	0.779276	0.431149
n-Butiric	-0.0535433	0.0501577	-0.0235268	-0.0872063	0.10369	0.0971052	0.0249139	0.0399864	-0.0094736	-0.0177884	0.00431812	-0.0409899	-0.0792482	-0.122378	-0.0296917	0.102161	-0.00224882	0.0101191	-0.01304	-0.0617489	-0.0500618	-0.0905354	-0.133074	0.0290274	0.00382169	-0.044421	0.0859577	0.0466514	-0.0768758	-0.0574893	-0.0529812	-0.0411238	-0.00420996	0.075663	0.0724731	-0.0812952	0.0596461	0.0557518	-0.703481	0.201106	-0.199033	1	-0.19558	-0.0971238
iso-Valeric	-0.0592989	0.0360599	-0.110922	0.0226664	0.124457	0.0507202	-0.0667234	0.018573	0.157976	0.180633	-0.053408	-0.0469167	0.171838	0.0583535	0.11393	0.0490463	-0.112677	0.0243077	0.173474	-0.082351	0.0152816	-0.0848249	-0.0245458	-0.11157	-0.0855011	-0.0532088	0.0949571	-0.0465273	0.0215252	-0.074664	-0.00124711	-0.0507941	-0.0678259	0.0552898	0.0529958	-0.0867083	0.090407	-0.0205186	-0.226917	-0.148106	0.779276	-0.19558	1	0.622245
n-Valeric	0.00295683	-0.00965706	-0.0552152	0.0404563	0.118569	0.0239759	-0.0731081	0.0146705	0.0905056	0.158688	-0.0481365	-0.0510621	0.0709334	0.00963456	0.0744793	0.0434056	-0.0757546	0.0251882	0.101477	-0.0588771	0.0509275	-0.0850419	-0.036439	-0.0750178	-0.0402204	-0.0349364	0.109367	-0.0812805	-0.107855	-0.0917987	-0.0785897	0.0334323	-0.0160991	-0.0271525	-0.0563593	-0.0771315	0.0991081	-0.0740426	-0.315594	0.048694	0.431149	-0.0971238	0.622245	1

## Sheet: p-values
	C14_BF	C15_BF	C16_BF	C161_BF	C17_BF	C171_BF	C18_BF	C181_BF	C182_BF	C183_BF	C20_BF	C201_BF	C202_BF	C203N3_BF	C204_BF	C203N6_BF	SFA_BF	MUFA_BF	PUFA_BF	C14_LD	C15_LD	C16_LD	C161_LD	C17_LD	C171_LD	C18_LD	C181_LD	C182_LD	C183_LD	C20_LD	C201_LD	C202_LD	C203N3_LD	C204_LD	C203N6_LD	SFA_LD	MUFA_LD	PUFA_LD	Acetic	Propionic	iso-Butiric	n-Butiric	iso-Valeric	n-Valeric
C14_BF	0	0.00112731	8.70769e-48	7.03322e-38	0.231025	0.705688	0.00051301	2.48525e-26	0.140813	0.149897	0.00520637	0.0382204	2.6076e-08	0.000116474	0.0109715	0.0087656	5.2668e-14	1.56634e-12	0.0365041	4.56304e-13	0.92502	0.000559536	3.5204e-11	0.192961	0.0224127	0.0402069	0.0741692	0.00867388	0.139124	0.952104	0.835938	0.965519	0.828861	0.0130896	0.36594	0.0987512	0.503664	0.00578109	0.36873	0.909073	0.686724	0.368656	0.319351	0.960433
C15_BF	0.00112731	0	0.0628001	0.0120244	1.51594e-13	2.17159e-23	0.372114	0.00142103	0.00870574	1.96158e-08	0.0987786	2.0116e-05	0.161754	0.392024	0.0720304	0.05523	0.242779	0.00460595	0.00912447	0.993084	0.285649	0.000692897	0.112655	0.0709615	0.0631233	0.000564047	0.00111946	0.962173	0.539341	0.124445	0.0465663	0.236037	0.66942	0.714764	0.715317	0.000290522	0.000350577	0.802214	0.778033	0.419047	0.613139	0.399746	0.54504	0.871282
C16_BF	8.70769e-48	0.0628001	0	2.06556e-23	0.820702	0.867133	0.00014148	2.19975e-65	2.59265e-08	5.32978e-08	0.322629	0.00117537	8.72576e-28	5.20687e-05	0.000590991	0.00073421	1.54699e-73	2.23023e-44	7.94881e-11	6.03471e-08	0.780769	1.09957e-05	1.85758e-06	0.148267	0.0836231	0.296974	0.000197806	0.213657	0.349831	0.904218	0.290871	0.938155	0.70302	0.227406	0.513872	0.000533437	0.00388228	0.193307	0.941634	0.0620477	0.317946	0.693	0.0619271	0.353871
C161_BF	7.03322e-38	0.0120244	2.06556e-23	0	0.464564	0.00092332	5.87799e-14	1.01844e-18	0.0417916	0.818406	0.000563018	9.74808e-08	1.26456e-11	0.026363	0.904436	0.00514631	0.0117881	0.000362121	0.207245	0.00726898	0.222873	0.0314737	7.62609e-10	0.0165929	0.819222	0.0363282	0.070649	0.864171	0.605271	0.915936	0.599556	0.281809	0.163033	0.560374	0.894439	0.455669	0.445191	0.893773	0.35316	0.52724	0.379815	0.142665	0.703689	0.497104
C17_BF	0.231025	1.51594e-13	0.820702	0.464564	0	8.61281e-44	0.000865147	0.00760117	0.481709	0.222009	0.561783	0.880252	0.978682	0.408827	0.462292	0.941603	0.0297771	0.00405022	0.449292	0.0925658	0.257327	0.0465272	0.122244	0.606722	0.362867	0.386781	0.0536212	0.656547	0.619799	0.244577	0.204635	0.00591699	0.753954	0.510358	0.717581	0.0787471	0.103542	0.846306	0.000557213	0.0599457	0.015302	0.081086	0.0360566	0.0458917
C171_BF	0.705688	2.17159e-23	0.867133	0.00092332	8.61281e-44	0	0.0187247	0.361796	0.108084	0.00605743	0.198944	0.00812302	0.0416347	0.115486	0.00284325	0.49083	0.250089	0.728209	0.109247	0.0322242	0.574858	0.111145	0.601623	0.143998	0.143555	0.132288	0.0857667	0.724536	0.516267	0.41101	0.070023	0.0248998	0.693714	0.727648	0.690198	0.0818839	0.074328	0.747378	0.0468316	0.474526	0.257807	0.10245	0.394475	0.687445
C18_BF	0.00051301	0.372114	0.00014148	5.87799e-14	0.000865147	0.0187247	0	3.05946e-14	9.14527e-09	2.41076e-08	4.6865e-07	0.0159674	0.0665328	0.304518	0.000259849	0.387397	1.1035e-47	1.1298e-30	6.74183e-09	0.942956	0.317062	0.685184	2.3181e-08	0.292906	0.209765	0.000353879	0.610202	0.0836224	0.797621	0.170484	0.191521	0.048207	0.0157985	0.531855	0.33781	0.266496	0.648563	0.0661191	0.369094	0.030325	0.325562	0.675896	0.262401	0.219353
C181_BF	2.48525e-26	0.00142103	2.19975e-65	1.01844e-18	0.00760117	0.361796	3.05946e-14	0	0.0833904	0.510935	0.997343	1.14171e-05	7.83663e-10	0.0231225	0.286812	0.0689546	1.73067e-70	5.75191e-143	0.327475	3.61207e-06	0.576516	0.0300653	0.0807712	0.749545	0.13589	0.411699	0.0750483	0.563476	0.246089	0.168626	0.823343	0.873049	0.225837	0.150717	0.385725	0.056282	0.128139	0.347083	0.870573	0.272486	0.644152	0.50212	0.755311	0.805563
C182_BF	0.140813	0.00870574	2.59265e-08	0.0417916	0.481709	0.108084	9.14527e-09	0.0833904	0	2.04588e-53	1.86964e-05	6.72163e-16	1.33553e-06	0.00239318	1.01586e-13	0.83527	4.94847e-13	0.0402596	3.68992e-275	0.498412	0.13618	0.00780349	0.929896	0.210942	0.203459	0.0379735	0.107311	0.00049013	0.0972463	0.359733	0.0094084	0.130876	0.866543	0.763754	0.927707	0.00984192	0.124877	0.00467202	0.732334	0.00846113	0.0159467	0.873707	0.00764645	0.128103
C183_BF	0.149897	1.96158e-08	5.32978e-08	0.818406	0.222009	0.00605743	2.41076e-08	0.510935	2.04588e-53	0	0.000152798	5.26024e-20	6.29099e-05	0.0215927	8.02133e-14	0.783696	2.61171e-12	0.876849	5.21017e-59	0.334229	0.215351	0.000145041	0.600536	0.020069	0.0511201	0.00381858	0.012582	0.000290648	0.368732	0.426464	0.00017522	0.151776	0.327273	0.500108	0.891085	0.000280082	0.0135057	0.00254722	0.981545	0.029648	0.0206737	0.76534	0.00224443	0.00737403
C20_BF	0.00520637	0.0987786	0.322629	0.000563018	0.561783	0.198944	4.6865e-07	0.997343	1.86964e-05	0.000152798	0	4.01665e-16	0.00100459	0.77715	0.00807019	0.197421	0.0193852	0.740028	8.60802e-05	0.0832934	0.833097	0.358116	0.122617	0.456813	0.498293	0.406418	0.460461	0.490295	0.354846	0.913891	0.0437712	0.314502	0.285166	0.51413	0.426935	0.318998	0.348884	0.944844	0.77406	0.191151	0.364059	0.942244	0.36987	0.419032
C201_BF	0.0382204	2.0116e-05	0.00117537	9.74808e-08	0.880252	0.00812302	0.0159674	1.14171e-05	6.72163e-16	5.26024e-20	4.01665e-16	0	4.35382e-23	0.908634	8.22605e-08	0.0194182	0.493094	8.50912e-07	3.43623e-13	0.279688	0.0921233	0.0364597	0.00355622	0.0903431	0.156024	0.312559	0.719483	0.000239127	0.207898	0.567235	0.000252327	0.909228	0.614509	0.237896	0.235632	0.0778267	0.472298	0.00332829	0.944941	0.0888895	0.81917	0.491442	0.43093	0.391291
C202_BF	2.6076e-08	0.161754	8.72576e-28	1.26456e-11	0.978682	0.0416347	0.0665328	7.83663e-10	1.33553e-06	6.29099e-05	0.00100459	4.35382e-23	0	0.0181767	0.605183	0.000575	1.98383e-16	8.64723e-08	1.43099e-09	0.399385	0.933072	0.293152	0.000123476	0.700893	0.290224	0.734368	0.180898	0.950583	0.572194	0.659452	0.52546	0.236634	0.924245	0.781785	0.268065	0.404913	0.469044	0.815384	0.673528	0.18811	0.00616647	0.182953	0.00367562	0.23341
C203N3_BF	0.000116474	0.392024	5.20687e-05	0.026363	0.408827	0.115486	0.304518	0.0231225	0.00239318	0.0215927	0.77715	0.908634	0.0181767	0	0.0196603	0.0799863	0.000483138	0.0811459	0.000257486	0.273637	0.192835	0.113155	0.216201	0.175216	0.0443118	0.877381	0.26426	0.923191	0.748575	0.283399	0.697244	0.620649	0.498235	0.525605	0.593319	0.296958	0.32122	0.969644	0.117342	0.257352	0.272844	0.0393029	0.327141	0.87158
C204_BF	0.0109715	0.0720304	0.000590991	0.904436	0.462292	0.00284325	0.000259849	0.286812	1.01586e-13	8.02133e-14	0.00807019	8.22605e-08	0.605183	0.0196603	0	0.933015	3.63104e-06	0.509834	1.48679e-15	0.0424386	0.526049	0.0493822	0.686938	0.808943	0.118913	0.149658	0.197432	0.0165417	0.118847	0.261045	0.0622057	0.434745	0.72004	0.330153	0.336971	0.0471127	0.243285	0.0263753	0.619097	0.0189312	0.0105	0.618289	0.0551417	0.210806
C203N6_BF	0.0087656	0.05523	0.00073421	0.00514631	0.941603	0.49083	0.387397	0.0689546	0.83527	0.783696	0.197421	0.0194182	0.000575	0.0799863	0.933015	0	0.0673544	0.211484	0.178045	0.200709	0.119372	0.171033	0.00357831	0.845096	0.963889	0.777875	0.248191	0.152034	0.866743	0.122334	0.0569399	0.928544	0.280349	0.0445136	0.563864	0.276164	0.608087	0.109173	0.401099	0.292473	0.917824	0.0856945	0.410284	0.466245
SFA_BF	5.2668e-14	0.242779	1.54699e-73	0.0117881	0.0297771	0.250089	1.1035e-47	1.73067e-70	4.94847e-13	2.61171e-12	0.0193852	0.493094	1.98383e-16	0.000483138	3.63104e-06	0.0673544	0	1.29691e-81	2.00107e-15	4.68394e-05	0.640989	0.00559453	0.79762	0.0984209	0.0416792	0.0107624	0.0328649	0.0386632	0.772003	0.351958	0.145963	0.199128	0.0916903	0.178721	0.286377	0.00318007	0.0355935	0.0293564	0.55901	0.0110471	0.228587	0.969902	0.0578889	0.203075
MUFA_BF	1.56634e-12	0.00460595	2.23023e-44	0.000362121	0.00405022	0.728209	1.1298e-30	5.75191e-143	0.0402596	0.876849	0.740028	8.50912e-07	8.64723e-08	0.0811459	0.509834	0.211484	1.29691e-81	0	0.155554	6.14138e-05	0.694401	0.164843	0.923872	0.294169	0.155104	0.114703	0.192707	0.807826	0.208656	0.110679	0.963235	0.607275	0.0742396	0.218386	0.289415	0.0975407	0.175369	0.474527	0.653415	0.228111	0.853525	0.865181	0.683352	0.672533
PUFA_BF	0.0365041	0.00912447	7.94881e-11	0.207245	0.449292	0.109247	6.74183e-09	0.327475	3.68992e-275	5.21017e-59	8.60802e-05	3.43623e-13	1.43099e-09	0.000257486	1.48679e-15	0.178045	2.00107e-15	0.155554	0	0.372489	0.117261	0.00373205	0.744527	0.175635	0.148258	0.0312681	0.0665608	0.000377212	0.109356	0.341426	0.0067463	0.116177	0.87091	0.647206	0.825579	0.00550642	0.0923588	0.00328405	0.72919	0.00542122	0.00859195	0.82681	0.00335907	0.0878238
C14_LD	4.56304e-13	0.993084	6.03471e-08	0.00726898	0.0925658	0.0322242	0.942956	3.61207e-06	0.498412	0.334229	0.0832934	0.279688	0.399385	0.273637	0.0424386	0.200709	4.68394e-05	6.14138e-05	0.372489	0	0.661609	7.894e-10	1.02084e-17	0.000332036	4.36297e-05	0.179243	6.48941e-05	0.00140496	0.331304	0.0293657	0.92847	0.46877	0.0277624	0.00538578	0.0485546	7.69356e-05	0.00801566	0.000715953	0.141741	0.621157	0.821313	0.299731	0.166348	0.322811
C15_LD	0.92502	0.285649	0.780769	0.222873	0.257327	0.574858	0.317062	0.576516	0.13618	0.215351	0.833097	0.0921233	0.933072	0.192835	0.526049	0.119372	0.640989	0.694401	0.117261	0.661609	0	0.876279	0.0146519	4.83155e-06	3.15447e-08	0.826199	0.0279731	0.000743155	0.0243209	0.143694	0.0516649	9.59264e-24	0.0125292	0.082328	0.00851285	0.70886	0.0765555	1.97984e-05	0.686928	0.709186	0.70928	0.400649	0.797635	0.392543
C16_LD	0.000559536	0.000692897	1.09957e-05	0.0314737	0.0465272	0.111145	0.685184	0.0300653	0.00780349	0.000145041	0.358116	0.0364597	0.293152	0.113155	0.0493822	0.171033	0.00559453	0.164843	0.00373205	7.894e-10	0.876279	0	0.00352391	0.138184	0.0241019	4.20978e-42	7.22442e-102	0.00237961	0.34077	1.86667e-06	0.000472921	0.0188967	0.092691	0.444323	0.586832	6.01747e-152	2.98736e-92	0.0314921	0.275911	0.506693	0.678794	0.127977	0.153937	0.152883
C161_LD	3.5204e-11	0.112655	1.85758e-06	7.62609e-10	0.122244	0.601623	2.3181e-08	0.0807712	0.929896	0.600536	0.122617	0.00355622	0.000123476	0.216201	0.686938	0.00357831	0.79762	0.923872	0.744527	1.02084e-17	0.0146519	0.00352391	0	0.0437074	0.0831755	5.63048e-10	0.0449318	0.0271485	0.0424691	0.0554284	0.178602	0.04189	0.213344	0.235154	0.124075	0.747099	0.320026	0.0407122	0.0254183	0.524684	0.27014	0.0249169	0.68042	0.540818
C17_LD	0.192961	0.0709615	0.148267	0.0165929	0.606722	0.143998	0.292906	0.749545	0.210942	0.020069	0.456813	0.0903431	0.700893	0.175216	0.808943	0.845096	0.0984209	0.294169	0.175635	0.000332036	4.83155e-06	0.138184	0.0437074	0	3.32834e-59	0.493533	0.319162	0.00218471	0.645972	2.33735e-08	0.669919	0.000590317	1.89194e-13	0.357714	0.0201193	0.95286	0.282907	0.000655406	0.774531	0.666476	0.0799331	0.626171	0.0604108	0.207517
C171_LD	0.0224127	0.0631233	0.0836231	0.819222	0.362867	0.143555	0.209765	0.13589	0.203459	0.0511201	0.498293	0.156024	0.290224	0.0443118	0.118913	0.963889	0.0416792	0.155104	0.148258	4.36297e-05	3.15447e-08	0.0241019	0.0831755	3.32834e-59	0	0.946054	0.521376	4.03743e-05	0.077787	1.04856e-08	0.343711	0.000403811	4.80706e-14	0.0966895	0.00140324	0.347304	0.556146	5.63301e-06	0.602197	0.960678	0.25069	0.948874	0.15067	0.499619
C18_LD	0.0402069	0.000564047	0.296974	0.0363282	0.386781	0.132288	0.000353879	0.411699	0.0379735	0.00381858	0.406418	0.312559	0.734368	0.877381	0.149658	0.777875	0.0107624	0.114703	0.0312681	0.179243	0.826199	4.20978e-42	5.63048e-10	0.493533	0.946054	0	2.99631e-58	0.93518	0.00201186	1.18914e-09	0.000217242	0.14869	0.00095446	0.9675	0.378442	1.17886e-88	3.02253e-80	0.578537	0.943101	0.220356	0.459342	0.455871	0.37166	0.557647
C181_LD	0.0741692	0.00111946	0.000197806	0.070649	0.0536212	0.0857667	0.610202	0.0750483	0.107311	0.012582	0.460461	0.719483	0.180898	0.26426	0.197432	0.248191	0.0328649	0.192707	0.0665608	6.48941e-05	0.0279731	7.22442e-102	0.0449318	0.319162	0.521376	2.99631e-58	0	0.000893724	7.43115e-07	2.7933e-13	3.52504e-08	4.91154e-06	2.07526e-07	0.000300655	0.0409363	7.43756e-123	4.64954e-206	7.16161e-06	0.382194	0.348794	0.487948	0.148494	0.110311	0.0656982
C182_LD	0.00867388	0.962173	0.213657	0.864171	0.656547	0.724536	0.0836224	0.563476	0.00049013	0.000290648	0.490295	0.000239127	0.950583	0.923191	0.0165417	0.152034	0.0386632	0.807826	0.000377212	0.00140496	0.000743155	0.00237961	0.0271485	0.00218471	4.03743e-05	0.93518	0.000893724	0	6.12571e-27	0.0767342	0.255264	0.00157837	1.42839e-07	1.58278e-23	3.60896e-07	0.0609603	0.000260527	1.11292e-161	0.519102	0.701893	0.399121	0.433544	0.434769	0.171944
C183_LD	0.139124	0.539341	0.349831	0.605271	0.619799	0.516267	0.797621	0.246089	0.0972463	0.368732	0.354846	0.207898	0.572194	0.748575	0.118847	0.866743	0.772003	0.208656	0.109356	0.331304	0.0243209	0.34077	0.0424691	0.645972	0.077787	0.00201186	7.43115e-07	6.12571e-27	0	0.0088695	0.000143814	0.0492986	0.00549812	3.06395e-06	0.0285722	0.0492117	2.18758e-07	2.57159e-25	0.339608	0.73552	0.0944798	0.19645	0.717957	0.069541
C20_LD	0.952104	0.124445	0.904218	0.915936	0.244577	0.41101	0.170484	0.168626	0.359733	0.426464	0.913891	0.567235	0.659452	0.283399	0.261045	0.122334	0.351958	0.110679	0.341426	0.0293657	0.143694	1.86667e-06	0.0554284	2.33735e-08	1.04856e-08	1.18914e-09	2.7933e-13	0.0767342	0.0088695	0	2.26099e-10	0.00145806	6.90484e-30	0.00501206	0.00146984	2.68609e-10	2.96139e-13	0.00102893	0.223561	0.951548	0.976522	0.334368	0.209674	0.12272
C201_LD	0.835938	0.0465663	0.290871	0.599556	0.204635	0.070023	0.191521	0.823343	0.0094084	0.00017522	0.0437712	0.000252327	0.52546	0.697244	0.0622057	0.0569399	0.145963	0.963235	0.0067463	0.92847	0.0516649	0.000472921	0.178602	0.669919	0.343711	0.000217242	3.52504e-08	0.255264	0.000143814	2.26099e-10	0	0.243457	1.56136e-05	1.23914e-06	0.0681171	7.48697e-05	1.70887e-06	0.00534073	0.955311	0.27104	0.454062	0.373712	0.983306	0.186628
C202_LD	0.965519	0.236037	0.938155	0.281809	0.00591699	0.0248998	0.048207	0.873049	0.130876	0.151776	0.314502	0.909228	0.236634	0.620649	0.434745	0.928544	0.199128	0.607275	0.116177	0.46877	9.59264e-24	0.0188967	0.04189	0.000590317	0.000403811	0.14869	4.91154e-06	0.00157837	0.0492986	0.00145806	0.243457	0	1.16053e-10	0.0214317	0.0242826	0.0134227	3.97806e-05	2.89427e-07	0.737479	0.895397	0.805973	0.490027	0.393785	0.574741
C203N3_LD	0.828861	0.66942	0.70302	0.163033	0.753954	0.693714	0.0157985	0.225837	0.866543	0.327273	0.285166	0.614509	0.924245	0.498235	0.72004	0.280349	0.0916903	0.0742396	0.87091	0.0277624	0.0125292	0.092691	0.213344	1.89194e-13	4.80706e-14	0.00095446	2.07526e-07	1.42839e-07	0.00549812	6.90484e-30	1.56136e-05	1.16053e-10	0	0.0156247	1.95726e-07	0.00318384	3.77557e-07	2.71222e-11	0.917429	0.632133	0.696111	0.943688	0.254581	0.787062
C204_LD	0.0130896	0.714764	0.227406	0.560374	0.510358	0.727648	0.531855	0.150717	0.763754	0.500108	0.51413	0.237896	0.781785	0.525605	0.330153	0.0445136	0.178721	0.218386	0.647206	0.00538578	0.082328	0.444323	0.235154	0.357714	0.0966895	0.9675	0.000300655	1.58278e-23	3.06395e-06	0.00501206	1.23914e-06	0.0214317	0.0156247	0	0.324768	0.640094	0.000348826	9.81274e-45	0.0681945	0.44977	0.107187	0.203624	0.35322	0.648643
C203N6_LD	0.36594	0.715317	0.513872	0.894439	0.717581	0.690198	0.33781	0.385725	0.927707	0.891085	0.426935	0.235632	0.268065	0.593319	0.336971	0.563864	0.286377	0.289415	0.825579	0.0485546	0.00851285	0.586832	0.124075	0.0201193	0.00140324	0.378442	0.0409363	3.60896e-07	0.0285722	0.00146984	0.0681171	0.0242826	1.95726e-07	0.324768	0	0.897584	0.0288994	2.21395e-10	0.781841	0.155203	0.5875	0.223394	0.37358	0.343971
SFA_LD	0.0987512	0.000290522	0.000533437	0.455669	0.0787471	0.0818839	0.266496	0.056282	0.00984192	0.000280082	0.318998	0.0778267	0.404913	0.296958	0.0471127	0.276164	0.00318007	0.0975407	0.00550642	7.69356e-05	0.70886	6.01747e-152	0.747099	0.95286	0.347304	1.17886e-88	7.43756e-123	0.0609603	0.0492117	2.68609e-10	7.48697e-05	0.0134227	0.00318384	0.640094	0.897584	0	3.18638e-136	0.294058	0.424459	0.35805	0.596435	0.171866	0.144969	0.194961
MUFA_LD	0.503664	0.000350577	0.00388228	0.445191	0.103542	0.074328	0.648563	0.128139	0.124877	0.0135057	0.348884	0.472298	0.469044	0.32122	0.243285	0.608087	0.0355935	0.175369	0.0923588	0.00801566	0.0765555	2.98736e-92	0.320026	0.282907	0.556146	3.02253e-80	4.64954e-206	0.000260527	2.18758e-07	2.96139e-13	1.70887e-06	3.97806e-05	3.77557e-07	0.000348826	0.0288994	3.18638e-136	0	2.59496e-06	0.64777	0.312963	0.366284	0.316521	0.128521	0.0955263
PUFA_LD	0.00578109	0.802214	0.193307	0.893773	0.846306	0.747378	0.0661191	0.347083	0.00467202	0.00254722	0.944844	0.00332829	0.815384	0.969644	0.0263753	0.109173	0.0293564	0.474527	0.00328405	0.000715953	1.97984e-05	0.0314921	0.0407122	0.000655406	5.63301e-06	0.578537	7.16161e-06	1.11292e-161	2.57159e-25	0.00102893	0.00534073	2.89427e-07	2.71222e-11	9.81274e-45	2.21395e-10	0.294058	2.59496e-06	0	0.350814	0.712683	0.24035	0.349206	0.730623	0.213502
Acetic	0.36873	0.778033	0.941634	0.35316	0.000557213	0.0468316	0.369094	0.870573	0.732334	0.981545	0.77406	0.944941	0.673528	0.117342	0.619097	0.401099	0.55901	0.653415	0.72919	0.141741	0.686928	0.275911	0.0254183	0.774531	0.602197	0.943101	0.382194	0.519102	0.339608	0.223561	0.955311	0.737479	0.917429	0.0681945	0.781841	0.424459	0.64777	0.350814	0	1.79367e-38	0.000181262	1.01283e-43	0.000114481	5.49381e-08
Propionic	0.909073	0.419047	0.0620477	0.52724	0.0599457	0.474526	0.030325	0.272486	0.00846113	0.029648	0.191151	0.0888895	0.18811	0.257352	0.0189312	0.292473	0.0110471	0.228111	0.00542122	0.621157	0.709186	0.506693	0.524684	0.666476	0.960678	0.220356	0.348794	0.701893	0.73552	0.951548	0.27104	0.895397	0.632133	0.44977	0.155203	0.35805	0.312963	0.712683	1.79367e-38	0	0.118391	0.00065192	0.0124644	0.413659
iso-Butiric	0.686724	0.613139	0.317946	0.379815	0.015302	0.257807	0.325562	0.644152	0.0159467	0.0206737	0.364059	0.81917	0.00616647	0.272844	0.0105	0.917824	0.228587	0.853525	0.00859195	0.821313	0.70928	0.678794	0.27014	0.0799331	0.25069	0.459342	0.487948	0.399121	0.0944798	0.976522	0.454062	0.805973	0.696111	0.107187	0.5875	0.596435	0.366284	0.24035	0.000181262	0.118391	0	0.000743027	3.55603e-59	2.76509e-14
n-Butiric	0.368656	0.399746	0.693	0.142665	0.081086	0.10245	0.675896	0.50212	0.873707	0.76534	0.942244	0.491442	0.182953	0.0393029	0.618289	0.0856945	0.969902	0.865181	0.82681	0.299731	0.400649	0.127977	0.0249169	0.626171	0.948874	0.455871	0.148494	0.433544	0.19645	0.334368	0.373712	0.490027	0.943688	0.203624	0.223394	0.171866	0.316521	0.349206	1.01283e-43	0.00065192	0.000743027	0	0.00092137	0.102384
iso-Valeric	0.319351	0.54504	0.0619271	0.703689	0.0360566	0.394475	0.262401	0.755311	0.00764645	0.00224443	0.36987	0.43093	0.00367562	0.327141	0.0551417	0.410284	0.0578889	0.683352	0.00335907	0.166348	0.797635	0.153937	0.68042	0.0604108	0.15067	0.37166	0.110311	0.434769	0.717957	0.209674	0.983306	0.393785	0.254581	0.35322	0.37358	0.144969	0.128521	0.730623	0.000114481	0.0124644	3.55603e-59	0.00092137	0	7.81967e-32
n-Valeric	0.960433	0.871282	0.353871	0.497104	0.0458917	0.687445	0.219353	0.805563	0.128103	0.00737403	0.419032	0.391291	0.23341	0.87158	0.210806	0.466245	0.203075	0.672533	0.0878238	0.322811	0.392543	0.152883	0.540818	0.207517	0.499619	0.557647	0.0656982	0.171944	0.069541	0.12272	0.186628	0.574741	0.787062	0.648643	0.343971	0.194961	0.0955263	0.213502	5.49381e-08	0.413659	2.76509e-14	0.102384	7.81967e-32	0
