# Supplementary material for: Interrelation between gut microbiota, SCFA, and fatty acid composition in pigs
Source: mSystems. 2023 Dec 14;9(1):e01049-23. doi: 10.1128/msystems.01049-23 (PMC10804976; doi:10.1128/msystems.01049-23)
Supplement: Table S3 — Correlations between all the fatty acids and the microbial genera. [file msystems.01049-23-s0007.xlsx]

## Sheet: correlations
	Supplemental Table S3. Correlations between all the fatty acids and the microbial genera. P-values are included
Phylum; Genus	C14_BF	C15_BF	C16_BF	C161_BF	C17_BF	C171_BF	C18_BF	C181_BF	C182_BF	C183_BF	C20_BF	C201_BF	C202_BF	C203N3_BF	C204_BF	C203N6_BF	C14_LD	C15_LD	C16_LD	C161_LD	C17_LD	C171_LD	C18_LD	C181_LD	C182_LD	C183_LD	C20_LD	C201_LD	C202_LD	C203N3_LD	C204_LD	C203N6_LD	Acetic	Propionic	iso-Butiric	n-Butiric	iso-Valeric	n-Valeric
Actinobacteriota; uncultured Coriobacteriales	0.0424819	0.0664347	0.0316263	-0.0674438	-0.0152049	-0.075877	0.0611615	-0.0509711	0.0258632	0.0358257	0.016031	0.0157523	0.00165462	0.00495506	0.0375511	-0.0623558	0.0681	-0.0178586	0.0304681	0.0365652	-0.0412859	-0.0103261	0.00096629	0.00361896	-0.0773235	-0.0380409	-0.00240873	-0.0837356	-0.0381625	-0.0964287	-0.0626102	0.0450619	-0.156726	0.122835	-0.133016	0.232163	-0.146074	-0.135897
Bacteroidota; Alistipes	-0.0567151	-0.0118446	-0.0974535	0.00646315	-0.0152729	0.00693301	-0.0311031	0.0912361	-0.05988	-0.11595	-0.00526086	0.179001	0.116979	0.13965	-0.0196877	0.00384383	0.0283149	0.0327741	-0.111524	0.0316643	-0.0833766	-0.0581883	-0.0932387	0.10891	-0.0425331	-0.0316603	-0.0236572	0.0318677	0.00825882	-0.131067	0.00736144	0.060907	0.0117451	0.123455	-0.136347	-0.0736949	-0.0937361	0.0676916
Bacteroidota; Alloprevotella	0.0902722	0.000498325	0.0958344	0.0303379	0.0569046	0.027195	0.0859405	-0.104758	-0.0364857	-0.0769413	-0.0181152	-0.074549	-0.119761	-0.120914	0.0248036	0.156982	0.106592	0.0404694	0.03821	0.0993549	-0.0288122	-0.0404271	0.00855494	0.000178404	-0.116007	-0.0630452	-0.0615404	-0.119372	0.00922504	-0.0523322	-0.0910692	-0.066971	-0.146694	0.22036	-0.0129836	0.103355	-0.0992376	-0.12101
Bacteroidota; Bacteroidales	0.0873243	-0.0295206	0.0659837	0.119046	-0.0132724	2.94497e-05	-0.0925594	-0.0244212	0.0140871	0.0169703	0.0111127	-0.116914	-0.0746475	0.0593285	-0.047954	-0.0466606	-0.00576772	-0.028738	0.0685221	0.0824632	-0.0700844	-0.0844388	0.014104	-0.0550882	-0.00544005	0.0597506	-0.0121921	-0.0193272	-0.0527493	-0.0453597	0.0347852	-0.0202738	-0.0151222	0.0928127	0.0651305	-0.113608	0.0552649	0.10191
Bacteroidota; Bacteroidales_RF16_group	0.0718014	0.026209	0.125081	-0.00278694	0.0429754	0.0144955	0.10218	-0.0610671	-0.154076	-0.15521	-0.0450186	-0.036344	-0.185074	-0.061928	0.00804428	0.0584324	-0.0193481	-0.0327185	0.0923755	-0.0119812	-0.0339305	-0.0100141	0.0949513	-0.091054	-0.0122804	-0.0127951	-0.0422253	0.0321994	-0.0104379	-0.0654126	0.0598422	0.0282548	-0.051602	-5.09556e-06	0.095315	0.0649441	-0.010295	-0.0872994
Bacteroidota; Bacteroides	-0.0297379	0.0216152	-0.0511716	-0.00340026	0.030713	0.107642	-0.0322233	0.0289464	0.0307873	0.00853606	-0.000906814	0.0524322	0.0965927	-0.0453428	-0.0165148	0.0134592	-0.023627	-0.058854	-0.00581002	-0.00306341	-0.018941	-0.0191624	-0.0432185	0.00985932	0.0226356	0.011918	-0.0644149	0.0287688	-0.0348567	0.00118026	0.0304117	0.206043	0.0756208	0.077521	-0.0206488	-0.207802	-0.0282269	0.187127
Bacteroidota; dgA-11_gut_group	0.0492761	-0.121258	0.0585645	0.147962	-0.122499	0.0168597	-0.0972861	-0.0165882	0.00457828	-0.0162459	-0.0812274	-0.107886	-0.0654885	0.0101315	-0.0117303	0.0360002	-0.13047	0.0616664	0.0385337	-0.069446	0.00239214	0.0337829	0.116309	-0.0912705	0.096974	0.0837756	0.108115	0.110885	0.0718784	0.121567	-0.0345501	0.142703	0.0223592	0.0295219	0.21073	-0.232418	0.224426	0.223836
Bacteroidota; F082	-0.126842	0.0131468	-0.0130963	0.0380593	0.127492	0.138535	0.00976514	-0.0311743	0.0830422	0.0474414	0.0300207	-0.116223	-0.0474748	0.0878542	0.0557226	-0.0757672	-0.163817	0.00271198	-0.0578974	-0.0876865	0.00157733	0.0137163	0.0213313	-0.0018635	0.15884	0.123035	-0.0508753	0.0217884	-0.0292738	0.0277894	0.14095	0.0489225	-0.0189902	0.0063868	0.229316	-0.19418	0.291835	0.302361
Bacteroidota; Muribaculaceae	0.0295754	0.0368725	-0.00104195	-0.00338706	0.0232777	-0.0555232	0.0223155	-0.0391416	0.0428525	0.0451351	0.0562909	0.0365557	-0.00705323	-0.0028584	0.00975987	-0.0366963	0.0709565	-0.040978	0.00693168	0.0603124	0.0246933	-0.0134912	-0.049583	0.0356926	-0.0888829	-0.101318	0.0346341	-0.0462027	0.00307704	-0.0265894	-0.0684387	-0.14501	-0.121717	-0.0499774	-0.093734	0.337158	-0.0779388	-0.273806
Bacteroidota; p-251-o5	0.0179728	-0.00886491	0.00977382	-0.0549211	-0.0076313	-0.0333273	0.0606113	-0.0203175	-0.0166765	-0.0775818	0.0479168	0.0354579	-0.0184143	-0.0308249	0.0615275	0.0242244	0.0143032	-0.0498707	0.0744449	-0.0285169	-0.0258715	-0.0846183	0.0483858	-0.0424542	-0.0582234	0.0340401	-0.0773781	0.00230908	0.0479775	-0.0472606	0.00370516	0.0246237	0.0257034	0.0725562	-0.0825953	0.0452828	-0.221803	-0.249979
Bacteroidota; p-2534-18B5_gut_group	0.00322294	-0.131717	0.0181513	0.00104271	-0.0731054	-0.0151463	0.0706746	-0.0311236	-0.054728	-0.0769182	0.0984699	0.065142	0.0386333	-0.00649702	-0.183248	0.0351306	-0.0672501	0.0674026	0.0313217	-0.100264	-0.0703634	-0.0926343	0.0598333	-0.0212718	0.00834665	0.0726122	0.100825	0.0764582	0.0109954	0.011144	-0.107993	0.0751864	0.0148329	0.0172698	0.0748379	-0.101469	0.100546	0.0619758
Bacteroidota; Parabacteroides	0.0364786	0.0344554	0.0584749	0.060829	0.0101132	0.0489036	0.0103077	-0.0402575	-0.0283559	-0.0364484	-0.0219925	-0.087719	-0.0704384	-0.0308491	0.00588267	-0.0411861	-0.00562353	0.0357177	0.0403896	-0.0120119	-0.0399082	-0.0208426	0.0329575	-0.043389	-0.00562277	0.0548752	-0.0372892	0.0313142	0.0570195	0.0571001	0.0549471	0.0655951	0.143569	-0.0387092	0.0107417	-0.202347	-0.00358325	0.116526
Bacteroidota; Prevotella	0.090352	-0.0170792	0.0510258	0.0181454	-0.0481778	-0.13905	0.033516	-0.0610629	0.00770494	0.0511246	-0.0602748	-0.0544106	-0.0646512	-0.0764228	0.00966293	0.114202	0.0282397	-0.00673279	-0.0235174	0.0793552	0.0950462	0.0279827	-0.0672908	0.039262	-0.0127331	-0.0528056	-0.00175149	-0.0806753	0.0127581	-0.0216735	-0.0495323	-0.149319	-0.236342	0.0412655	-0.112912	0.465799	-0.181355	-0.275341
Bacteroidota; Prevotellaceae_NK3B31_group	-0.015502	-0.0336615	-0.038686	0.0477555	0.0496825	-0.041828	-0.0207381	0.0108027	0.00325986	-0.0154785	-0.00543834	0.065459	0.0524123	0.023349	-0.010506	0.0713579	0.0758935	-0.00414687	-0.0460297	0.0951775	0.147885	0.129468	-0.0804923	0.0491273	-0.0319002	-0.0831607	-0.0399357	-0.0940322	0.0762194	0.00320113	-0.0263006	-0.0878803	-0.238671	0.154508	-0.137414	0.330959	-0.178437	-0.149515
Bacteroidota; Prevotellaceae_UCG-001	-0.098883	-0.0217813	-0.0875136	-0.00878176	0.00223092	-0.0263212	-0.0364094	0.0595066	0.0624651	0.0433429	-0.0652846	-0.0203843	0.0962838	0.0889707	0.032839	-0.0407147	0.00880355	-0.0198723	-0.0231487	-0.0632418	0.0109347	0.00286706	0.0503689	-0.0234505	0.0620653	0.00282965	0.0315919	0.0491114	-0.0208805	0.00080049	0.0635	0.160463	-0.165335	0.255008	-0.0104527	-0.0639424	0.0610562	0.261836
Bacteroidota; Prevotellaceae_UCG-003	0.0234543	-0.0426216	0.0455909	0.0025513	-0.0275095	-0.032922	0.0211879	-0.00620154	-0.0568178	-0.0777307	0.01044	-0.0530993	-0.0730437	-0.07026	0.00682887	0.0406252	0.129774	-0.00231233	0.0565288	0.176611	-0.00902431	-0.0173751	-0.0619658	-0.0558194	0.0113299	0.0565725	-0.116551	-0.0648674	0.0623113	-0.0518397	0.125169	0.0237384	-0.065613	0.154691	0.0168786	-0.0145617	-0.0681987	-0.0174381
Bacteroidota; Prevotellaceae_UCG-004	0.0446548	-0.0408007	0.0685578	0.106595	-0.118357	-0.0350418	-0.048868	-0.0612316	0.0436332	0.0188133	-0.0465012	-0.0891619	-0.022697	0.110764	0.111482	-0.0603778	-0.0128364	0.0749764	0.0621458	0.0336389	-0.0668015	-0.0708757	0.119349	-0.0981143	0.00966563	0.0935226	0.0937225	0.00996727	0.0853776	0.0710427	-0.0212502	0.0922414	0.107193	-0.0504902	0.132501	-0.265168	0.19889	0.206427
Bacteroidota; Rikenellaceae_RC9_gut_group	0.0259895	-0.0993302	0.0427107	0.0865912	-0.058033	-0.00928448	-0.222111	0.0619298	0.0576754	0.0340532	-0.0775311	-0.10749	-0.0445304	-0.0377203	0.0808453	0.00275565	0.078205	-0.0273795	0.168528	0.0593498	-0.0216822	0.0252582	0.0881455	-0.182823	0.0688894	0.0362344	0.0320994	0.0693265	0.0692334	0.0452584	0.0676033	0.0473755	-0.00641842	0.0373213	0.0538626	-0.0920521	0.0475066	0.163011
Bacteroidota; uncultured Paludibacteraceae	0.0124475	-0.014453	-0.0430644	-0.0463259	-0.0353628	-0.0762992	0.0541167	0.0102221	-0.0349085	-0.0313435	0.0370992	0.153896	0.143576	0.0231777	-0.138132	-0.0294275	0.0381959	-0.0180722	0.0059556	-0.0403102	-0.0519154	-0.0456777	0.0080734	0.0316235	-0.0777195	-0.0552544	-0.0777275	0.0593453	-0.00126899	-0.0099378	-0.139902	0.00477543	0.00182509	0.0783823	-0.0743165	-0.00756734	-0.0359429	-0.135435
Bacteroidota; uncultured Prevotellaceae	0.0738364	0.103763	0.0822088	0.0349875	0.0747504	0.0778599	0.0475128	-0.0736228	-0.0650381	-0.0346511	0.0441288	0.0230418	-0.030187	-0.000226132	-0.048075	0.00707028	0.090708	-0.0259076	-0.0925868	0.0569401	-0.0432212	-0.0467678	-0.102376	0.0966486	-0.0377617	-0.0768466	-0.0628565	-0.038928	-0.0160939	-0.0605164	0.0606956	-0.061218	-0.131364	0.0739751	-0.0274166	0.128412	0.0383766	0.00948762
Bacteroidota; undefined Bacteroidales	-0.0756296	0.0150031	-0.0668253	-0.00347906	0.0362651	0.0320905	-0.0172008	0.0424484	0.0176649	-0.0391441	-0.0398496	0.066615	0.0721811	-0.00352506	-0.00474742	0.0365909	-0.0939321	0.0402925	0.0356703	-0.140359	0.0665771	0.049262	0.0147468	0.000309405	-0.0545505	0.000863808	0.143978	0.0964479	-0.0315145	0.0192917	0.003185	0.00526519	-0.00357024	0.0205395	-0.00889085	-0.0239808	-0.0202372	0.0952512
Bacteroidota; undefined Prevotellaceae	0.0163891	0.109128	-0.0253096	0.089603	0.0120759	0.0166903	-0.0552497	0.0232227	0.00783401	0.0334681	-0.042365	-0.0723424	-0.0261358	0.0643448	-0.0177357	-0.0686117	0.0114526	-0.00459902	-0.0208299	-0.00898455	0.165163	0.129697	0.0299108	-0.0311486	0.08467	0.0280457	-0.00946478	-0.024591	0.00898281	0.0697305	0.0301874	0.083409	0.0230305	0.0780974	-0.0742776	-0.0912035	-0.0669321	0.126647
Campilobacterota; Campylobacter	-0.0778699	-0.0478717	0.0138456	-0.0992984	0.0312855	-0.0328914	0.168865	-0.0487997	-0.0418686	-0.0531262	0.0899281	0.0133144	-0.0624099	-0.113482	0.0355454	0.030797	0.0185657	0.111708	0.0527496	-0.0686088	-0.0555242	-0.0196178	0.0806225	-0.0809157	0.0145527	0.0646372	0.065018	0.0907869	0.0787529	-0.00811858	0.0973567	0.221664	0.0488572	0.0448776	-0.0972958	-0.0366633	-0.158931	-0.0151631
Campilobacterota; Helicobacter	0.055536	0.0407789	0.0130867	-0.0549966	-0.000582455	-0.0378196	0.151286	-0.0296542	-0.129483	-0.111728	0.0130058	0.0816037	0.0114189	0.00847592	-0.0748179	0.0206078	-0.0318023	-0.00579452	0.049169	-0.0509311	0.0409875	-0.0177566	0.031198	0.0103019	-0.155984	-0.164772	0.0614841	0.00776203	-0.0385444	0.0011534	-0.0689881	0.00356548	0.0304716	-0.0547406	-0.126776	0.119115	-0.143903	-0.16866
Cyanobacteria; Gastranaerophilales	-0.102634	-0.00493154	-0.102426	-0.173787	-0.0301846	-0.0347483	0.0235419	0.122464	-0.0253011	0.0152522	0.0400777	0.0540893	0.107626	-0.0219971	0.0134283	-0.0430939	-0.0404115	-0.00714921	0.0180825	-0.102977	-0.0620553	-0.0471911	0.0647279	-0.0250031	0.0509203	0.103523	0.00563053	0.000975182	0.0509011	0.0505582	-0.051406	0.054698	0.117192	-0.0269282	0.0281668	-0.144645	-0.00984695	-0.0395604
Deferribacterota; Mucispirillum	-0.0176703	-0.0455083	-0.0444055	0.0222621	-0.0368883	-0.0544864	-0.099294	0.0396222	0.0765057	0.0749501	0.00803195	0.0429733	0.108632	-0.0925958	0.0160434	-0.034412	-0.0937849	-0.0331051	0.127258	0.016494	0.0500278	0.0944356	0.0276437	-0.105142	0.0280106	0.00769385	0.00855176	0.0393841	0.0886882	0.0463141	0.0273599	-0.0229212	0.139631	-0.0663779	-0.0358167	-0.113884	-0.0720605	-0.0176159
Desulfobacterota; Bradymonadales	0.0977281	0.00796361	0.0152482	0.00712707	0.0721183	-0.0253395	0.0126472	-0.0440544	-0.0098602	-0.00113015	0.0308469	0.140141	0.0769185	0.0511582	-0.130576	0.0552125	0.0913819	0.0984121	0.00518518	-0.0513162	0.041801	0.0621808	-0.00220946	0.0324202	-0.067258	-0.0654231	0.0357088	-0.13174	0.00895646	-0.00336414	-0.115296	0.00428147	-0.11119	-0.0223055	-0.0157874	0.193957	0.0101856	-0.0408934
Desulfobacterota; Desulfovibrio	0.0318727	0.00631307	-0.00741486	-0.00563401	-0.0593331	-0.0248366	-0.103659	0.0729028	-0.0341677	-0.0806586	-0.0916633	0.10078	0.0915299	0.01153	-0.0360055	0.0377265	-0.0377271	0.0295857	0.028163	-0.0216344	-0.0727343	-0.00384044	-0.00809028	-0.0246279	0.00468623	0.0223273	0.0213071	0.0587304	0.0735464	-0.00403775	0.0505554	0.176096	0.218618	-0.0479397	-0.0764562	-0.246459	-0.077604	0.0499765
Desulfobacterota; Mailhella	-0.0562074	0.0405877	-0.0278828	0.00831223	0.012017	0.0388809	-0.0115489	0.00912476	0.0403256	0.0314015	0.0250422	-0.0113671	0.0290719	-0.0808241	-0.02838	-0.060322	0.0295496	-0.0196335	0.0514842	0.0428814	0.0175163	0.00904305	-0.00330517	-0.0338095	-0.0317735	-0.0114667	-0.0877262	0.0559882	0.0505201	-0.0459384	0.0332025	-0.0903898	0.156735	-0.00628627	-0.0465556	-0.190657	-0.0259836	-0.0856022
Elusimicrobiota; Elusimicrobium	0.0750272	-0.0126658	-0.017027	0.0121753	-0.033008	-0.0135083	-0.0123937	0.0609965	-0.111725	-0.0968332	-0.0382978	0.0754441	-0.0393948	-0.0657631	-0.057325	-0.0527996	0.0347978	-0.004959	-0.0309402	-0.0119126	-0.00414253	0.0223856	-0.0093018	0.0523543	-0.0699108	-0.0512734	-0.0252828	-0.0589557	-0.0332857	0.0111666	-0.0787901	-0.0188388	0.0797167	-0.0644193	-0.151635	0.044983	-0.145778	-0.0766883
Euryarchaeota; Methanobrevibacter	-0.090206	-0.0790154	-0.0315309	0.0792382	0.0711925	0.078626	0.020634	-0.0345867	0.028416	-0.0344738	0.036686	0.0421322	0.0698596	0.0560142	0.0407925	0.0133855	-0.144514	0.0787762	-0.0176329	-0.0552835	0.0380466	0.0501402	0.0231693	0.0172966	-0.0016465	0.0504772	-0.0726099	-0.0593152	0.0839084	-0.00100873	0.0205946	-0.0261102	0.121731	-0.0901513	0.121325	-0.297288	0.240906	0.346205
Fibrobacterota; Fibrobacter	0.0815228	0.0975048	0.0230028	0.00836583	-0.0409122	-0.0361948	-0.0273778	0.0130995	-0.0354669	0.0229262	0.0266377	-0.0233468	-0.0153215	0.0720185	-0.0476083	-0.0675377	0.044824	-0.0367694	-0.0187203	0.0379225	-0.0702493	-0.060189	0.00234958	-0.0102635	0.0530175	-0.0328677	0.0106013	-0.0304852	0.0560338	0.0503899	0.00832667	0.0796894	-0.0300542	0.101492	-0.0268983	-0.0460449	0.00882864	0.0298947
Firmicutes; [Anaerorhabdus]_furcosa_group	0.0610874	-0.108468	0.0456434	0.00983965	0.0332385	-0.0182051	0.0531123	-0.0190952	-0.125951	-0.0955883	0.0462883	0.120669	-0.0354534	0.000364314	-0.0533139	-0.00778545	0.0825843	0.0598136	0.125046	0.000635953	-0.0243294	0.0501396	0.0385811	-0.100186	-0.0262154	-0.058593	0.0729905	0.10558	0.00250134	0.0565711	0.00564393	0.00645826	-0.0375345	0.0619619	-0.10754	0.0698912	-0.0694961	-0.0784253
Firmicutes; [Eubacterium]_coprostanoligenes_group	-0.0874939	-0.0609956	-0.105464	-0.0382291	-0.0707955	-0.0765964	-0.0779971	0.11491	0.0452794	0.036485	-0.0807656	-0.00773567	0.0401474	0.0565581	0.0951508	-0.0028853	-0.022623	0.0855176	-0.0174812	-0.00492209	-0.0615548	0.0356364	0.0335408	-0.00554599	0.036348	0.013358	0.0192863	-0.0297485	-0.0261625	0.0103804	-0.0159566	-0.000764917	-0.0293502	0.109072	-0.0302079	-0.0673424	-0.0377274	0.175157
Firmicutes; [Eubacterium]_hallii_group	-0.0539555	-0.0692445	-0.00137047	-0.0694654	-0.00285438	-0.0308217	0.111833	-0.0660424	0.0442535	-0.0217749	0.00365666	0.0329005	0.0162134	0.094545	0.0607314	0.0878417	0.00357383	-0.00282887	0.0414278	-0.00968472	-0.0300497	0.0202108	-0.00832684	-0.0245235	-0.0160182	0.0326003	0.0392009	0.135017	-0.0210638	-0.00303452	0.00950124	-0.0654522	0.0241119	-0.0338548	0.00606219	-0.0316454	0.0980532	-0.0164553
Firmicutes; [Eubacterium]_nodatum_group	-0.0358129	0.0802466	-0.0263093	-0.115519	0.0506617	-0.0173627	0.125601	-0.0363983	0.00334038	0.0298536	0.0616608	0.10816	0.0779871	0.0158878	0.05027	-0.0263788	0.151178	-0.0202468	0.0171997	0.0262047	-0.036932	-0.0303619	-0.0493516	-0.00380844	-0.0256537	-0.00295142	0.0289188	0.111802	-0.0186941	-0.0429048	0.049619	-0.0643043	-0.0667452	0.00891154	-0.0830761	0.188607	-0.087373	-0.208048
Firmicutes; [Eubacterium]_ruminantium_group	-0.00642222	0.0525092	0.0399794	0.0267954	-0.00164016	0.0105803	-0.0285591	0.0179495	-0.0465801	0.00454649	-0.0452254	-0.0739516	-0.0468044	-0.020236	-0.0419092	-0.05816	-0.0166767	0.0281952	0.128108	0.0118572	-0.00310717	0.016818	0.085963	-0.117428	-0.00826059	-0.022741	0.130982	-0.0291428	0.0644088	0.0638297	0.0297077	-0.050188	0.105979	-0.0738828	-0.031976	-0.0669198	-0.0185581	-0.0400128
Firmicutes; [Eubacterium]_siraeum_group	0.00674737	-0.0507015	-0.0124998	-0.0257953	-0.0787107	-0.0781741	0.0102562	0.0550908	-0.0951086	-0.0197131	0.011805	0.0438535	-0.0132993	-0.0832337	-0.0907138	0.0834132	0.0385667	-0.0143071	0.0044903	-0.0477308	-0.00970084	-0.0334997	-0.00808749	0.0235218	-0.0219997	-0.10232	-0.122173	-0.0335625	-0.0210406	-0.103872	0.0297432	-0.0903465	-0.0572799	0.0695897	-0.0562185	0.076546	-0.102145	-0.0218702
Firmicutes; Acetitomaculum	0.0105742	0.0425745	-0.0777076	-0.0468948	-0.0160167	0.0643521	-0.121965	0.0947852	0.0669342	0.0907868	-0.0307401	-0.000256626	0.128852	0.0793205	0.057304	0.00837927	0.0973657	0.0464436	-0.016197	0.0885024	-0.0695624	-0.013089	-0.0599333	0.0093696	0.0248241	-0.000218564	-0.0255039	-0.0609193	0.0542096	-0.00473855	0.00744672	0.066107	-0.143446	0.0783981	-0.0406282	0.150222	-0.0176409	0.0233698
Firmicutes; Agathobacter	-0.082848	-0.0406816	0.0400619	-0.0256922	0.00389243	-0.0558153	0.155795	-0.0897192	-0.00867312	-0.0689305	0.0623594	-0.00304299	-0.062764	-0.0505392	-0.0570037	-0.0525727	0.077342	0.0398254	-0.0587469	0.013198	0.0154276	-0.0253739	-0.121675	0.0882885	-0.0158589	-0.0698709	-0.0680666	-0.077222	-0.0336604	-0.0548777	0.0353023	-0.0360249	-0.0565936	0.00298612	-0.0297649	0.093935	0.0139484	-0.0341598
Firmicutes; Anaeroplasma	0.0805447	-0.0515775	0.116049	-0.0436244	-0.072141	-0.138098	0.139393	-0.0668185	-0.171311	-0.145206	0.0491111	0.050573	-0.067681	-0.143946	-0.128466	0.241431	-0.00270818	0.0493155	0.025622	-0.00037539	-0.0582165	-0.0510703	0.000349088	-0.0144402	-0.00584802	-0.0110138	-0.0469967	-0.0394089	0.0759934	-0.0328952	0.024966	0.0920668	0.0694949	-0.109382	0.0647738	-0.013506	0.0474214	-0.10104
Firmicutes; Anaerovibrio	0.0947405	0.019318	0.0937139	0.00543293	-0.0709398	-0.115783	0.0841155	-0.0631863	-0.11033	-0.0343996	0.00193357	0.00670077	-0.0532337	-0.0258849	0.0294458	0.0297886	0.204442	0.090175	0.0270022	0.172792	-0.00704808	-0.0631698	-0.0963488	8.80582e-06	-0.0115041	-0.0694123	-0.098701	-0.137602	0.103607	-0.103377	-0.0412498	-0.0260562	-0.169312	0.111245	-0.0993076	0.26134	-0.153591	-0.159008
Firmicutes; Anaerovorax	-0.0645814	-0.0376942	-0.104616	-0.0693694	-0.0586781	-0.0539258	-0.0340179	0.0958423	0.0448975	0.0336865	0.0207173	-0.0415025	0.0886175	-0.0392524	0.130376	0.0145003	0.0105033	-0.0757683	-0.00378982	-0.00312198	-0.0501098	-0.0518527	0.0332472	0.00804869	-0.0434329	-0.00889247	-0.105299	-0.0296428	0.00413279	-0.0683552	0.0220136	-0.0136461	-0.00433702	0.154974	-0.0381095	-0.103962	-0.064503	0.0320818
Firmicutes; Blautia	-0.0101879	-0.0482493	0.0225335	-0.129715	0.0256484	-0.0186935	0.137866	-0.0506556	-0.0450735	-0.0624831	0.0440643	0.160696	0.0646427	0.0216901	-0.0185693	0.00818568	-0.0696964	-0.078646	-0.0138726	-0.0602779	-0.0626886	-0.0311919	0.00591292	0.0645653	-0.119846	-0.0650593	-0.00355223	0.0231767	-0.0512274	-0.0628829	-0.0808834	-0.122195	-0.0146313	-0.0906112	0.0854727	0.0637077	0.0899434	-0.0631874
Firmicutes; Caldicoprobacter	-0.0233736	-0.0404369	-0.0479667	-0.0412477	-0.0425048	-0.0312859	0.0487562	-0.0131671	0.0455002	0.0451069	0.0301909	0.0540272	0.111098	-0.0860618	0.039384	-0.00407829	0.0741269	-0.0289659	0.0917162	0.0537735	0.071609	0.0224808	0.0115457	-0.0611433	-0.0817333	-0.00387175	-0.0152608	0.0620559	0.0481609	-0.00365192	0.00769546	-0.0429163	0.0213242	-0.0699773	-0.0178358	0.0357828	0.0136712	-0.0393308
Firmicutes; Candidatus_Soleaferrea	-0.0879301	0.0319208	-0.0772208	0.0544188	-0.0107971	-0.0101689	-0.00230895	0.041756	0.00978594	0.0883386	0.0431357	-0.0753658	-0.0219896	0.012583	-0.0574381	0.0623426	-0.116161	-0.0225799	-0.0899958	-0.0987472	0.012018	-0.0491007	0.0131688	0.0602039	0.0325196	-0.00829527	-0.0257365	0.0041512	-0.0152089	0.0396725	0.0713623	0.00798153	0.12149	-0.0614608	0.0124412	-0.19354	0.102178	0.128623
Firmicutes; Catenisphaera	0.00142326	-0.0338704	-0.0587814	-0.0686604	0.0106897	0.0299795	0.0190635	0.0141949	0.0588846	0.0925841	0.119945	0.0160068	0.00521878	-0.0298717	0.0431868	-0.0550508	0.0205507	-0.0126475	-0.0950598	-0.00768229	-0.0247645	-0.0239224	-0.094682	0.0946197	-0.0203969	-0.0302317	0.0490041	0.111711	-0.061278	0.000246191	0.00720846	-0.0156857	-0.0696384	0.0255959	-0.00330169	0.110235	-0.0226501	-0.0778421
Firmicutes; Christensenellaceae_R-7_group	-0.0692823	0.0161341	-0.0498379	0.0431103	0.0980064	0.101792	-0.0210608	-0.0126734	0.0950698	0.126625	0.00452442	-0.0425258	0.0492185	0.0381211	-0.000238256	-0.0632211	-0.102522	-0.00575755	-0.120133	-0.0784443	0.0110117	0.0301711	-0.0153939	0.0845009	0.0774748	0.00364801	-0.0482303	-0.0304708	-0.0597457	-0.00481819	-0.00459726	0.00455316	0.226045	-0.277696	0.159974	-0.283919	0.252723	0.283706
Firmicutes; Clostridia_UCG-014	-0.0676276	0.061359	-0.0206114	0.0555546	0.0898006	0.0945512	0.0585709	-0.0758033	0.0912729	0.126758	0.0206033	-0.0882249	0.0115918	3.29458e-05	0.0323088	-0.0429981	-0.0778738	-0.00266968	-0.176577	-0.0616264	0.0452178	0.00708887	-0.0839678	0.126083	0.12989	0.0571495	-0.0659725	-0.0564677	-0.0612441	-0.023322	0.058783	-0.0262879	0.115612	-0.146003	0.158822	-0.202543	0.207733	0.18924
Firmicutes; Clostridia_vadinBB60_group	-0.0118568	0.0126382	0.0538412	0.0483942	0.0170183	0.0975692	-0.0249375	0.0047952	-0.0778328	-0.0770179	-0.0388416	-0.00410621	-0.0529102	0.0883012	-0.0724296	0.00754101	-0.171874	0.0432058	-0.0279716	-0.0595738	-0.0588256	-0.0415965	-0.0159393	0.0311363	0.0281055	0.0502991	-0.0220722	0.0672263	-0.0301851	0.0528152	0.0109232	0.0416471	0.185626	-0.0929415	0.181296	-0.36369	0.238054	0.224841
Firmicutes; Clostridium_sensu_stricto_1	0.0798876	0.0404196	0.0660862	0.0630693	0.0353098	0.0439859	0.0359116	-0.0911563	-0.00573399	0.00146401	0.028954	0.0331502	-0.0347857	-0.0294348	-0.121573	-0.0283922	0.0283011	-0.026255	0.00175138	0.054946	0.0216771	-0.0749743	-0.0375437	0.0402438	-0.123899	-0.0529545	0.0766782	0.0606948	-0.0542022	-0.0501866	-0.0947337	-0.0800344	0.137245	-0.233761	0.0670301	-0.00248408	0.0907058	-0.202816
Firmicutes; Colidextribacter	-0.0218945	-0.0763501	0.0122364	-0.111246	-0.00398272	-0.0506974	0.0990748	0.0300991	-0.124508	-0.121159	-0.00675935	0.0623386	-0.0149408	0.0111985	0.0323421	-0.0399242	0.11551	0.0154476	0.140944	0.0695195	-0.0860716	-0.0811531	0.12301	-0.132457	-0.0644446	-0.0219307	-0.0314974	0.113899	0.0388295	-0.0281115	-0.0363419	-0.0811951	0.0990501	0.0314932	-0.124111	-0.0746151	-0.133746	-0.104832
Firmicutes; Coprococcus	0.0359918	-0.0166984	-0.0179576	-0.040649	-0.0650601	-0.107759	0.01217	0.00903401	0.0081212	0.0180793	0.0116608	0.0312189	0.0645973	-0.137254	-0.00881631	0.0413728	0.026794	-0.126515	-0.0467652	-0.0367038	0.0254845	-0.018385	0.000680366	0.0476827	-0.0144316	-0.0347414	0.0799381	-0.0571797	-0.0648049	0.0567425	-0.0495279	-0.0810631	-0.104076	0.0445129	-0.0761802	0.193875	-0.0465101	-0.163943
Firmicutes; Family_XIII_AD3011_group	-0.0258904	-0.0658117	0.0406403	0.00256576	0.0605636	0.0349249	-0.0131153	0.00343065	-0.0623014	-0.0815316	-0.00983367	0.103165	0.00373151	-0.0299463	-0.000479547	-0.0299942	0.0636116	0.0107183	0.0884617	0.0936136	-0.0261282	0.015057	0.00502339	-0.0830062	0.022929	0.123109	-0.071105	0.012615	0.0736992	0.0378011	0.0112776	-0.0385477	-0.0122215	-0.0314374	0.098901	-0.0254281	0.0796168	0.0822715
Firmicutes; Frisingicoccus	0.0277361	-0.0552077	0.0523217	0.0572695	0.0780417	0.0650428	0.000332287	-0.078821	0.0503457	0.0126558	-0.0455021	-0.0164733	-0.0292559	0.044144	0.074303	-0.073157	-0.0503662	-0.0461073	0.0127459	-0.064085	0.00558953	0.0344245	0.0163588	-0.000214442	0.0013021	-0.109104	0.0434754	-0.0645004	-0.0524809	-0.0149694	0.0342655	0.0513539	-0.202655	0.0412264	0.165898	0.122667	0.212731	0.152367
Firmicutes; Intestinibacter	0.0378823	-0.00327226	0.000701508	-0.0207041	0.0473608	0.032916	0.0345896	0.000397465	-0.044683	0.0216451	0.0140763	0.0213794	0.0154396	-0.0410315	-0.148366	0.00158999	0.0612442	0.00633345	-0.0124077	0.0226015	-0.00744371	-0.045631	-0.0474456	0.0680167	-0.13722	-0.168058	-0.0460764	-0.0339103	-0.054278	-0.0863695	-0.0529978	-0.0812372	0.00904219	-0.0503438	-0.0461454	0.0852931	-0.0761196	-0.071255
Firmicutes; Izemoplasmatales	-0.0613528	0.00437687	-0.107609	-0.0356188	0.0631306	0.117241	-0.0348444	0.0740145	0.0466392	0.0485001	-0.0793566	0.0162214	0.0933854	0.0659344	-0.0350164	0.0353845	-0.045159	0.0151337	-0.0532194	-0.0449915	-0.0559734	-0.0501587	-0.0107462	0.0472022	-0.0276553	0.0435001	-0.0102665	0.00134244	-0.029725	0.0044787	0.0761465	0.0757396	0.0715726	0.0164808	0.00771139	-0.149366	0.0426234	0.0650841
Firmicutes; Lachnoclostridium	0.0548954	0.00533954	-0.0167235	-0.0057246	-0.036819	-0.0727031	-0.0321567	-0.00741715	0.0828317	0.0474088	-0.0303322	-0.0302888	0.0265363	0.00704777	0.0839898	-0.0909615	0.0734846	-0.0563066	0.0126017	0.0707477	0.0328864	0.0865844	-0.0495654	0.000295332	-0.00568204	0.0131543	-0.00354957	-0.0826735	-0.0690107	-0.0486354	0.0366175	-0.0446591	-0.0506922	-0.0389362	-0.138979	0.27706	-0.212042	-0.298578
Firmicutes; Lachnospiraceae	-0.0352004	0.0534531	-0.00992096	0.0497252	0.021589	0.122164	-0.0717885	-0.00436289	0.104835	0.021965	-0.101687	-0.106107	-0.0749556	0.0822806	0.0945783	-0.0128238	-0.166321	0.00740468	-0.0130911	-0.102987	-0.00618844	0.00960454	0.049996	0.00797429	0.0603484	0.0623073	-0.105618	-0.0593042	-0.0414769	-0.0228093	-0.0472213	0.146456	0.0242097	-0.02832	0.130327	-0.0903843	0.0793041	0.131451
Firmicutes; Lachnospiraceae_AC2044_group	0.0168132	0.000670099	-0.0307928	-0.0434838	-0.00342033	0.0741098	0.00649843	0.0320016	-0.0551313	-0.0256734	0.0764728	0.155843	0.0641687	-0.0444571	0.0188662	0.0375947	0.0472999	-0.140317	0.0561231	-0.0268526	-0.00890333	-0.0253854	-0.0135096	-0.0180481	-0.0527063	0.0123697	-0.0126463	0.150621	-0.0477681	-0.0321531	-0.0218489	0.0285488	-0.037413	0.0706372	-0.0794582	0.0976942	-0.120407	-0.181725
Firmicutes; Lachnospiraceae_NK4A136_group	-0.0774167	0.0113764	-0.115657	-0.106177	-0.0254643	-0.0374258	-0.0121721	0.107102	0.00535517	0.0586863	0.0109258	0.0644019	0.0983267	0.0520248	0.064603	0.0381044	-0.0406106	-0.0101911	-0.0482883	-0.00950017	-0.0437423	-0.026431	-0.0737396	0.0481951	0.0424324	0.0256699	-0.0896987	-0.0265852	0.0789315	-0.0254862	0.111423	-0.0581072	0.0414643	0.0104314	-0.152163	0.0635362	-0.206032	-0.150524
Firmicutes; Lachnospiraceae_UCG-007	0.00781946	0.0261622	-0.00900343	-0.065387	-0.000115554	0.0234227	0.0699495	0.000597847	-0.0736335	-0.0879577	0.0979807	0.155087	0.0552626	0.00727226	-0.0233609	0.0222222	0.0280003	-0.0800695	0.0453882	-0.0113035	-0.0706868	-0.0997513	-0.00607747	0.00616455	-0.0756445	-0.0336904	-0.023862	-0.0143056	-0.051264	-0.109221	-0.0208139	-0.0104308	0.068455	-0.0321525	-0.0950289	-0.00269294	-0.0521677	-0.125742
Firmicutes; Lachnospiraceae_UCG-009	-0.032488	-0.0214167	0.0465853	-0.0375242	-0.0209939	-0.132335	0.0836264	-0.00994705	-0.117298	-0.0567538	0.0218025	0.0688042	0.00567215	0.016438	0.014815	-0.053665	0.0524707	-0.00728158	0.0278205	0.0686773	-0.0347554	-0.026703	-0.0182272	-0.040672	0.0153595	0.0627645	-0.0277891	0.102772	-0.0239299	-0.0420061	0.0885407	0.0425235	0.0553008	-0.0378824	-0.0277431	-0.0242326	-0.0791537	-0.0131424
Firmicutes; Lachnospiraceae_XPB1014_group	-0.0548909	0.0880973	-0.00592515	0.0126968	-0.0274617	0.0748066	-0.030255	0.0111776	0.0207229	0.0388349	-0.017812	-0.0195161	0.0356504	0.0111735	0.0297083	-0.00538514	0.0125451	-0.1089	-0.0284744	-0.0611785	0.071161	0.0418275	0.0380516	-0.0348166	0.0869712	0.0958286	0.123964	0.118694	-0.00757823	0.107613	0.116676	0.036098	0.0792273	-0.0134792	-0.057557	-0.115463	0.0415829	0.0398099
Firmicutes; Lactobacillus	0.0133231	0.0871978	-0.0126762	-0.0320286	0.0690108	0.0318387	0.0520537	-0.0632877	0.0693321	0.0103065	-0.0241566	0.100505	0.106094	0.0887495	0.0254885	-0.0793294	0.0959097	0.0171043	0.050282	0.00428819	0.0920072	0.0689186	0.00814372	-0.0223793	-0.0656263	-0.0845554	0.0835485	-0.0182319	0.0237079	-0.0063893	-0.0503895	-0.0846446	-0.118643	-0.00662292	0.0050023	0.208108	0.0158328	-0.151965
Firmicutes; Monoglobus	0.122178	0.0142786	0.127804	0.117969	-0.00644856	0.00701466	-0.054448	-0.0723651	-0.0284177	-0.0636874	-0.0859104	-0.0555587	-0.0978269	-0.00662324	-0.0317007	-0.0149486	0.0599193	-0.0137754	0.122408	0.051036	-0.0813938	-0.0773735	0.0967811	-0.116646	-0.0349765	0.0327486	0.0272303	-0.0203393	0.0621599	-0.0092677	0.0421964	0.00318805	0.146354	-0.106573	0.0602028	-0.161638	0.0153733	0.0852747
Firmicutes; Mycoplasma	0.0158294	-0.0377092	-0.0282821	0.103127	-0.0203395	0.0237119	-0.11018	0.0126131	0.104755	0.103829	-0.110825	-0.127665	-0.0349028	-0.0526265	0.0197917	0.0201343	0.0513294	0.0310792	-0.0265096	0.00771688	0.0560679	0.0891284	-0.00551982	-0.012716	0.0923647	0.112447	-0.0435353	-0.0563936	0.0278003	0.0904899	0.0130649	0.0569154	-0.212005	0.187129	0.0455177	0.0799078	0.0345311	0.163049
Firmicutes; NK4A214_group	-0.0414421	0.0742548	-0.0103456	0.117228	0.00558251	0.176818	-0.11289	0.00760941	0.060282	0.0670068	0.0400683	-0.0269595	0.00129857	0.0197794	0.0668572	-0.0914647	-0.134395	0.00372173	-0.03648	-0.0618748	0.0382412	0.0478329	0.0146924	-0.00453875	0.07978	0.0926199	0.057629	0.0971509	-0.0710921	0.0378931	0.0854908	0.0634565	0.225543	-0.188806	0.136912	-0.35423	0.221238	0.331412
Firmicutes; Oribacterium	0.0670893	-0.0319389	0.00427233	0.0401269	-0.151473	-0.129819	-0.0518283	-0.0192604	0.0599	0.017037	0.0677148	0.0430317	0.0732165	-0.0591595	0.0179537	-0.0511567	0.172318	0.00328148	0.0835368	0.0720975	-0.0604611	-0.0485145	-0.0221523	-0.0274198	-0.108239	-0.0442873	-0.0419164	0.0353386	0.0435533	-0.0670111	-0.128783	0.101678	0.016891	-0.00772843	0.0186048	-0.0822664	0.0824597	0.107279
Firmicutes; Oscillibacter	0.0541448	0.0283867	0.0726384	-0.10368	-0.108018	-0.148885	0.131885	-0.0454717	-0.071479	-0.0287619	-0.0189189	-0.0205606	-0.101141	-0.0260704	-0.0425841	-0.0960314	0.132147	0.00212029	-0.00998192	0.155505	-0.0396327	-0.0475078	-0.0560593	0.0627387	-0.168907	-0.149083	-0.00782819	-0.0951598	-0.0140192	-0.0779367	-0.172878	-0.0735846	0.00567332	-0.0121659	-0.156013	0.162169	-0.146536	-0.30059
Firmicutes; Oscillospira	-0.0447898	-0.0576711	-0.132887	-0.077612	-0.149383	-0.16714	-0.0817913	0.113292	0.137464	0.127445	-0.0313265	-0.0822723	0.0795355	-0.0743044	0.0437769	-0.115556	0.0802322	-0.00281068	-0.0264638	0.0222979	0.0352667	0.0501256	-0.0720761	0.0248521	0.0404059	0.0337202	0.022524	-0.0398467	0.0472443	0.0164345	-0.00113951	-0.00573714	-0.0983776	0.100627	-0.13336	0.146635	-0.136237	-0.032593
Firmicutes; Phascolarctobacterium	-0.00496857	-0.0419989	-0.0202885	-0.054511	0.0249641	-0.00726337	0.0481748	0.0162909	-0.0328166	-0.0261394	0.0210716	-0.00136742	-0.00173511	0.01298	0.125543	-0.0102653	0.0191911	0.069747	0.0726012	0.0298642	0.0398039	0.0150987	0.0150071	-0.0603015	0.00408296	0.0131081	-0.0748109	-0.0963334	0.0867453	-0.0115213	0.0810268	-0.0173801	-0.0930182	0.0770843	-0.0941668	0.171884	-0.151133	-0.117658
Firmicutes; RF39	-0.0389897	0.0824807	-0.00945093	-0.0288733	6.99612e-05	0.0327434	-0.0204709	0.0470357	-0.0423662	0.0314625	-0.0253762	0.0114402	0.0167343	0.0288196	0.00416473	0.0163287	-0.0451544	-0.0236094	-0.0256753	-0.000259927	-0.0973099	-0.107901	0.0103581	0.00880778	0.0196798	0.143122	0.0318497	0.0849837	-0.0199331	0.0588276	-0.00691658	-0.0379809	0.133613	-0.0146743	-0.0606617	-0.14906	-0.0348705	-0.0361616
Firmicutes; Romboutsia	-0.0111403	0.0137283	-0.0677752	0.0190764	-0.0513072	0.0480095	-0.063618	0.0620461	0.00589527	-0.0201999	0.0573473	0.0887822	0.0473333	-0.125357	-0.0389736	0.064514	-0.0371117	0.031898	0.00387309	0.0297945	0.0351068	-0.0322227	-0.0112865	0.0313399	-0.11597	-0.070883	0.0218843	0.0178581	0.0471038	-0.0188451	-0.0693089	-0.0863098	0.0917903	-0.11221	0.00882569	-0.00622638	0.0217999	-0.16181
Firmicutes; Roseburia	-0.00967013	0.00432841	-0.0282435	-0.0918848	0.0270953	-0.0339052	0.0759484	0.00270491	0.0130955	-0.00256417	0.0308943	-0.0118967	-0.101168	-0.0967431	0.0107519	0.00840492	-0.0376445	-0.0205209	-0.0271931	-0.00586557	0.0562213	-0.00966024	-0.0453836	0.0419341	-0.0354041	-0.0231568	-0.0666901	0.0274719	0.00172874	-0.100236	0.0852742	-0.109807	0.049477	-0.115881	-0.151279	0.196876	-0.237388	-0.291597
Firmicutes; Ruminococcaceae	0.129508	0.0676384	0.114207	0.0399263	0.0463502	0.00462151	0.0463443	-0.120367	0.00924539	-0.00181694	-0.0893082	-0.0295637	-0.084708	-0.0486784	5.33041e-05	-0.123054	-0.0427154	-0.0679764	-0.0518745	0.0256241	0.0360405	0.0393472	-0.0560016	0.0635527	-0.0128099	-0.0212977	0.0619379	-0.0277296	-0.0879271	0.0305562	-0.0848	-0.0529069	0.0141173	0.040376	-0.137346	0.0328748	-0.0985289	-0.11019
Firmicutes; Ruminococcus	0.00485704	0.0335238	-0.0346955	0.0176115	-0.0671229	-0.00971568	-0.0773222	0.0874095	-0.0382241	0.0448158	-0.0799336	-0.0285963	-0.00330085	0.0373797	0.00652751	-0.0997359	0.0186653	-0.0626187	-0.0301966	0.0358675	-0.00736345	-0.0292483	-0.0561855	0.0575417	-0.0305013	-0.0310277	-0.045334	-0.0816615	-0.0912879	-0.0865844	-0.0486008	-0.0172419	0.00740631	0.0997229	-0.0290919	-0.0620536	-0.0501823	-0.0620563
Firmicutes; Solobacterium	0.0414616	-0.081847	0.0250514	0.0137965	-0.0201256	-0.0838515	0.00534533	-0.0414496	0.0304448	-0.0220371	-0.000992503	0.0391384	-0.000998859	-0.0678734	-0.107739	0.0550798	0.0659286	0.100091	0.0769744	0.0831274	-0.0618363	-0.0660018	0.0308097	-0.0420132	-0.0744253	-0.0275436	0.0371746	-0.0680041	0.0278787	-0.0645166	-0.0519807	-0.199591	-0.20733	0.0265303	0.00324153	0.317046	0.0105593	-0.140059
Firmicutes; Streptococcus	-0.025484	-0.0271997	0.0194484	-0.0189742	0.0117452	-0.0093565	0.0656213	-0.0204272	-0.0431487	-0.0164515	0.0188299	0.00295478	-0.0259664	0.0156163	-0.051919	-0.0187802	0.0153219	-0.00811826	-0.0362764	0.00561034	0.00931046	0.0239748	-0.022817	0.0361763	-0.0260718	0.00477905	0.0610996	0.0368172	-0.0547955	0.0199794	-0.0149285	-0.104639	-0.0135409	-0.0717305	0.184526	-0.0206529	0.181565	-0.00123409
Firmicutes; Subdoligranulum	0.0110885	0.0990444	-0.0396612	-0.00697435	0.0296189	-0.019558	-0.0128318	-0.00414404	0.0737212	0.0861522	-0.0139414	-0.0250047	0.0277735	-0.0892805	0.0803805	0.0646896	0.0331647	0.0502029	0.0495049	-0.00464057	0.0778799	0.025319	0.0183833	-0.0534907	0.0151458	0.020132	0.00989946	0.00403101	0.0433192	-0.000559168	0.0721505	-0.0019468	-0.0755894	0.0584515	-0.149688	0.231209	-0.255671	-0.244817
Firmicutes; Terrisporobacter	0.0604139	-0.0469365	0.0417914	0.0249838	-0.0602063	-0.0435045	-0.00281141	-0.00354137	-0.064984	-0.0417617	0.020039	0.0361187	-0.0690959	-0.120982	-0.0983859	0.0226904	-0.00351199	-0.0146981	-7.25861e-05	0.0386082	0.0832976	0.0209146	-0.0422724	0.0468167	-0.124143	-0.0703164	0.11417	-0.00544011	-0.0351785	-0.0271964	-0.102991	-0.102874	0.13291	-0.223345	-0.0562701	0.103755	-0.0674457	-0.310331
Firmicutes; Turicibacter	-0.0242296	0.0210813	-0.0169781	0.0374577	-0.0118269	0.0383747	-0.0181615	-0.0127729	0.0309126	0.0303138	0.0174056	0.0611333	0.0622774	-0.0434096	-0.0635924	0.0294648	-0.0306668	-0.0295098	-0.0714602	0.00209162	0.0729802	-0.00514499	-0.0422562	0.0778932	-0.0488254	0.038217	0.0457263	0.00170458	-0.0586361	-0.00379807	-0.0664739	-0.0550458	0.0922411	-0.131105	-0.000989125	-0.019821	0.0336572	-0.0632511
Firmicutes; UCG-002	-0.0371582	0.0817423	0.0822798	0.121323	0.195863	0.246167	-0.0287316	-0.10229	0.0738497	0.085136	-0.0155201	-0.147836	-0.0903435	0.0534297	0.0991972	-0.0428803	-0.119603	0.0197183	-0.0796805	-0.072493	0.0165806	0.0422953	0.0192066	0.0398703	0.117218	0.0740452	-0.0429755	-0.0905964	-0.0615625	0.056769	-0.019154	-0.00710936	-0.0198783	-0.159589	0.311359	-0.0940423	0.380359	0.283413
Firmicutes; UCG-004	-0.0497139	0.0410851	0.0358293	-0.0487705	-0.0684878	-0.0526669	0.0968391	-0.00417869	-0.0902691	-0.0655013	0.0141115	-0.0349425	-0.0770056	-0.0832787	-0.116386	0.0413526	-0.00340934	0.0109821	0.00589821	0.0537074	-0.11598	-0.100267	0.0174224	0.00948954	-0.0538612	-0.0165167	-0.0750249	-0.0451869	0.0563977	-0.0774502	-0.0518961	-0.0342693	-0.00525224	-0.02097	0.0131275	0.0286029	0.0359685	-0.054032
Firmicutes; UCG-005	-0.0268366	-0.0517615	-0.155819	-0.114334	0.00553131	-0.0189427	-0.0821942	0.133528	0.0721914	0.0716197	0.00892076	0.107001	0.154264	0.024555	0.0374769	0.0414373	0.0155092	0.00735793	-0.0344948	-0.0718445	-0.00422824	0.0398855	-0.000829359	0.0223956	0.0168925	-0.0217341	0.141225	0.0889467	-0.0359186	0.0487038	-0.024889	-0.0309132	-0.0925872	0.05518	-0.200105	0.236429	-0.208434	-0.117075
Firmicutes; UCG-009	-0.152758	-0.0117812	-0.129776	-0.129104	-0.0278892	-0.0717689	-0.0250312	0.176168	-0.0577772	-0.0526355	0.0131974	0.0659993	0.0800298	-0.0257436	0.000256031	0.0154722	0.0664461	0.0262707	0.0153099	0.0727714	-0.038724	-0.00818919	-0.0663397	0.0362916	-0.0880727	-0.0570339	-0.027216	-0.0242411	-0.042876	-0.0528541	-0.0794989	-0.0702469	0.0507524	0.0264135	-0.0437621	-0.0704882	-0.0583399	0.0219311
Firmicutes; UCG-010	0.0455316	-0.0370736	0.101953	0.0635197	-0.0276563	0.0709849	-0.0359395	-0.0419831	-0.0616237	-0.0791632	-0.015503	0.055032	-0.00959174	0.0185756	-0.0719986	-0.0210964	-0.070148	0.0172404	0.0263289	-0.0313767	-0.00117032	0.00751395	0.0458102	-0.0318539	-0.0125515	0.0212992	0.0452671	0.0788705	-0.00447293	0.0553597	0.00428287	0.0462449	0.220256	-0.243459	0.195096	-0.290326	0.250436	0.206221
Firmicutes; uncultured Erysipelatoclostridiaceae	-0.0207168	0.053493	-0.0651514	0.0171158	0.0445546	0.0933686	-0.149288	0.117687	-0.000858939	0.0209036	-0.0145956	0.0366716	0.0338384	-0.028312	0.0733969	-0.0147235	-0.097582	0.00629133	-0.0133702	-0.0483855	0.00379571	0.0655184	-0.0308642	0.0103492	0.0448748	0.0117914	0.00927612	0.00344276	0.189471	0.0724929	0.0290713	0.0177896	0.115284	-0.0226858	-0.0270374	-0.112336	-0.101125	0.021773
Firmicutes; uncultured Erysipelotrichaceae	0.0714398	0.00174858	0.0879694	0.0147583	0.0588958	0.0726899	0.0533373	-0.0747083	-0.0516715	-0.0373103	-0.0196127	-0.00660961	-0.108181	-0.0410484	0.0325713	0.0591595	0.0643013	0.0275822	0.0530151	0.0498548	-0.00601208	-0.0383166	0.00218143	-0.0190078	-0.0680966	-0.105111	0.00673423	-0.017034	0.0101314	-0.0167547	-0.0814553	-0.00306517	-0.128	0.177756	-0.156641	0.160053	-0.166746	-0.0733529
Firmicutes; uncultured Oscillospiraceae	0.0117285	0.0865751	0.0261403	0.0105733	0.103068	0.0380737	-0.0249235	-0.0354847	0.0499372	0.0421266	0.0319171	-0.0168725	0.0592432	0.0626355	-0.0155711	-0.0317292	-0.0509932	0.0778981	0.0183409	-0.0104258	0.0324831	0.0533061	0.0057154	-0.0284347	0.0086732	0.00847587	0.0850972	0.0600691	-0.011101	0.016436	0.109966	-0.0744938	-0.0395092	0.064649	-0.0175791	0.00897053	0.00570745	-0.0178678
Firmicutes; uncultured Peptococcaceae	0.0676407	0.00562624	0.0332995	0.083126	0.048055	0.0443123	-0.102341	-0.00656243	0.0219657	-0.029868	-0.122819	0.0187772	0.00389596	0.0199397	0.031145	-0.00684456	-0.104981	-0.0300127	-0.0118137	-0.062276	0.00804856	0.0536422	0.00641056	0.0252162	0.0193148	0.0537832	-0.0801881	-0.0598993	-0.076103	-0.0589062	-0.0228127	0.0186097	0.187274	-0.0807355	-0.0917525	-0.133112	-0.118585	-0.00978083
Firmicutes; uncultured Ruminococcaceae	-0.0284657	0.0576496	0.0567053	-0.0327815	0.130389	0.114607	0.13981	-0.0943446	-0.0213061	-0.0101091	-0.0116997	-0.0463227	-0.0750724	-0.0185385	0.0626169	-0.0359153	-0.0568924	-0.00768609	-0.0143907	-0.139695	-0.00539196	0.0300778	0.101323	0.0298165	-0.0924948	-0.00264191	0.0349245	-0.00823682	-0.114713	-0.00385375	-0.0556859	-0.116323	-0.0418217	-0.0835182	0.0158197	0.160046	0.00951672	-0.0950848
Firmicutes; undefined Butyricicoccaceae	0.0226025	-0.0498912	-0.0174564	-0.129819	-0.0320388	-0.0697727	0.103408	-0.0172251	0.0109769	0.0344736	0.0520015	0.0154158	0.0296474	-0.0612134	-0.0328842	0.044717	0.114698	-0.0579056	0.0842522	0.00401408	-0.0346203	-0.0278765	0.0369203	-0.0618189	-0.0227165	-0.0154731	0.00285111	0.0310208	-0.0712534	-0.0206678	0.0174909	-0.0897266	-0.0100205	-0.0119858	-0.115378	0.147404	-0.16457	-0.176313
Firmicutes; undefined Clostridia	0.00785992	0.0795764	0.0189664	0.0264644	0.0308706	0.0584586	-0.0138794	-0.0138225	-0.0040664	0.00974758	-0.0233096	0.00666976	0.0156762	0.0220458	-0.0414105	-0.0291396	-0.132911	-0.0300452	-0.0151918	-0.0946961	0.0371625	0.0627998	0.0564456	-0.00449024	0.045942	0.0151788	-0.0142604	-0.0651159	-0.0290197	0.028836	0.0251998	0.131709	0.17513	-0.0903728	0.0350576	-0.235796	0.0440126	0.130294
Firmicutes; undefined Erysipelotrichales	0.0877742	0.0958996	0.0356974	0.00791433	-0.0327773	-0.00429045	-0.0280852	0.00669418	-0.0443703	-0.0355242	-0.0344933	0.016145	-0.0288409	0.032573	-0.0422043	-0.0407997	0.0877786	-0.035007	-0.0571471	0.0345677	0.0367138	-0.039643	-0.101061	0.102982	-0.0907329	-0.157989	-0.0971727	-0.085156	-0.0425774	-0.0853758	-0.0471026	-0.0270601	-0.0417424	-0.0263425	-0.067544	0.133459	-0.0356672	-0.0798268
Firmicutes; undefined Lachnospiraceae	-0.0288768	0.09348	-0.00498428	-0.111827	0.0236994	-0.0156409	0.14561	-0.012065	-0.0833824	-0.0244052	0.071988	0.0534396	0.020226	0.0559479	-0.0188056	-0.0295079	7.06971e-05	-0.104612	-0.0326851	-0.0952576	-0.0079627	-0.00241475	0.0149521	0.0437276	-0.0591791	-0.0598889	-0.00254162	-0.00453799	-0.0631028	-0.0304628	0.0510714	0.043859	0.0221842	0.0413578	-0.124982	0.0469923	-0.148014	-0.157404
Firmicutes; undefined Oscillospiraceae	0.00966379	-0.0605779	-0.0411446	0.0319546	-0.0420576	-0.0595402	0.00456105	-0.0135286	0.0684801	-0.0154676	0.0207144	-0.000785678	-0.0276412	-0.0407899	-0.0740294	-0.0298718	0.0217618	-0.0485117	0.0336558	0.0479275	-0.0172185	-0.0538406	-0.00898813	0.00177648	-0.0908211	-0.0155063	-0.0501735	0.05716	-0.0552473	-0.0932913	-0.0327583	-0.0264156	0.0379196	-0.0287523	0.0201418	-0.0562763	-0.0137943	0.0832602
Firmicutes; undefined Peptostreptococcaceae	0.0831796	0.00561234	0.161257	0.0243716	-0.0201344	-0.0604778	0.134995	-0.135666	-0.102519	-0.0821694	-0.00279342	-0.0270297	-0.152898	0.056897	-0.114157	-0.0496495	0.057462	-0.0399494	0.0239045	0.0158495	0.015467	0.00770976	0.00560238	-0.0104621	-0.0322132	-0.0308959	0.0578471	0.0594403	-0.0326087	0.0449445	-0.111114	0.0113588	0.0253433	0.00760777	-0.10873	0.049269	-0.0977731	-0.130213
Firmicutes; Ureibacillus	-0.00381441	0.00921531	0.0379419	-0.0686002	-0.00991831	-0.0459658	0.0797537	-0.0284009	-0.0607731	-0.0514414	0.106123	0.0769285	0.021044	0.0511571	0.00867787	-0.0193844	0.138902	-0.0834983	0.0295929	0.0584775	-0.0384781	-0.0625624	-0.0145018	0.0233483	-0.154255	-0.124538	0.00996465	-0.0204526	-0.0302274	-0.00344958	-0.0986629	-0.0330143	0.0843854	-0.0478198	-0.182761	-0.0109412	-0.0338746	-0.0662689
Firmicutes; XBB1006	-0.0180171	0.0897814	-0.0465723	-0.0241262	0.00301008	0.0830775	-0.0483785	0.0634965	0.00141501	-0.0121043	0.0240643	0.0108124	-0.0160566	0.0651304	0.0892104	-0.0563352	-0.0871408	-0.0649568	-0.0644885	-0.0116343	-0.00803399	0.0627153	-0.0290041	0.0450531	0.0294335	-0.0400513	-0.0242366	0.00590861	0.0712874	0.0279476	0.0154266	0.0248032	0.0161052	0.049046	0.109087	-0.161317	0.0994457	0.138799
Fusobacteriota; Fusobacterium	-0.0235433	-0.0515965	0.0210554	0.0202618	-0.0567505	-0.0817116	0.0087563	-0.00451076	-0.0495636	-0.0460459	0.0657248	0.0823486	0.0065439	0.0325258	-0.0398741	0.00433303	-0.0528605	0.0227059	0.0259959	-0.0574381	-0.000839056	-0.0168233	0.0230896	0.0138212	-0.0899441	-0.0509844	-0.000481833	0.0364707	-0.0117495	-0.00358806	-0.0720531	0.0055031	0.131311	-0.0410124	-0.114349	-0.0726857	-0.154315	-0.0205616
Patescibacteria; Candidatus_Saccharimonas	-0.0201347	-0.0326703	-0.127157	0.0311655	-0.0261087	0.0456709	-0.103048	0.128164	0.00768889	0.0585587	0.0093381	0.000358394	0.0689056	-0.0211402	0.0111448	-0.0696276	-0.00929675	0.02156	-0.0955954	-0.0135234	0.0273574	0.0459049	-0.0531918	0.0838565	-0.00512807	-0.0321406	0.00585553	0.0125553	0.0511429	-0.00205044	-0.04194	-0.0485377	-0.0729141	0.0709334	0.0358527	0.026942	0.00850113	0.0577745
Planctomycetota; p-1088-a5_gut_group	0.0148876	-0.00882605	-0.0700679	0.0042509	-0.032997	-0.0188292	-0.120806	0.12278	-0.035757	-0.0039301	-0.0568626	0.061803	0.0197089	0.190834	0.0198109	0.00852725	-0.0345692	-0.0125744	-0.0180431	0.00671552	0.136909	0.075362	0.0442166	-0.00478756	-0.0186116	-0.00910275	0.130976	0.0628346	-0.0320363	0.0714533	-0.121128	-0.00880585	-0.0136342	0.0051562	-0.0602726	0.0643895	-0.0389393	-0.0777357
Proteobacteria; Escherichia-Shigella	-0.103593	-0.0265835	-0.109837	-0.0541431	0.00335657	-0.00171701	-0.0297441	0.0881576	0.0224227	0.0206895	0.0447609	0.0922159	0.126217	-0.0489865	0.048002	0.0362527	-0.156836	-0.0230843	-0.0901749	-0.0343304	-0.0326475	0.0122506	-0.102481	0.111161	-0.00136988	-0.0665637	-0.0243145	0.0562522	-0.0560467	-0.0182092	-0.020733	-0.0121209	0.230297	-0.203482	-0.102863	-0.116656	-0.112657	0.0273312
Proteobacteria; Hydrogenophilus	-0.0429757	0.00116566	-0.0349714	-0.086429	-0.0112036	-0.0432224	0.0614449	0.00261713	0.00879797	-0.000757029	0.0534614	0.056891	0.0824933	0.0846866	0.0674138	0.0201057	0.0774716	0.0703729	0.011094	-0.0241884	0.0316772	0.0639391	0.00375908	0.0206394	-0.117913	-0.107022	0.00459084	-0.0689156	0.0609995	-0.0268484	0.0151613	-0.0448694	0.126692	-0.0577403	-0.164382	-0.0832393	-0.0129567	-0.0314376
Proteobacteria; Mitochondria	-0.0777037	-0.0423266	-0.0340053	-0.106557	-0.0827284	-0.0977036	0.035931	0.100805	-0.119424	-0.114214	0.0192602	0.0386685	-0.021843	0.0108239	-0.0713274	0.134488	-0.0730484	0.0517271	0.119812	-0.00149803	-0.0940612	-0.0518818	0.156442	-0.139666	0.0270105	0.0210591	0.104246	-0.0153523	0.0209078	-0.0119115	0.0212967	0.0683432	0.103124	-0.118834	0.0880226	-0.0824473	0.0224262	0.0145951
Proteobacteria; Succinivibrio	0.0211868	-0.0433638	0.0595569	-0.00153149	-0.054018	-0.0518288	0.0353832	-0.0448908	-0.018897	0.0191918	-0.0644041	-0.0531037	-0.0900453	-0.079934	0.00238857	0.216133	0.0364764	0.0406777	-0.110984	0.0383951	-0.0255531	-0.0445388	-0.122576	0.121801	0.00908207	-0.0185251	-0.11042	-0.13235	-0.01492	-0.0903526	0.0107114	-0.0817872	-0.150109	0.0412129	-0.0779038	0.251831	-0.0382258	-0.138285
Proteobacteria; Sutterella	0.0334166	0.104622	0.0122049	-0.0584738	-0.00836009	0.0536165	0.0188353	0.0301029	-0.0557236	-0.0375563	-0.00149665	-0.0342911	-0.130203	-0.0577839	0.0283645	0.0319361	-0.0167874	-0.0274784	0.0167694	0.0395875	-0.0206611	-0.0196679	0.0085109	8.10749e-05	-0.0528074	-0.00142095	-0.0721668	-0.0465664	-0.0164527	-0.0901256	0.0218098	-0.0345851	0.0156842	-0.00407142	-0.0713879	0.106589	-0.173978	-0.199204
Proteobacteria; T34	-0.0928365	-0.108329	-0.0528716	-0.0815488	-0.0705783	-0.126117	0.113383	0.0801547	-0.170982	-0.155983	0.0137578	0.121476	-0.00816095	-0.00242142	-0.0201065	-0.00637081	0.0138135	-0.0349008	0.128045	0.00015644	0.050117	-0.0164231	0.0522865	-0.0975814	-0.0680955	-0.0246265	0.0496586	0.0868887	-0.000489951	-0.0183831	0.0667812	0.0321254	0.042357	0.0901929	-0.130716	0.0112565	-0.246892	-0.210907
Proteobacteria; uncultured Rhodospirillales	0.0569323	0.0651862	0.0452244	0.0152166	-0.0902016	-0.076432	0.0280005	-0.056086	0.0120544	0.0391576	0.0623314	-0.0248342	0.0434188	-0.0311167	-0.0717072	-0.0341811	0.0391234	0.0677855	-0.0269905	0.0567583	-0.0579402	-0.0274056	-0.0976649	0.0624036	-0.0511483	-0.0177481	-0.0331336	-0.0340095	0.0742173	0.0450714	-0.0870112	0.0525357	0.115092	-0.129211	0.0815815	-0.104985	0.103006	-0.00832534
Proteobacteria; undefined Alphaproteobacteria	-0.00202731	0.0300569	0.0155332	0.0194312	-0.047028	0.0356127	-0.0350473	0.0122162	-0.00855271	-0.00347032	-0.00723123	-0.0345315	0.00859237	0.0303309	0.0444988	-0.0214878	-0.0482771	-0.016087	-0.0110496	-0.0214391	-0.0265073	0.00580494	-0.0278778	0.00272811	0.0629491	0.114344	-0.0617322	0.0612306	0.0307671	0.033983	0.0222874	0.0149851	0.0112967	0.157578	0.0505101	-0.220448	0.0349081	0.224326
Spirochaetota; Sphaerochaeta	-0.0416678	-0.0544544	-0.00125752	0.00416311	-0.0903722	-0.0350023	-0.0570826	0.066756	-0.0432325	-0.0739017	-0.0615804	-0.0199126	-0.0220235	0.0466834	-0.0792142	0.0586338	-0.0220507	0.0222738	-0.00971946	0.11564	-0.0699228	-0.0377883	-0.0175435	-0.00623264	0.000709214	-0.00707159	-0.096014	-0.00393355	0.0700572	-0.0438405	0.00934049	0.0883806	0.0194459	0.182232	0.0576297	-0.253393	0.0410375	0.182716
Spirochaetota; Treponema	0.0225162	-0.00251103	0.0592694	0.0269251	-0.0907574	-0.0837608	0.0183387	-0.0532786	0.00527196	-0.000328834	0.0745815	-0.0293247	0.0145358	0.0338988	-0.0781012	-0.0682829	0.0508832	0.0350064	-0.0380077	0.100971	-0.109831	-0.0978201	-0.0460884	-0.00163375	0.0925096	0.0848808	-0.0716065	0.0420325	0.036572	0.0153465	0.013028	0.0786658	0.0381446	-0.029798	-0.00418042	-0.118259	0.0990712	0.192933
Spirochaetota; undefined Spirochaetaceae	0.0529652	-0.00463551	0.0415072	0.125991	0.00103382	0.00533792	0.00343968	-0.0541287	-0.0567556	-0.0565519	0.0659046	0.0791365	0.00548861	-0.0424564	-0.113833	0.00804807	-0.0639306	-0.00267582	-0.00227258	-0.0327173	0.0166102	-0.0675341	0.0187758	0.0131994	-0.00918203	-0.037669	-0.0824123	0.0480784	-0.0714851	-0.0280356	-0.0347656	-0.0387164	0.225995	-0.168324	-0.0108105	-0.249171	0.0760512	0.184267
Thermoplasmatota; uncultured Methanomethylophilaceae	0.0274764	0.0274022	0.00864909	-0.00943578	-0.00292521	-0.0070236	-0.0866755	0.0866871	-0.0797643	-0.0333532	-0.0379128	0.0160369	0.00840968	0.0379734	-0.0521276	-0.0737839	-0.00856459	-0.00829712	0.0954665	0.0333288	-0.052103	-0.050169	0.0766882	-0.0921634	-0.00243613	-0.0357222	0.0482333	0.00169444	-0.060963	-0.00485247	0.0341665	-0.00518531	0.0819973	0.00524503	0.0929965	-0.203867	0.0570288	0.144643
Verrucomicrobiota; Akkermansia	-0.0859495	-0.00928813	-0.107235	0.000943347	-0.0522989	0.0333199	-0.074699	0.122481	-0.00986015	-0.0498448	0.068784	0.0402337	0.0581199	0.0364469	-0.00330244	-0.0891377	-0.0513607	0.0453226	0.0143356	-0.0384025	-0.0132328	-0.00453497	0.0246735	-0.0302735	0.0533422	0.0664937	0.0806301	0.00168937	0.0410851	0.104937	0.0172092	0.0345676	0.243677	-0.00797628	-0.0123553	-0.358859	-0.0361707	0.0998723
Verrucomicrobiota; Cerasicoccus	-0.0966679	-0.0104431	-0.128748	-0.0286417	-0.0620739	0.00389931	-0.0734896	0.113357	0.0560517	0.00655415	0.0130842	0.0209625	0.109623	0.112178	-0.00316848	-0.0440961	-0.0431626	-0.0167947	0.0430436	-0.0983875	-0.00333313	0.0192144	0.0408966	-0.0467631	0.0233016	0.0491184	0.0325008	0.122271	0.0029387	0.0356451	0.0785659	0.0522284	0.13756	0.0862461	0.0149703	-0.324255	0.00174298	0.174058
Verrucomicrobiota; horsej-a03	0.00837345	-0.00696828	-0.0368015	0.0543969	-0.00311907	0.0331496	-0.136399	0.0900575	0.00364093	0.0950879	-0.0821265	-0.0602255	-0.0239046	0.0317158	0.0156272	-0.0374189	-0.0848393	-0.0837322	-0.142699	-0.0473452	-0.0666256	-0.0485882	-0.0953706	0.123941	0.0500291	-0.00585044	0.065499	0.020059	-0.0961185	0.0975231	0.0304845	0.00673883	0.0727841	-0.0693602	0.126308	-0.160533	0.161054	0.140223
Verrucomicrobiota; WCHB1-41	-0.00906417	0.0144736	0.00994036	-0.0992419	-0.118463	-0.0802807	0.0319467	0.0348047	-0.0277724	-0.00933924	-0.0534791	-0.0462591	0.015909	-0.0437966	-0.0757616	-0.0375481	-0.0850125	-0.00878291	-0.0792118	-0.0448827	-0.0652697	-0.0039405	-0.0633057	0.0669349	0.0640463	0.015526	-0.00747061	-0.0278987	-0.0605056	-0.00361598	0.0642543	0.0943729	0.163988	-0.160157	0.176164	-0.232556	0.198356	0.0904613

## Sheet: p-values
Phylum; Genus	C14_BF	C15_BF	C16_BF	C161_BF	C17_BF	C171_BF	C18_BF	C181_BF	C182_BF	C183_BF	C20_BF	C201_BF	C202_BF	C203N3_BF	C204_BF	C203N6_BF	C14_LD	C15_LD	C16_LD	C161_LD	C17_LD	C171_LD	C18_LD	C181_LD	C182_LD	C183_LD	C20_LD	C201_LD	C202_LD	C203N3_LD	C204_LD	C203N6_LD	Acetic	Propionic	iso-Butiric	n-Butiric	iso-Valeric	n-Valeric
Actinobacteriota; uncultured Coriobacteriales	0.486164	0.275801	0.604209	0.268556	0.803236	0.213089	0.315798	0.403293	0.671664	0.55705	0.792781	0.796305	0.97837	0.935288	0.538205	0.306423	0.263916	0.769787	0.617522	0.548934	0.498534	0.865634	0.987367	0.952713	0.204469	0.532915	0.968516	0.169285	0.531605	0.113246	0.30445	0.460054	0.00976317	0.0433392	0.028573	0.000114763	0.0161069	0.0252739
Bacteroidota; Alistipes	0.352329	0.846104	0.109447	0.915657	0.802374	0.90955	0.610207	0.134102	0.326063	0.0566003	0.931304	0.00310626	0.0544277	0.0214715	0.746972	0.949778	0.642605	0.591144	0.0667787	0.603774	0.171127	0.339942	0.125734	0.0734657	0.485639	0.60382	0.698237	0.601451	0.89235	0.031007	0.903987	0.317819	0.84738	0.042285	0.024789	0.226583	0.123719	0.266798
Bacteroidota; Alloprevotella	0.13828	0.993485	0.115495	0.619026	0.35072	0.655815	0.158294	0.085197	0.549804	0.206722	0.766574	0.221231	0.0488971	0.0467456	0.684379	0.00964296	0.0798406	0.507072	0.531093	0.102665	0.636774	0.507517	0.888515	0.997668	0.0564768	0.301096	0.312803	0.0496401	0.879846	0.390835	0.134819	0.271934	0.0156567	0.00025632	0.831515	0.0894837	0.103074	0.046571
Bacteroidota; Bacteroidales	0.151677	0.628507	0.27908	0.0502714	0.827826	0.999615	0.128526	0.68899	0.817437	0.780939	0.855505	0.0545627	0.22062	0.330547	0.431735	0.444274	0.924704	0.637642	0.26096	0.175881	0.250219	0.16572	0.817222	0.366335	0.92897	0.327111	0.841647	0.751452	0.387065	0.45709	0.568567	0.739708	0.804285	0.127479	0.285357	0.0618143	0.364797	0.0940802
Bacteroidota; Bacteroidales_RF16_group	0.238774	0.667535	0.0396228	0.963576	0.481109	0.812242	0.0932059	0.316546	0.0110895	0.0105036	0.460485	0.551356	0.00222012	0.30976	0.89513	0.337915	0.751192	0.591773	0.12929	0.844352	0.578112	0.869656	0.118903	0.134884	0.840515	0.833926	0.488804	0.597669	0.864192	0.283271	0.326369	0.643311	0.397489	0.999933	0.11749	0.286741	0.866034	0.151794
Bacteroidota; Bacteroides	0.62598	0.723168	0.401443	0.955567	0.614696	0.0768999	0.597397	0.635204	0.61384	0.888759	0.988145	0.38993	0.112631	0.457258	0.786676	0.825441	0.698604	0.334436	0.924153	0.959965	0.756261	0.753504	0.478629	0.871653	0.710672	0.845162	0.290694	0.637282	0.567773	0.98457	0.618173	0.000642718	0.214643	0.203312	0.735072	0.000575949	0.643638	0.00197726
Bacteroidota; dgA-11_gut_group	0.419132	0.0461188	0.336823	0.0147714	0.0439196	0.782331	0.110061	0.78575	0.940199	0.790068	0.182468	0.0762284	0.282712	0.868142	0.847571	0.555131	0.0317885	0.311812	0.527618	0.254571	0.968733	0.579768	0.0558336	0.133955	0.111212	0.169081	0.0756037	0.0683657	0.238269	0.0455628	0.571185	0.0187546	0.71405	0.628492	0.000478863	0.000112737	0.000195257	0.000203189
Bacteroidota; F082	0.0368996	0.829431	0.830075	0.532717	0.0359367	0.0225455	0.872869	0.609389	0.172856	0.43668	0.622698	0.0560168	0.436357	0.149199	0.360832	0.213754	0.00688045	0.964555	0.342365	0.14998	0.97938	0.822161	0.726658	0.97564	0.00880835	0.0429956	0.404178	0.721042	0.631382	0.64879	0.020276	0.422481	0.755647	0.91665	0.00013985	0.00131599	1.01428e-06	3.90069e-07
Bacteroidota; Muribaculaceae	0.627869	0.545579	0.986378	0.95574	0.702848	0.362556	0.714583	0.52112	0.482365	0.459324	0.355947	0.549039	0.907989	0.962642	0.872937	0.547502	0.244359	0.501745	0.909568	0.322576	0.685708	0.825033	0.416237	0.558518	0.144476	0.0960179	0.570249	0.448762	0.959787	0.663003	0.261543	0.016905	0.0452957	0.412535	0.123728	1.25418e-08	0.20088	4.7781e-06
Bacteroidota; p-251-o5	0.768357	0.884503	0.872757	0.367792	0.900485	0.584892	0.320179	0.739167	0.784638	0.202957	0.432093	0.561109	0.762834	0.613407	0.312905	0.691369	0.814687	0.413535	0.221879	0.640234	0.671566	0.164819	0.427595	0.486449	0.339649	0.576884	0.204149	0.969818	0.431509	0.438432	0.951588	0.686547	0.673577	0.23386	0.175187	0.457854	0.000232862	3.14876e-05
Bacteroidota; p-2534-18B5_gut_group	0.957882	0.0301769	0.766122	0.986368	0.23033	0.803979	0.246243	0.609971	0.369481	0.206858	0.105779	0.285272	0.52655	0.915216	0.00245862	0.564732	0.269937	0.268849	0.607698	0.0995426	0.248334	0.128215	0.326442	0.72739	0.891212	0.233498	0.0976519	0.209595	0.857015	0.855104	0.0759362	0.217296	0.807955	0.777174	0.219441	0.0955186	0.0985891	0.309386
Bacteroidota; Parabacteroides	0.549883	0.572242	0.337564	0.318441	0.868378	0.42266	0.86587	0.509301	0.642122	0.550213	0.718539	0.149828	0.247829	0.613128	0.923208	0.499573	0.926581	0.558241	0.507911	0.843958	0.512985	0.73268	0.589068	0.476895	0.92659	0.368193	0.541045	0.607784	0.349747	0.349064	0.367565	0.281927	0.0180406	0.525737	0.86028	0.000806995	0.953179	0.0553737
Bacteroidota; Prevotella	0.13793	0.779569	0.402788	0.766196	0.429586	0.0220439	0.582767	0.31658	0.89953	0.401876	0.322878	0.372268	0.288925	0.209806	0.874189	0.0604554	0.643488	0.912152	0.699934	0.192791	0.118533	0.646511	0.269646	0.519838	0.834719	0.386558	0.977104	0.185469	0.8344	0.722452	0.416715	0.0138723	8.54799e-05	0.498746	0.0634371	5.32288e-16	0.00273038	4.20519e-06
Bacteroidota; Prevotellaceae_NK3B31_group	0.799471	0.581131	0.525985	0.433647	0.415301	0.492907	0.733969	0.859494	0.9574	0.79977	0.928992	0.282929	0.39011	0.70198	0.863315	0.241694	0.21299	0.945825	0.450464	0.118023	0.0148237	0.0331356	0.186471	0.420539	0.601079	0.172242	0.512695	0.122532	0.211025	0.958167	0.666442	0.149078	7.23703e-05	0.0108631	0.0236719	2.38912e-08	0.0032029	0.0137465
Bacteroidota; Prevotellaceae_UCG-001	0.104316	0.721129	0.150788	0.885579	0.970839	0.666197	0.55064	0.329095	0.305574	0.477363	0.284217	0.738341	0.113791	0.144078	0.590409	0.5045	0.885297	0.744682	0.704417	0.299588	0.857795	0.962529	0.408879	0.700747	0.308686	0.963018	0.604602	0.42069	0.732212	0.989535	0.297615	0.00813239	0.00637237	2.14716e-05	0.864002	0.294255	0.316633	1.26039e-05
Bacteroidota; Prevotellaceae_UCG-003	0.700701	0.484731	0.454797	0.966654	0.652094	0.589469	0.728423	0.919059	0.351456	0.202088	0.864166	0.383919	0.230725	0.249032	0.910903	0.505437	0.0327195	0.969776	0.353916	0.00353521	0.882441	0.775851	0.309464	0.359998	0.852714	0.353543	0.0553211	0.287312	0.306769	0.395316	0.0394822	0.697253	0.281796	0.0107683	0.782093	0.8114	0.263223	0.77506
Bacteroidota; Prevotellaceae_UCG-004	0.464121	0.503599	0.260711	0.0798338	0.0516247	0.565717	0.422999	0.315242	0.474415	0.757853	0.445833	0.143215	0.709922	0.0686713	0.0668825	0.32205	0.833398	0.218587	0.308058	0.581385	0.273152	0.244898	0.0496848	0.107051	0.874154	0.124581	0.123774	0.870261	0.161048	0.243785	0.727656	0.129849	0.0781466	0.40775	0.029199	9.66641e-06	0.000994953	0.00062757
Bacteroidota; Rikenellaceae_RC9_gut_group	0.670155	0.102751	0.483817	0.155156	0.341234	0.879078	0.000228122	0.309746	0.344222	0.576737	0.203252	0.0773197	0.465367	0.536374	0.184541	0.963984	0.199341	0.65363	0.00541221	0.330373	0.722345	0.678914	0.147849	0.00251748	0.258407	0.552558	0.598808	0.255391	0.256031	0.458097	0.267423	0.437318	0.916238	0.540697	0.377111	0.130642	0.436049	0.00716423
Bacteroidota; uncultured Paludibacteraceae	0.838375	0.812781	0.4802	0.447551	0.56216	0.210547	0.374861	0.866974	0.567197	0.607448	0.54311	0.0111849	0.0180346	0.704064	0.0229457	0.62959	0.531246	0.767112	0.922259	0.508747	0.394625	0.453938	0.894753	0.60424	0.202153	0.364888	0.202107	0.33041	0.98341	0.870641	0.0212351	0.937629	0.976142	0.19832	0.222679	0.901315	0.555761	0.0257796
Bacteroidota; uncultured Prevotellaceae	0.22569	0.0882196	0.177222	0.56632	0.219982	0.201337	0.435989	0.227039	0.286043	0.57006	0.469406	0.705719	0.620772	0.997044	0.430573	0.907767	0.136379	0.671133	0.128412	0.350418	0.478602	0.443227	0.0925784	0.112422	0.535927	0.207282	0.302548	0.523399	0.791987	0.320939	0.319505	0.31535	0.030626	0.224817	0.653192	0.0346089	0.529303	0.876453
Bacteroidota; undefined Bacteroidales	0.21459	0.805795	0.272981	0.954539	0.552222	0.598909	0.778041	0.486509	0.772214	0.521094	0.513605	0.274497	0.236293	0.953938	0.937994	0.548654	0.122932	0.508933	0.558764	0.0208125	0.27477	0.419265	0.809048	0.995955	0.371038	0.988707	0.0177117	0.113173	0.605488	0.751894	0.958378	0.931247	0.953349	0.736422	0.884168	0.694316	0.740161	0.117737
Bacteroidota; undefined Prevotellaceae	0.788261	0.0728876	0.678296	0.141239	0.843137	0.784464	0.364929	0.703517	0.897856	0.583307	0.487366	0.235244	0.668408	0.291221	0.771326	0.260336	0.851137	0.939928	0.732836	0.882955	0.00642831	0.0328231	0.623972	0.609684	0.16456	0.64577	0.876748	0.686941	0.882978	0.252625	0.620768	0.17096	0.705856	0.199961	0.222922	0.134242	0.272213	0.0371936
Campilobacterota; Campylobacter	0.201279	0.432527	0.820513	0.102862	0.608113	0.589815	0.00531895	0.423648	0.492487	0.383678	0.139795	0.82729	0.306003	0.0621048	0.560142	0.613728	0.760943	0.0663292	0.387063	0.260356	0.362548	0.74784	0.185758	0.184158	0.811515	0.28903	0.286192	0.136037	0.196201	0.894167	0.109802	0.000235032	0.423102	0.461892	0.110025	0.547862	0.00876941	0.803765
Campilobacterota; Helicobacter	0.362446	0.503827	0.830198	0.367133	0.992385	0.535301	0.0126549	0.626952	0.0331147	0.0662785	0.831232	0.180443	0.85157	0.889538	0.219565	0.735578	0.602197	0.924355	0.420145	0.403662	0.501646	0.771065	0.609117	0.865946	0.0101199	0.00655689	0.313247	0.89879	0.527502	0.984921	0.257724	0.953411	0.617481	0.369371	0.0369994	0.0501362	0.017772	0.00537554
Cyanobacteria; Gastranaerophilales	0.0917536	0.935594	0.0924182	0.00411077	0.6208	0.568978	0.699636	0.0439805	0.678398	0.802636	0.511196	0.375102	0.0769446	0.718483	0.825836	0.479899	0.507682	0.906742	0.766982	0.0906688	0.308764	0.439106	0.288352	0.681979	0.403762	0.0889625	0.926489	0.987251	0.40394	0.407118	0.399287	0.369744	0.0539853	0.658978	0.644345	0.0171863	0.871813	0.516668
Deferribacterota; Mucispirillum	0.772147	0.455616	0.466622	0.715237	0.545407	0.371602	0.102877	0.516013	0.209311	0.218749	0.89529	0.48113	0.0742088	0.128375	0.792624	0.572726	0.123523	0.587399	0.0362802	0.786938	0.412063	0.120928	0.650508	0.0840503	0.646184	0.899674	0.888556	0.51854	0.145361	0.447668	0.653862	0.707187	0.0214894	0.276212	0.557149	0.0611792	0.237079	0.772829
Desulfobacterota; Bradymonadales	0.108446	0.896176	0.802688	0.90703	0.236702	0.677937	0.835818	0.470156	0.871642	0.985225	0.613153	0.0210136	0.206856	0.401566	0.0316481	0.365253	0.133479	0.105985	0.932289	0.400113	0.493186	0.307785	0.971119	0.595158	0.26988	0.283194	0.558338	0.030147	0.883319	0.956039	0.0580179	0.944069	0.0676042	0.714706	0.79586	0.00133337	0.867445	0.502629
Desulfobacterota; Desulfovibrio	0.601393	0.917608	0.903294	0.926444	0.330509	0.683982	0.0885418	0.231628	0.575455	0.18556	0.132282	0.0978038	0.132848	0.850142	0.555072	0.536308	0.536302	0.627749	0.64439	0.722932	0.232711	0.949823	0.894534	0.686497	0.938791	0.71444	0.726956	0.335453	0.227523	0.947248	0.407144	0.00363445	0.000287592	0.431872	0.209607	4.09741e-05	0.202827	0.412543
Desulfobacterota; Mailhella	0.356663	0.505831	0.647688	0.891658	0.843892	0.523901	0.8499	0.881142	0.508584	0.606783	0.681509	0.852235	0.633738	0.184656	0.641839	0.322498	0.62817	0.747645	0.398569	0.48207	0.774079	0.882199	0.956809	0.579469	0.602526	0.850955	0.149794	0.358545	0.407472	0.451363	0.5863	0.137765	0.00975936	0.917957	0.4453	0.00161561	0.670225	0.159945
Elusimicrobiota; Elusimicrobium	0.218274	0.835581	0.780226	0.841862	0.588497	0.824815	0.839065	0.317107	0.0662861	0.111734	0.530149	0.215719	0.518426	0.280694	0.347166	0.386613	0.568428	0.935236	0.612079	0.845231	0.945881	0.713727	0.878854	0.390635	0.251398	0.400506	0.678618	0.3336	0.585361	0.854813	0.195989	0.757534	0.190765	0.290662	0.012449	0.460841	0.0163256	0.208223
Euryarchaeota; Methanobrevibacter	0.13857	0.194709	0.605301	0.19345	0.24279	0.196925	0.735254	0.570778	0.641418	0.572037	0.547614	0.489764	0.251746	0.358321	0.503685	0.826382	0.0172884	0.196068	0.772616	0.364635	0.532853	0.411012	0.704166	0.776838	0.978476	0.407871	0.233513	0.330656	0.168403	0.986812	0.735741	0.668714	0.0452705	0.138811	0.0459993	6.21228e-07	6.15885e-05	4.77104e-09
Fibrobacterota; Fibrobacter	0.180877	0.109259	0.706193	0.890964	0.502433	0.552992	0.65365	0.830035	0.56101	0.707127	0.662429	0.702007	0.801757	0.237353	0.435067	0.267889	0.462428	0.546704	0.759013	0.534191	0.249104	0.323568	0.969289	0.86644	0.384653	0.590084	0.862087	0.617325	0.358153	0.408683	0.891471	0.190917	0.62231	0.0954451	0.659333	0.450314	0.884972	0.624159
Firmicutes; [Anaerorhabdus]_furcosa_group	0.316386	0.0746487	0.454278	0.871907	0.585894	0.765449	0.383802	0.75434	0.0382573	0.116437	0.44792	0.0471962	0.561158	0.995237	0.381997	0.898486	0.175245	0.326601	0.0396783	0.991686	0.690099	0.411018	0.52711	0.0998079	0.667458	0.336588	0.231065	0.0827622	0.967306	0.353555	0.926315	0.91572	0.538385	0.309494	0.0771824	0.251531	0.254228	0.198074
Firmicutes; [Eubacterium]_coprostanoligenes_group	0.15088	0.317115	0.0831024	0.530888	0.245434	0.20877	0.200542	0.0588682	0.457889	0.549812	0.184976	0.899132	0.510461	0.353665	0.118126	0.962291	0.710826	0.16036	0.77452	0.935717	0.31269	0.559138	0.582488	0.92759	0.551312	0.826732	0.751961	0.625857	0.66809	0.864933	0.793721	0.99	0.630491	0.0730361	0.62053	0.269278	0.536299	0.00382164
Firmicutes; [Eubacterium]_hallii_group	0.376287	0.255955	0.982084	0.254438	0.962695	0.613443	0.0660234	0.278651	0.468149	0.721208	0.952221	0.589713	0.790478	0.120497	0.319219	0.149257	0.953302	0.963028	0.497057	0.873907	0.622362	0.740488	0.891469	0.687756	0.792943	0.593113	0.520488	0.026245	0.729952	0.960343	0.876277	0.28298	0.692728	0.578961	0.920872	0.60399	0.107271	0.787426
Firmicutes; [Eubacterium]_nodatum_group	0.557192	0.187824	0.666339	0.0575312	0.406157	0.776007	0.038802	0.550762	0.956349	0.624637	0.311856	0.0754808	0.2006	0.794591	0.4098	0.66551	0.012719	0.740042	0.778055	0.667586	0.544931	0.618749	0.418419	0.95024	0.674172	0.961428	0.635527	0.0660985	0.759339	0.48183	0.415899	0.291526	0.273558	0.8839	0.17268	0.00181742	0.151447	0.000567146
Firmicutes; [Eubacterium]_ruminantium_group	0.916189	0.389233	0.512234	0.660554	0.978559	0.862358	0.639739	0.768648	0.445061	0.940613	0.458426	0.224965	0.442869	0.740175	0.492067	0.340177	0.784636	0.644011	0.0350429	0.845943	0.959394	0.782856	0.158185	0.0535005	0.892327	0.709386	0.0311173	0.63291	0.290741	0.295109	0.626331	0.410565	0.0816001	0.225398	0.600214	0.272302	0.761038	0.511881
Firmicutes; [Eubacterium]_siraeum_group	0.911962	0.405788	0.837705	0.672476	0.196441	0.199519	0.866534	0.366312	0.11829	0.746657	0.846611	0.472185	0.827482	0.171864	0.136354	0.170939	0.527264	0.814637	0.941346	0.433884	0.873699	0.582951	0.89457	0.69988	0.718451	0.0927583	0.044488	0.582244	0.730238	0.0878831	0.625919	0.137955	0.347546	0.253587	0.356568	0.20907	0.0933199	0.720038
Firmicutes; Acetitomaculum	0.862437	0.485214	0.202223	0.441988	0.792962	0.291166	0.0448548	0.119552	0.272198	0.136037	0.614383	0.996645	0.0339878	0.192986	0.347343	0.89079	0.109768	0.446397	0.790684	0.146209	0.253773	0.830169	0.325632	0.877978	0.684133	0.997142	0.675965	0.317722	0.37404	0.938109	0.90288	0.278181	0.0181406	0.19823	0.505406	0.0133015	0.772515	0.701727
Firmicutes; Agathobacter	0.173866	0.504846	0.511362	0.67371	0.949144	0.360033	0.0102125	0.140722	0.886985	0.258122	0.306395	0.960232	0.303261	0.407295	0.34988	0.388659	0.20436	0.513861	0.335317	0.828776	0.800414	0.677524	0.0453707	0.147191	0.794956	0.251669	0.264151	0.205066	0.581143	0.368171	0.56283	0.554858	0.353363	0.960975	0.625666	0.12292	0.819204	0.575544
Firmicutes; Anaeroplasma	0.186184	0.397714	0.056388	0.474504	0.236554	0.0229797	0.0217151	0.27303	0.00468344	0.0167553	0.420693	0.40698	0.266872	0.0177372	0.0345311	5.92844e-05	0.964604	0.41876	0.674551	0.995092	0.339707	0.402377	0.995436	0.812944	0.923658	0.856778	0.440996	0.518276	0.212386	0.589772	0.682425	0.13058	0.254236	0.072221	0.288009	0.824844	0.436874	0.0969362
Firmicutes; Anaerovibrio	0.119727	0.751567	0.123808	0.929062	0.244471	0.0569581	0.167352	0.300013	0.069768	0.572864	0.974724	0.912568	0.382715	0.671404	0.629378	0.625391	0.000709682	0.138707	0.6581	0.00433276	0.908056	0.300139	0.113546	0.999885	0.850475	0.254802	0.104959	0.0234806	0.0887014	0.0894163	0.49891	0.669359	0.00519722	0.0674695	0.10283	1.3108e-05	0.0113484	0.00873645
Firmicutes; Anaerovorax	0.289447	0.536656	0.0856232	0.255097	0.335885	0.37655	0.577133	0.115465	0.461694	0.58085	0.734226	0.496281	0.145683	0.51994	0.0319119	0.81218	0.86335	0.213748	0.950483	0.959201	0.411296	0.395197	0.585795	0.895073	0.476448	0.884147	0.0835886	0.627085	0.946008	0.262127	0.71828	0.823057	0.943345	0.0106233	0.532176	0.0876073	0.290034	0.599008
Firmicutes; Blautia	0.867414	0.428901	0.711919	0.0327989	0.674235	0.759347	0.0232124	0.406213	0.459938	0.305434	0.470056	0.00803946	0.288988	0.722249	0.760898	0.893298	0.252858	0.19681	0.820169	0.322853	0.303843	0.609186	0.922814	0.289567	0.0487352	0.285885	0.953584	0.704077	0.40093	0.302344	0.184333	0.0444505	0.810516	0.136799	0.16058	0.296034	0.139728	0.300005
Firmicutes; Caldicoprobacter	0.701682	0.507414	0.431613	0.498931	0.485929	0.608109	0.424062	0.829171	0.455697	0.459605	0.620726	0.375652	0.0678351	0.157706	0.518541	0.946719	0.223864	0.634977	0.132058	0.377901	0.240038	0.712562	0.849941	0.315942	0.17975	0.949414	0.802527	0.30876	0.429749	0.952283	0.899653	0.481713	0.726746	0.250946	0.770072	0.557524	0.822736	0.519106
Firmicutes; Candidatus_Soleaferrea	0.148846	0.600844	0.205072	0.372196	0.859567	0.86766	0.96982	0.493652	0.872601	0.146961	0.479473	0.216197	0.718575	0.83664	0.346215	0.306525	0.056149	0.711352	0.139496	0.104796	0.843879	0.420791	0.829149	0.323449	0.594029	0.891878	0.67318	0.945768	0.803185	0.51548	0.241665	0.895944	0.0457023	0.313431	0.838456	0.00136637	0.093215	0.0343094
Firmicutes; Catenisphaera	0.981394	0.578785	0.335033	0.259997	0.860949	0.623176	0.754735	0.816065	0.334184	0.128423	0.0485484	0.793087	0.931852	0.624427	0.478953	0.366661	0.736283	0.835814	0.11848	0.899824	0.68485	0.695023	0.119957	0.120202	0.738185	0.620254	0.421707	0.0663205	0.314875	0.996781	0.905973	0.797147	0.253254	0.674864	0.956854	0.0700125	0.710494	0.20144
Firmicutes; Christensenellaceae_R-7_group	0.255695	0.791479	0.413842	0.479733	0.10744	0.0944642	0.729988	0.835483	0.118441	0.0372268	0.940901	0.485714	0.419677	0.532051	0.996885	0.299746	0.0921111	0.924836	0.0481927	0.197965	0.856805	0.620956	0.800841	0.165407	0.203582	0.952334	0.429083	0.617491	0.327151	0.937071	0.939951	0.940526	0.000174965	3.45137e-06	0.00833128	2.03013e-06	2.55774e-05	2.06771e-06
Firmicutes; Clostridia_UCG-014	0.267251	0.314234	0.735533	0.362284	0.14036	0.120472	0.33677	0.213536	0.133945	0.0370259	0.735634	0.147483	0.849348	0.999569	0.596424	0.480877	0.201256	0.965107	0.00354171	0.312127	0.458501	0.907526	0.168101	0.0380541	0.0325618	0.348647	0.279162	0.354436	0.315143	0.702309	0.33502	0.666594	0.0573291	0.0161592	0.00881624	0.0007974	0.000578448	0.00175281
Firmicutes; Clostridia_vadinBB60_group	0.845947	0.835934	0.3773	0.427515	0.780335	0.109024	0.682768	0.937371	0.201494	0.206269	0.524321	0.946355	0.385617	0.147132	0.234679	0.901657	0.00454735	0.478759	0.646642	0.328548	0.33467	0.495306	0.79394	0.609825	0.645066	0.40953	0.717563	0.270107	0.620794	0.386472	0.857943	0.49478	0.00215227	0.126949	0.00273931	6.74048e-10	7.56456e-05	0.000189857
Firmicutes; Clostridium_sensu_stricto_1	0.189813	0.507596	0.278333	0.300911	0.562746	0.470847	0.556105	0.134444	0.925143	0.980861	0.635115	0.58689	0.568562	0.629505	0.0455525	0.641697	0.642766	0.666986	0.977105	0.367575	0.722409	0.2186	0.538286	0.509445	0.0415427	0.385219	0.208283	0.319512	0.374105	0.410579	0.119754	0.188997	0.0238457	0.000102605	0.27151	0.967532	0.136389	0.000784187
Firmicutes; Colidextribacter	0.71974	0.210242	0.841079	0.0674656	0.947966	0.405826	0.103643	0.62179	0.0405441	0.0462994	0.911807	0.306557	0.806585	0.854402	0.596045	0.512817	0.0575509	0.800161	0.0202811	0.254067	0.157658	0.18287	0.043039	0.029254	0.290472	0.719296	0.605684	0.0611455	0.524451	0.644995	0.551379	0.182643	0.103729	0.605732	0.0411927	0.220821	0.0277034	0.0849741
Firmicutes; Coprococcus	0.555222	0.784362	0.768546	0.505188	0.285879	0.0765765	0.841931	0.882316	0.894133	0.767023	0.848463	0.608877	0.289328	0.0238372	0.885132	0.497629	0.660571	0.0373931	0.443252	0.54742	0.676198	0.7632	0.991105	0.434348	0.813054	0.569055	0.189532	0.348392	0.287777	0.352096	0.416756	0.183357	0.0872592	0.465544	0.211261	0.00133977	0.445746	0.00683683
Firmicutes; Family_XIII_AD3011_group	0.67134	0.280338	0.505279	0.966465	0.320561	0.567015	0.829833	0.955171	0.306846	0.18083	0.871984	0.090078	0.951244	0.623561	0.99373	0.623006	0.296765	0.86058	0.146396	0.124213	0.668499	0.805112	0.934397	0.173043	0.707093	0.0428705	0.243371	0.83623	0.226556	0.535501	0.853385	0.527467	0.84127	0.606372	0.104253	0.676875	0.191323	0.176891
Firmicutes; Frisingicoccus	0.649419	0.365294	0.390931	0.347634	0.200283	0.286008	0.995656	0.195813	0.409095	0.835708	0.455678	0.787199	0.63159	0.469253	0.222763	0.23	0.408904	0.4497	0.834556	0.293177	0.927023	0.572586	0.788643	0.997196	0.982977	0.0729514	0.476016	0.290054	0.389489	0.806222	0.574362	0.399765	0.000791962	0.499153	0.00619267	0.0436285	0.000421477	0.0120268
Firmicutes; Intestinibacter	0.534625	0.957238	0.990829	0.734389	0.437461	0.589537	0.570745	0.994804	0.463838	0.722801	0.817574	0.726067	0.800262	0.501186	0.0144988	0.979215	0.315143	0.917343	0.838885	0.711088	0.902919	0.4544	0.436639	0.264502	0.0238725	0.00554492	0.450004	0.578339	0.373437	0.15622	0.38483	0.182415	0.88221	0.409112	0.449325	0.161464	0.211626	0.242375
Firmicutes; Izemoplasmatales	0.314283	0.942825	0.0769904	0.559331	0.30044	0.0538856	0.56791	0.224569	0.444483	0.426503	0.192783	0.790377	0.125137	0.27944	0.565999	0.56192	0.459086	0.804138	0.382843	0.460755	0.358672	0.410839	0.860222	0.438998	0.650371	0.475765	0.866401	0.98245	0.62613	0.941497	0.211464	0.213922	0.240277	0.787105	0.899447	0.013842	0.484712	0.285701
Firmicutes; Lachnoclostridium	0.368017	0.930279	0.784047	0.925265	0.546163	0.232912	0.598155	0.903264	0.173951	0.436995	0.619092	0.619594	0.663635	0.90806	0.167989	0.135282	0.227915	0.355814	0.836401	0.245753	0.589872	0.155188	0.416403	0.996139	0.925819	0.829334	0.953619	0.174778	0.257567	0.425212	0.548363	0.464078	0.405874	0.523311	0.0221127	3.6412e-06	0.000440485	5.5234e-07
Firmicutes; Lachnospiraceae	0.563958	0.380754	0.870858	0.4149	0.72349	0.0445051	0.238858	0.943007	0.0849648	0.718876	0.0948058	0.0812313	0.218715	0.176843	0.120365	0.833558	0.00606079	0.903426	0.830141	0.0906363	0.919229	0.874943	0.41236	0.896037	0.322287	0.3068	0.0826496	0.330745	0.496547	0.708553	0.438813	0.0158284	0.691546	0.642545	0.0319781	0.137789	0.193078	0.030514
Firmicutes; Lachnospiraceae_AC2044_group	0.782916	0.991239	0.613777	0.475931	0.955305	0.223971	0.915198	0.599922	0.36596	0.673935	0.209508	0.0101889	0.292546	0.466103	0.757193	0.537733	0.43805	0.020851	0.357386	0.659875	0.884006	0.677387	0.824797	0.767413	0.387453	0.839371	0.83583	0.0130558	0.433525	0.598196	0.720299	0.639859	0.539703	0.246494	0.192212	0.108569	0.0476807	0.00267517
Firmicutes; Lachnospiraceae_NK4A136_group	0.203922	0.852116	0.0572324	0.0810277	0.67644	0.539564	0.841903	0.0784027	0.930075	0.335818	0.85791	0.290792	0.10629	0.393628	0.289285	0.53223	0.50559	0.867374	0.428528	0.876291	0.47331	0.664888	0.226301	0.429421	0.486673	0.673977	0.140813	0.663053	0.195185	0.676178	0.0670295	0.340616	0.496678	0.864276	0.0121428	0.297339	0.000643187	0.0131152
Firmicutes; Lachnospiraceae_UCG-007	0.898045	0.668093	0.882711	0.283461	0.998489	0.701084	0.251135	0.992184	0.226971	0.148718	0.107532	0.0105657	0.364817	0.905145	0.701835	0.715726	0.646304	0.188803	0.456807	0.853053	0.246161	0.101294	0.920673	0.91954	0.214499	0.580807	0.695755	0.814656	0.400593	0.072644	0.733033	0.864284	0.261429	0.598202	0.1186	0.964804	0.392329	0.0385812
Firmicutes; Lachnospiraceae_UCG-009	0.594388	0.725608	0.44501	0.538497	0.730813	0.029404	0.169844	0.870521	0.0537678	0.352	0.720869	0.258998	0.925948	0.787644	0.808182	0.378866	0.389581	0.905024	0.648423	0.25988	0.568899	0.661652	0.765172	0.504946	0.801277	0.303257	0.648793	0.0913156	0.694932	0.491066	0.146034	0.485737	0.364485	0.534624	0.649336	0.691269	0.193927	0.829486
Firmicutes; Lachnospiraceae_XPB1014_group	0.368056	0.148072	0.922655	0.835183	0.652658	0.219635	0.619985	0.854671	0.734156	0.524393	0.770371	0.749104	0.558983	0.854723	0.626324	0.929685	0.837125	0.0734918	0.640732	0.315663	0.242999	0.492912	0.532799	0.568218	0.153345	0.115517	0.0414362	0.0509587	0.901174	0.0769791	0.0550594	0.554056	0.193511	0.825185	0.345215	0.0576518	0.495446	0.514025
Firmicutes; Lactobacillus	0.827178	0.152273	0.835447	0.599615	0.257567	0.601781	0.393365	0.299236	0.255353	0.865886	0.692188	0.098726	0.081269	0.145082	0.67615	0.192936	0.115208	0.779254	0.409688	0.943982	0.130831	0.258205	0.893841	0.713804	0.281698	0.165134	0.170243	0.765114	0.697623	0.916617	0.408687	0.164687	0.0510589	0.91358	0.934672	0.000565013	0.795287	0.0122571
Firmicutes; Monoglobus	0.0444796	0.814999	0.0354813	0.0524016	0.915846	0.90849	0.37194	0.235097	0.641397	0.296189	0.158441	0.362249	0.108088	0.913576	0.603358	0.806486	0.325745	0.821409	0.0440771	0.402694	0.18157	0.204176	0.111928	0.0551221	0.566441	0.591433	0.655397	0.738897	0.307948	0.879294	0.489102	0.958338	0.0159019	0.0798963	0.323457	0.00767238	0.801101	0.161555
Firmicutes; Mycoplasma	0.795329	0.536494	0.64299	0.0901984	0.738895	0.697574	0.0701518	0.836255	0.0852063	0.0880179	0.0685161	0.0356833	0.567261	0.388173	0.745682	0.741435	0.39999	0.610482	0.663953	0.899375	0.35786	0.143366	0.927931	0.834939	0.129335	0.0645412	0.475408	0.35507	0.64866	0.137328	0.830477	0.350628	0.000441524	0.00197698	0.455523	0.1897	0.571397	0.00715065
Firmicutes; NK4A214_group	0.496909	0.223064	0.865382	0.0539111	0.927115	0.00349607	0.0634888	0.900769	0.32282	0.271677	0.511295	0.658606	0.983024	0.745835	0.272751	0.133126	0.0269501	0.951372	0.549867	0.310177	0.530758	0.4329	0.80974	0.940714	0.190412	0.128275	0.344611	0.110558	0.243457	0.534508	0.160491	0.297947	0.000181044	0.00179693	0.0241919	1.97224e-09	0.000241804	2.28045e-08
Firmicutes; Oribacterium	0.271086	0.600638	0.944188	0.510677	0.0125444	0.0326581	0.39542	0.752284	0.325901	0.7801	0.266633	0.480534	0.22962	0.331928	0.768595	0.40158	0.0044424	0.957118	0.170303	0.236838	0.321382	0.426365	0.716581	0.653154	0.0752685	0.467809	0.491992	0.562428	0.475225	0.271646	0.0340842	0.0948344	0.781937	0.899225	0.760454	0.176918	0.175899	0.0779078
Firmicutes; Oscillibacter	0.374612	0.641761	0.233329	0.0884745	0.0758685	0.0141543	0.0299653	0.455979	0.240894	0.637363	0.756537	0.736162	0.0966001	0.669189	0.485116	0.114746	0.0296373	0.972285	0.870072	0.0103558	0.515902	0.436038	0.357933	0.303456	0.00530729	0.014025	0.897932	0.118091	0.818302	0.200891	0.00431319	0.227281	0.925932	0.841983	0.0101057	0.00747215	0.0157707	4.59327e-07
Firmicutes; Oscillospira	0.46277	0.344258	0.0287289	0.20278	0.013831	0.00581238	0.17944	0.0625463	0.0236212	0.0360052	0.607642	0.176887	0.191779	0.222755	0.47296	0.0574506	0.187903	0.963266	0.664499	0.714799	0.563224	0.411148	0.236977	0.683795	0.50774	0.580471	0.712034	0.513635	0.43859	0.787688	0.985103	0.925102	0.106108	0.0983159	0.0281601	0.015699	0.0249067	0.593196
Firmicutes; Phascolarctobacterium	0.935112	0.49114	0.739526	0.371386	0.682448	0.90526	0.429615	0.789499	0.590662	0.668365	0.729856	0.982124	0.977318	0.831561	0.0388929	0.866416	0.753145	0.252513	0.233569	0.624514	0.514088	0.804582	0.805744	0.322663	0.946658	0.829924	0.219608	0.113604	0.15442	0.850254	0.183554	0.775788	0.126635	0.205877	0.121995	0.00454499	0.0127458	0.0530321
Firmicutes; RF39	0.52274	0.175789	0.876927	0.636059	0.999085	0.591491	0.737269	0.440616	0.487354	0.606083	0.677497	0.851295	0.78391	0.636687	0.945592	0.789023	0.459132	0.698818	0.673913	0.996602	0.109973	0.0761879	0.86522	0.885242	0.747071	0.0184065	0.601655	0.162996	0.743928	0.334653	0.909764	0.533561	0.0278598	0.809969	0.319776	0.0140401	0.567619	0.553357
Firmicutes; Romboutsia	0.855151	0.822008	0.266206	0.754574	0.400195	0.431202	0.296716	0.308837	0.923044	0.740622	0.346978	0.144933	0.437726	0.0391849	0.522912	0.289951	0.542975	0.601104	0.949396	0.625322	0.564995	0.597404	0.853271	0.607489	0.0565566	0.244849	0.719865	0.769793	0.439954	0.757456	0.255512	0.156507	0.131745	0.0651112	0.885011	0.918736	0.720901	0.00760729
Firmicutes; Roseburia	0.874096	0.943457	0.643443	0.131346	0.656996	0.578395	0.212658	0.964647	0.830085	0.966486	0.612608	0.845435	0.0965107	0.112069	0.860149	0.890457	0.537195	0.736652	0.655837	0.92343	0.356544	0.874223	0.456853	0.49181	0.561704	0.704318	0.273954	0.652538	0.977401	0.0996373	0.161557	0.071112	0.417235	0.056748	0.0126591	0.00112219	7.93347e-05	1.03604e-06
Firmicutes; Ruminococcaceae	0.0330807	0.267175	0.0604448	0.512795	0.447313	0.939635	0.447371	0.0477567	0.879583	0.976249	0.142557	0.628005	0.16437	0.424803	0.999303	0.0429639	0.483769	0.264786	0.394998	0.674526	0.554688	0.518932	0.358429	0.297214	0.833737	0.727072	0.309682	0.649495	0.14886	0.616505	0.16391	0.385646	0.817053	0.508054	0.0237419	0.590003	0.105569	0.070126
Firmicutes; Ruminococcus	0.936565	0.582679	0.569566	0.772885	0.270846	0.873508	0.204476	0.151276	0.530942	0.462509	0.189557	0.639302	0.956865	0.540063	0.91482	0.101347	0.759699	0.304384	0.620661	0.556591	0.903961	0.631679	0.35685	0.345343	0.617138	0.611074	0.457346	0.180134	0.133881	0.155189	0.425543	0.777525	0.903405	0.101392	0.633504	0.308778	0.410619	0.308756
Firmicutes; Solobacterium	0.496706	0.179143	0.681398	0.821139	0.741543	0.168693	0.930203	0.496831	0.61779	0.717992	0.987024	0.521154	0.986941	0.265513	0.0766341	0.366408	0.279483	0.10013	0.206526	0.172414	0.310478	0.278948	0.613582	0.490992	0.222001	0.651691	0.54229	0.264591	0.647736	0.289932	0.39403	0.000953827	0.000593199	0.663706	0.95764	9.64254e-08	0.862628	0.0210893
Firmicutes; Streptococcus	0.676204	0.655759	0.749946	0.755847	0.847379	0.878147	0.281735	0.737811	0.479341	0.787474	0.757646	0.961384	0.670431	0.798025	0.394593	0.758266	0.801753	0.894171	0.552097	0.926752	0.878742	0.694388	0.708458	0.553196	0.669172	0.937582	0.316289	0.546183	0.368891	0.743354	0.806741	0.085553	0.824398	0.239239	0.00228939	0.73502	0.00269901	0.983866
Firmicutes; Subdoligranulum	0.855817	0.103749	0.515599	0.909014	0.627363	0.748584	0.833457	0.945862	0.226417	0.157268	0.819293	0.68196	0.648977	0.142682	0.187086	0.288638	0.586727	0.410426	0.416972	0.939387	0.201221	0.678184	0.76322	0.380418	0.803985	0.741464	0.871136	0.947336	0.477604	0.992689	0.236492	0.974552	0.214834	0.337758	0.0136364	0.000122653	2.04022e-05	4.62675e-05
Firmicutes; Terrisporobacter	0.32176	0.441582	0.493285	0.682211	0.323429	0.475721	0.963256	0.953725	0.286444	0.493593	0.742616	0.553828	0.25698	0.0466206	0.106078	0.710002	0.954109	0.809667	0.999051	0.526819	0.171534	0.731791	0.48832	0.442749	0.0411413	0.248651	0.0605289	0.928969	0.5642	0.655798	0.0906259	0.0909927	0.0287	0.000210014	0.356126	0.0882441	0.268543	1.84429e-07
Firmicutes; Turicibacter	0.691306	0.729736	0.780841	0.539217	0.846331	0.529324	0.765994	0.834211	0.612397	0.619305	0.775469	0.316021	0.307033	0.476685	0.296911	0.629156	0.615228	0.628633	0.241019	0.972659	0.231131	0.932813	0.488486	0.201144	0.423404	0.531018	0.453458	0.977717	0.336232	0.950375	0.275516	0.366704	0.12985	0.0309587	0.987069	0.745318	0.581179	0.299516
Firmicutes; UCG-002	0.542469	0.179701	0.176847	0.0460027	0.00119172	4.18715e-05	0.637717	0.0928527	0.225606	0.162241	0.799242	0.0148576	0.137968	0.380963	0.103215	0.482082	0.0491967	0.746593	0.190967	0.234268	0.785847	0.488083	0.752952	0.513386	0.0539321	0.224377	0.481108	0.136864	0.312629	0.351871	0.753608	0.90726	0.744607	0.00849052	1.67173e-07	0.122491	9.31663e-11	2.1206e-06
Firmicutes; UCG-004	0.415006	0.500626	0.557011	0.423926	0.2612	0.387809	0.111712	0.94541	0.138294	0.282618	0.817126	0.566819	0.206342	0.171632	0.0556708	0.497839	0.955449	0.857186	0.923005	0.378489	0.0565351	0.0995307	0.775258	0.876428	0.377122	0.786652	0.218288	0.458808	0.355034	0.203726	0.394801	0.57432	0.931416	0.731108	0.829676	0.639225	0.555479	0.375609
Firmicutes; UCG-005	0.660065	0.396031	0.0102005	0.0601577	0.927781	0.756239	0.177299	0.0279602	0.236226	0.239967	0.883781	0.0786849	0.0109905	0.687376	0.539009	0.496959	0.799381	0.904033	0.571802	0.238491	0.944763	0.513226	0.989157	0.713604	0.781918	0.721709	0.0200302	0.144187	0.556028	0.424561	0.683352	0.61239	0.12841	0.365535	0.000924728	8.49544e-05	0.000553548	0.054228
Firmicutes; UCG-009	0.0118061	0.846917	0.0327169	0.0336367	0.647613	0.238986	0.681641	0.00362044	0.34337	0.388092	0.828784	0.278966	0.189023	0.673095	0.996653	0.799849	0.275718	0.666799	0.801905	0.232473	0.52558	0.893252	0.276489	0.551931	0.148186	0.349625	0.655565	0.691167	0.482125	0.386122	0.191983	0.24912	0.405317	0.665097	0.473109	0.247494	0.338682	0.719291
Firmicutes; UCG-010	0.455385	0.543389	0.0939415	0.297465	0.65036	0.24417	0.555798	0.491303	0.312147	0.193873	0.799459	0.366824	0.875108	0.760819	0.237483	0.72955	0.249789	0.777544	0.666105	0.607067	0.9847	0.902008	0.452629	0.601607	0.837043	0.727053	0.45801	0.195531	0.941572	0.363974	0.944051	0.448347	0.000258102	5.11239e-05	0.00124696	1.15962e-06	3.04217e-05	0.000635658
Firmicutes; uncultured Erysipelatoclostridiaceae	0.734232	0.380398	0.285202	0.779109	0.465125	0.125205	0.0138926	0.0529715	0.98877	0.731927	0.810969	0.547771	0.579144	0.642638	0.228472	0.809344	0.108978	0.917891	0.826578	0.427598	0.950406	0.282492	0.612955	0.865335	0.46192	0.846786	0.879186	0.955013	0.00172969	0.234269	0.633744	0.770651	0.0580442	0.710059	0.657682	0.0648071	0.0966534	0.721231
Firmicutes; uncultured Erysipelotrichaceae	0.241153	0.977142	0.148664	0.808902	0.334092	0.232997	0.381788	0.220243	0.396854	0.540816	0.747903	0.913753	0.0754259	0.50101	0.593442	0.331928	0.291548	0.651235	0.384675	0.413684	0.921524	0.529948	0.971486	0.755429	0.26394	0.0841432	0.912133	0.780138	0.868143	0.783653	0.18124	0.959942	0.0351981	0.00332332	0.00980343	0.00829872	0.00593059	0.228751
Firmicutes; uncultured Oscillospiraceae	0.847594	0.155233	0.668354	0.862448	0.090381	0.532561	0.682937	0.560813	0.412911	0.489822	0.600886	0.78217	0.331243	0.304254	0.798596	0.603032	0.403089	0.201116	0.763751	0.864348	0.594443	0.382067	0.925385	0.641198	0.886984	0.889539	0.162432	0.324535	0.855656	0.78767	0.0707024	0.221574	0.517211	0.288941	0.77329	0.883137	0.925488	0.769671
Firmicutes; uncultured Peptococcaceae	0.267158	0.926545	0.585205	0.172422	0.430765	0.467559	0.0926909	0.914366	0.718868	0.62447	0.0433664	0.758303	0.949098	0.743846	0.609725	0.9107	0.0845314	0.622791	0.846501	0.307043	0.895075	0.379069	0.916341	0.679418	0.751607	0.377815	0.188147	0.325907	0.211725	0.334007	0.70851	0.760393	0.00196082	0.18514	0.131904	0.0284572	0.0511743	0.872667
Firmicutes; uncultured Ruminococcaceae	0.640834	0.344439	0.352412	0.591059	0.0318952	0.0595442	0.0213211	0.121289	0.726968	0.86843	0.847964	0.447583	0.217996	0.761282	0.304398	0.556064	0.350824	0.899775	0.813573	0.0214299	0.929596	0.622036	0.0959994	0.625068	0.128794	0.96547	0.567019	0.892635	0.0593062	0.949649	0.36115	0.0558038	0.492971	0.170399	0.795452	0.0083017	0.876077	0.118383
Firmicutes; undefined Butyricicoccaceae	0.711076	0.413342	0.77483	0.0326578	0.599498	0.252337	0.0893202	0.777735	0.857252	0.572039	0.393841	0.800563	0.627032	0.315386	0.589897	0.463498	0.0593409	0.342296	0.16666	0.947557	0.570404	0.647763	0.545058	0.310615	0.709684	0.799838	0.962738	0.611153	0.242386	0.734837	0.774398	0.140688	0.869574	0.844293	0.057838	0.0151559	0.00662386	0.00359228
Firmicutes; undefined Clostridia	0.89752	0.191549	0.755944	0.664491	0.61288	0.337699	0.820083	0.820808	0.946875	0.873096	0.702459	0.912971	0.797267	0.717885	0.497237	0.632948	0.028699	0.622414	0.803402	0.119902	0.542422	0.302985	0.354625	0.941347	0.451328	0.803567	0.815232	0.285465	0.634347	0.636495	0.679615	0.0301866	0.00382725	0.137839	0.565542	8.88605e-05	0.470578	0.0320209
Firmicutes; undefined Erysipelotrichales	0.149571	0.115247	0.558465	0.896815	0.591107	0.943952	0.645304	0.912654	0.466975	0.560376	0.571819	0.791342	0.636438	0.593423	0.48902	0.503609	0.14955	0.566103	0.348668	0.570989	0.547311	0.515792	0.0968656	0.0906541	0.136271	0.00918224	0.110478	0.162142	0.485184	0.161056	0.439966	0.657413	0.493793	0.665943	0.267844	0.028042	0.558797	0.190151
Firmicutes; undefined Lachnospiraceae	0.636018	0.124753	0.934907	0.0660393	0.697726	0.797714	0.0164506	0.843277	0.171097	0.689184	0.237552	0.380875	0.740299	0.358891	0.757949	0.628654	0.999076	0.0856356	0.592152	0.117712	0.896188	0.968438	0.806442	0.473459	0.331768	0.325991	0.96678	0.940724	0.300653	0.617583	0.402367	0.47213	0.716191	0.497786	0.0397802	0.441039	0.0147362	0.00944758
Firmicutes; undefined Oscillospiraceae	0.874178	0.320446	0.500006	0.600458	0.490533	0.328821	0.940423	0.824556	0.261253	0.799908	0.734261	0.989728	0.650538	0.503711	0.224476	0.624425	0.721369	0.426392	0.581196	0.43199	0.777819	0.377306	0.882909	0.976777	0.135889	0.799418	0.410701	0.348558	0.36495	0.125519	0.591323	0.665072	0.534223	0.637475	0.741342	0.356073	0.821167	0.171727
Firmicutes; undefined Peptostreptococcaceae	0.172144	0.926726	0.00781898	0.689589	0.741434	0.321248	0.0262695	0.025526	0.0921192	0.177431	0.963491	0.657773	0.0117283	0.350785	0.060557	0.415612	0.346013	0.512551	0.695239	0.795076	0.799915	0.899468	0.926856	0.863881	0.597511	0.61259	0.342785	0.329635	0.593017	0.461224	0.0677937	0.852342	0.677892	0.900791	0.0739457	0.419199	0.108283	0.0321288
Firmicutes; Ureibacillus	0.950162	0.879972	0.533982	0.260416	0.870892	0.451093	0.190559	0.641595	0.318887	0.398962	0.0811852	0.206797	0.730196	0.401576	0.886923	0.750741	0.0221877	0.170501	0.627666	0.337543	0.528214	0.30482	0.812161	0.701989	0.0109948	0.0404952	0.870294	0.737496	0.620304	0.954924	0.105094	0.588426	0.165988	0.433026	0.00252617	0.857711	0.578739	0.277003
Firmicutes; XBB1006	0.767801	0.140445	0.445137	0.692556	0.960662	0.172673	0.427665	0.297642	0.981502	0.842773	0.693305	0.85937	0.792458	0.285358	0.142997	0.355569	0.152542	0.286647	0.290143	0.848804	0.895264	0.303637	0.63453	0.460141	0.629521	0.511474	0.691221	0.92287	0.242161	0.646924	0.800426	0.684385	0.791845	0.421309	0.072996	0.0077957	0.10235	0.0222879
Fusobacteriota; Fusobacterium	0.69962	0.397539	0.730055	0.739856	0.352028	0.179866	0.885909	0.941079	0.41642	0.450304	0.280975	0.176484	0.914607	0.593959	0.513346	0.943397	0.386064	0.709813	0.670078	0.346215	0.98903	0.782789	0.705136	0.820824	0.139724	0.40317	0.993701	0.549968	0.847324	0.953116	0.237127	0.928149	0.030693	0.501386	0.0601232	0.233024	0.0109634	0.736148
Patescibacteria; Candidatus_Saccharimonas	0.74143	0.59232	0.0364309	0.60949	0.668731	0.454006	0.0904462	0.0349624	0.899738	0.336871	0.878385	0.995314	0.258295	0.729011	0.855092	0.253328	0.878919	0.723846	0.11641	0.824622	0.653892	0.451694	0.383089	0.168668	0.933033	0.598339	0.923561	0.836995	0.401708	0.973197	0.491748	0.426144	0.231555	0.244513	0.556753	0.658814	0.889212	0.343392
Planctomycetota; p-1088-a5_gut_group	0.807261	0.885006	0.250332	0.944468	0.588621	0.757655	0.0469436	0.0434333	0.557808	0.948653	0.351076	0.310739	0.746709	0.00159919	0.745444	0.888873	0.570973	0.836751	0.767476	0.912376	0.0241952	0.216221	0.468521	0.937471	0.760369	0.881427	0.0311251	0.302716	0.599526	0.241064	0.046356	0.885267	0.823209	0.932667	0.322896	0.290885	0.523278	0.202059
Proteobacteria; Escherichia-Shigella	0.0887436	0.663074	0.0710342	0.374627	0.956138	0.977555	0.625908	0.147794	0.713272	0.734569	0.463059	0.129956	0.0378473	0.421874	0.431274	0.552358	0.00971167	0.705201	0.138707	0.573637	0.592578	0.840897	0.0922424	0.0676785	0.982091	0.274867	0.69028	0.356279	0.358042	0.765397	0.734032	0.84256	0.000130671	0.000752855	0.0910278	0.0551021	0.0640407	0.654202
Proteobacteria; Hydrogenophilus	0.481106	0.984761	0.566499	0.155934	0.854336	0.47859	0.313557	0.965794	0.885369	0.990103	0.38068	0.350835	0.175723	0.164477	0.26877	0.741789	0.203601	0.24827	0.855746	0.691803	0.603626	0.29428	0.950884	0.735188	0.0525148	0.0786268	0.940035	0.258226	0.317084	0.659925	0.803788	0.461975	0.0371261	0.343679	0.00668717	0.171835	0.83186	0.606369
Proteobacteria; Mitochondria	0.202245	0.487761	0.577274	0.0799398	0.174491	0.108535	0.555892	0.0977199	0.0495407	0.0604274	0.752285	0.526173	0.720372	0.859222	0.241896	0.0268433	0.230695	0.396345	0.0488002	0.980417	0.122416	0.394932	0.00989863	0.0214573	0.658001	0.73001	0.0867427	0.801368	0.731875	0.845246	0.727085	0.26221	0.0902079	0.0506845	0.148418	0.175964	0.71323	0.810976
Proteobacteria; Succinivibrio	0.728437	0.477151	0.328685	0.979979	0.375733	0.395416	0.561935	0.46176	0.756809	0.753137	0.290775	0.383879	0.139278	0.189555	0.968779	0.000338357	0.549906	0.504887	0.0681174	0.529105	0.675377	0.465284	0.0437864	0.0451466	0.881694	0.76145	0.0695405	0.0293856	0.806849	0.137928	0.86067	0.179462	0.0133716	0.499294	0.201082	2.73729e-05	0.530924	0.0227932
Proteobacteria; Sutterella	0.583886	0.0856038	0.841483	0.337573	0.891038	0.379297	0.757578	0.621746	0.360824	0.538149	0.980435	0.574076	0.0321423	0.343314	0.642021	0.60067	0.783241	0.652462	0.783468	0.516381	0.734919	0.747219	0.889085	0.99894	0.386542	0.981424	0.236386	0.445195	0.787459	0.138924	0.720779	0.570795	0.797166	0.946809	0.241496	0.0798501	0.00406924	0.000976297
Proteobacteria; T34	0.127381	0.0750239	0.385964	0.180738	0.246889	0.0380005	0.0623353	0.188331	0.00476463	0.0101202	0.821633	0.0457272	0.893618	0.96835	0.741779	0.916857	0.820922	0.567282	0.0351332	0.997955	0.411229	0.787832	0.39125	0.10898	0.263947	0.686514	0.415526	0.153737	0.993594	0.763224	0.273298	0.598511	0.487448	0.138628	0.0314649	0.853657	3.96751e-05	0.000473509
Proteobacteria; uncultured Rhodospirillales	0.350485	0.284944	0.458435	0.803088	0.13859	0.209751	0.646302	0.357704	0.843413	0.520949	0.306613	0.684012	0.476592	0.610051	0.239392	0.575306	0.521314	0.266133	0.658238	0.351961	0.342008	0.653322	0.108676	0.306051	0.401658	0.771172	0.587077	0.577226	0.223298	0.459959	0.153155	0.388994	0.0584662	0.0334898	0.180562	0.0845192	0.0905764	0.891488
Proteobacteria; undefined Alphaproteobacteria	0.9735	0.622279	0.799077	0.75016	0.440691	0.5594	0.565655	0.841339	0.888544	0.954653	0.905678	0.571393	0.88803	0.619108	0.465684	0.724733	0.428635	0.792074	0.856317	0.725333	0.66398	0.924219	0.647748	0.964344	0.301834	0.060135	0.311295	0.31525	0.614073	0.577523	0.714928	0.806023	0.85314	0.00936804	0.407565	0.000254831	0.567201	0.000196589
Spirochaetota; Sphaerochaeta	0.494566	0.371883	0.98356	0.945613	0.137842	0.566156	0.349212	0.273479	0.478486	0.225279	0.312489	0.744182	0.718159	0.444051	0.193585	0.33625	0.717826	0.715094	0.873459	0.0572691	0.251316	0.53564	0.773738	0.918654	0.990728	0.90775	0.114812	0.948608	0.250404	0.472316	0.878354	0.146767	0.749977	0.00260125	0.344605	2.43024e-05	0.501123	0.00253244
Spirochaetota; Treponema	0.71213	0.96718	0.33103	0.659015	0.136165	0.169156	0.763778	0.382313	0.931159	0.995701	0.221029	0.630788	0.811729	0.578468	0.19994	0.262632	0.404105	0.56611	0.533273	0.0971673	0.0710499	0.108113	0.449886	0.978643	0.128732	0.163508	0.240054	0.490792	0.54886	0.801441	0.830949	0.196697	0.531797	0.625282	0.945387	0.0518207	0.103655	0.00141572
Spirochaetota; undefined Spirochaetaceae	0.385122	0.939453	0.496233	0.038196	0.986484	0.9303	0.955053	0.374754	0.351985	0.353719	0.279659	0.194024	0.928337	0.486426	0.0612968	0.895081	0.294344	0.965027	0.970295	0.591787	0.785473	0.267914	0.75832	0.828758	0.880402	0.53693	0.176149	0.43054	0.240854	0.645888	0.568785	0.52566	0.000175565	0.00546952	0.859394	3.34623e-05	0.212038	0.00232278
Thermoplasmatota; uncultured Methanomethylophilaceae	0.652485	0.653363	0.887296	0.877123	0.96177	0.908374	0.154753	0.154697	0.190499	0.5846	0.534296	0.792707	0.890396	0.533642	0.392693	0.226021	0.88839	0.891854	0.116905	0.584876	0.392917	0.410743	0.208223	0.130175	0.968158	0.558191	0.429055	0.97785	0.317374	0.936625	0.575469	0.932288	0.178343	0.93151	0.126724	0.000735261	0.349667	0.0171883
Verrucomicrobiota; Akkermansia	0.158251	0.87903	0.07803	0.987667	0.391138	0.584976	0.2203	0.0439505	0.871643	0.413777	0.259138	0.509552	0.34051	0.550229	0.956844	0.143324	0.399703	0.457459	0.814275	0.529025	0.828332	0.940763	0.685948	0.619771	0.381744	0.275373	0.185716	0.977916	0.500627	0.0846602	0.777936	0.570991	5.0312e-05	0.896012	0.839556	1.17133e-09	0.553257	0.100878
Verrucomicrobiota; Cerasicoccus	0.11235	0.864126	0.0341339	0.63877	0.308619	0.949054	0.227883	0.0623949	0.357999	0.914474	0.83023	0.7312	0.0715896	0.0651866	0.958593	0.469735	0.479199	0.783149	0.480413	0.106073	0.956444	0.752855	0.502596	0.443272	0.702556	0.420624	0.594242	0.044316	0.961594	0.559042	0.197268	0.391777	0.0235231	0.156815	0.806211	4.72127e-08	0.977215	0.0040521
Verrucomicrobiota; horsej-a03	0.890865	0.909092	0.546354	0.372389	0.959239	0.586897	0.0247339	0.139224	0.952426	0.11837	0.177658	0.323275	0.695238	0.603186	0.797887	0.539638	0.163714	0.169302	0.0187577	0.437611	0.27442	0.425663	0.117275	0.0414738	0.412051	0.923627	0.282635	0.742367	0.114415	0.109193	0.617333	0.912073	0.23239	0.255159	0.037709	0.00810462	0.00789804	0.0209375
Verrucomicrobiota; WCHB1-41	0.881926	0.812519	0.870608	0.103059	0.0514162	0.187635	0.600548	0.568351	0.64899	0.87837	0.380521	0.448208	0.794323	0.47276	0.213788	0.538238	0.162853	0.885564	0.193599	0.461841	0.284326	0.948517	0.299099	0.272193	0.29347	0.799168	0.90257	0.647501	0.321025	0.952752	0.291901	0.121177	0.00682133	0.00825643	0.00362114	0.000111654	0.00102729	0.137453
