# Supplementary material for: Interrelation between gut microbiota, SCFA, and fatty acid composition in pigs
Source: mSystems. 2023 Dec 14;9(1):e01049-23. doi: 10.1128/msystems.01049-23 (PMC10804976; doi:10.1128/msystems.01049-23)
Supplement: Table S7 — Correlations between all the KEGG orthologs and the fatty acid composition. [file msystems.01049-23-s0009.xlsx]

## Sheet: correlations
					Supplemental Table S7. Correlations between all the KEGG orthologs and the fatty acid composition
KEGG	A	B	C	D	C14_BF	C15_BF	C16_BF	C161_BF	C17_BF	C171_BF	C18_BF	C181_BF	C182_BF	C183_BF	C20_BF	C201_BF	C202_BF	C203N3_BF	C204_BF	C203N6_BF	C14_LD	C15_LD	C16_LD	C161_LD	C17_LD	C171_LD	C18_LD	C181_LD	C182_LD	C183_LD	C20_LD	C201_LD	C202_LD	C203N3_LD	C204_LD	C203N6_LD	Acetic	Propionic	iso-Butiric	n-Butiric	iso-Valeric	n-Valeric
K00001	K09100 Metabolism	K09101 Carbohydrate metabolism; K09103 Lipid metabolism; K09105 Amino acid metabolism; K09108 Metabolism of cofactors and vitamins; K09111 Xenobiotics biodegradation and metabolism	K00010 Glycolysis / Gluconeogenesis [PATH:ko00010]; K00620 Pyruvate metabolism [PATH:ko00620]; K00071 Fatty acid degradation [PATH:ko00071]; K00350 Tyrosine metabolism [PATH:ko00350]; K00830 Retinol metabolism [PATH:ko00830]; K00625 Chloroalkane and chloroalkene degradation [PATH:ko00625]; K00626 Naphthalene degradation [PATH:ko00626]; K00980 Metabolism of xenobiotics by cytochrome P450 [PATH:ko0…	E1.1.1.1, adh; alcohol dehydrogenase [EC:1.1.1.1]	-0.00297007	-0.0378902	0.0149891	0.00744153	-0.0201961	-0.0259027	0.0140996	0.0179786	-0.0703928	-0.126384	0.0370789	0.0234771	-0.020198	-0.00837583	-0.0116155	-0.0616744	0.104662	-0.0484146	0.0832069	0.102487	-0.0109353	-0.040911	-0.0188203	-0.0588971	-0.0332868	0.0491828	-0.00655583	0.00222133	0.0423137	0.0211867	-0.00963971	0.0211853	0.053902	0.085409	0.0843133	-0.182299	0.0123371	0.0365963
K00003	K09100 Metabolism	K09105 Amino acid metabolism	K00260 Glycine, serine and threonine metabolism [PATH:ko00260]; K00270 Cysteine and methionine metabolism [PATH:ko00270]; K00300 Lysine biosynthesis [PATH:ko00300]	hom; homoserine dehydrogenase [EC:1.1.1.3]	-0.0377718	0.0710479	-0.0743987	-0.062509	0.0774452	0.124639	-0.0353204	0.0474611	0.0479823	0.10877	0.0425943	0.103774	0.0867966	-0.00215314	0.0320565	-0.0613492	-0.104875	-0.0349782	-0.0530889	-0.0908622	-0.0309618	-0.0198855	-0.0273088	0.0633349	-0.00109464	-0.00198899	0.0746574	0.0617495	-0.101445	0.0150882	0.00818929	-0.0443196	0.224524	-0.350146	-0.012599	-0.0155905	0.038417	-0.0807969
K00005	K09100 Metabolism	K09101 Carbohydrate metabolism; K09103 Lipid metabolism	K00640 Propanoate metabolism [PATH:ko00640]; K00561 Glycerolipid metabolism [PATH:ko00561]	gldA; glycerol dehydrogenase [EC:1.1.1.6]	0.0419645	0.0780135	-0.0179599	-0.0354963	0.0581599	0.0260246	0.0701747	-0.0431218	0.000220497	0.0180542	0.0225698	0.138113	0.04615	-0.0274501	-0.0137063	0.019472	-0.00195832	-0.066504	-0.0187637	0.0123555	0.0250477	-0.0632127	-0.0733535	0.093212	-0.181421	-0.148634	0.07663	-0.0166454	-0.0708627	-0.0972807	-0.06539	-0.0706155	0.0194384	-0.0926766	-0.220291	0.256757	-0.193992	-0.361708
K00008	K09100 Metabolism	K09101 Carbohydrate metabolism	K00040 Pentose and glucuronate interconversions [PATH:ko00040]; K00051 Fructose and mannose metabolism [PATH:ko00051]	SORD, gutB; L-iditol 2-dehydrogenase [EC:1.1.1.14]	-0.103456	0.0160273	-0.113425	-0.0891721	0.129601	0.172491	-0.0393264	0.0764491	0.0748204	0.124532	0.0616978	0.0442584	0.0812383	0.0488122	0.157743	-0.011726	-0.156717	-0.0799106	-0.0375309	-0.14044	-0.018604	0.0157151	0.0511913	0.0257396	0.0512672	0.0323074	-0.025064	0.0228623	-0.165193	0.0155997	0.0328635	-0.0150438	0.0733309	-0.197112	0.0319763	0.0152562	0.0587624	0.10616
K00012	K09100 Metabolism	K09101 Carbohydrate metabolism; K09107 Glycan biosynthesis and metabolism	K00040 Pentose and glucuronate interconversions [PATH:ko00040]; K00053 Ascorbate and aldarate metabolism [PATH:ko00053]; K00520 Amino sugar and nucleotide sugar metabolism [PATH:ko00520]; K00541 O-Antigen nucleotide sugar biosynthesis [PATH:ko00541]	UGDH, ugd; UDPglucose 6-dehydrogenase [EC:1.1.1.22]	0.00782423	-0.133709	0.0159892	0.0523064	-0.11303	-0.0856039	-0.0387365	0.0350104	-0.0452921	-0.104701	-0.0480366	-0.0868948	-0.0727751	-0.0294947	0.0202884	0.105028	0.0120752	-0.00577477	0.0695654	0.0258142	0.0100757	-0.00862914	0.0338475	-0.0721759	0.0397712	0.0156083	-0.0884133	-0.0576989	0.0614898	0.00531524	0.0534641	0.0575384	-0.144437	0.305149	0.0656625	-0.0766543	-0.0529886	0.115214
K00013	K09100 Metabolism	K09105 Amino acid metabolism	K00340 Histidine metabolism [PATH:ko00340]	hisD; histidinol dehydrogenase [EC:1.1.1.23]	0.0300779	-0.0635645	-0.00478286	-0.000980503	-0.0846234	0.035579	-0.110655	0.101587	-0.0570827	0.00841211	-0.0203285	-0.030961	-0.0225251	-0.0357031	-0.0352032	-0.0441692	-0.0630794	-0.00640153	0.0350277	-0.0405072	-0.0804153	-0.0406863	0.0316846	-0.0527734	0.0908487	0.0977196	-0.0524752	0.0921305	-0.0799185	0.0327305	0.0829536	0.0332906	0.190273	-0.197845	0.141956	-0.231171	0.115449	0.193787
K00014	K09100 Metabolism	K09105 Amino acid metabolism; K09110 Biosynthesis of other secondary metabolites	K00400 Phenylalanine, tyrosine and tryptophan biosynthesis [PATH:ko00400]; K00999 Biosynthesis of various plant secondary metabolites [PATH:ko00999]	aroE; shikimate dehydrogenase [EC:1.1.1.25]	-0.0723531	-0.0782764	-0.0618692	-0.0115484	0.0366695	0.0587651	-0.0585642	0.0792327	0.0256085	0.040633	-0.0199214	-0.109799	-0.0741791	-0.0680268	0.188043	0.100637	-0.0707949	-0.0203324	0.0553024	-0.0361207	0.0291827	0.0238939	0.0684965	-0.0694964	0.0560369	0.0386411	-0.0507819	-0.071425	-0.00935573	0.0243202	0.102158	0.0352806	-0.197257	0.229056	-0.00665524	0.137187	-0.133184	0.0171618
K00016	K09100 Metabolism; K09130 Environmental Information Processing; K09150 Organismal Systems; K09160 Human Diseases; K09180 Brite Hierarchies	K09101 Carbohydrate metabolism; K09105 Amino acid metabolism; K09132 Signal transduction; K09152 Endocrine system; K09161 Cancer: overview; K09183 Protein families: signaling and cellular processes	K00010 Glycolysis / Gluconeogenesis [PATH:ko00010]; K00620 Pyruvate metabolism [PATH:ko00620]; K00640 Propanoate metabolism [PATH:ko00640]; K00270 Cysteine and methionine metabolism [PATH:ko00270]; K04066 HIF-1 signaling pathway [PATH:ko04066]; K04922 Glucagon signaling pathway [PATH:ko04922]; K05230 Central carbon metabolism in cancer [PATH:ko05230]; K04147 Exosome [BR:ko04147]	LDH, ldh; L-lactate dehydrogenase [EC:1.1.1.27]	0.0325912	0.0722719	-0.00548507	-0.0056243	0.108316	0.0871607	0.00116822	-0.0507769	0.06999	0.0599574	-0.00382965	0.102522	0.0787119	0.0482403	-0.016207	-0.072489	0.00552983	-0.00223916	-0.0299524	0.0237793	0.0478216	0.025766	-0.0485592	0.0580697	-0.0577673	-0.080936	0.0790526	-0.0176336	-0.0716448	-0.0214774	-0.0894236	-0.13256	0.0132133	-0.23842	0.0215823	0.193016	0.0726123	-0.158941
K00018	K09100 Metabolism	K09101 Carbohydrate metabolism; K09102 Energy metabolism; K09105 Amino acid metabolism	K00630 Glyoxylate and dicarboxylate metabolism [PATH:ko00630]; K00680 Methane metabolism [PATH:ko00680]; K00260 Glycine, serine and threonine metabolism [PATH:ko00260]	hprA; glycerate dehydrogenase [EC:1.1.1.29]	-0.0111334	-0.0270138	-0.0269294	-0.0162701	0.00473533	-0.0498455	-0.00776144	0.00706292	0.0518156	0.0683375	0.0017084	-0.0522911	-0.0235855	-0.0477436	0.146112	0.0126972	0.0785173	0.0198524	-0.00647912	0.0805565	0.0389506	0.00869963	-0.00317294	-0.0167028	0.0143165	0.0249193	-0.00623753	-0.0461234	0.0130573	-0.0149904	0.0227792	-0.0136427	-0.281639	0.224642	-0.213256	0.399146	-0.29395	-0.138816
K00019	K09100 Metabolism	K09101 Carbohydrate metabolism	K00650 Butanoate metabolism [PATH:ko00650]	BDH, bdhA; 3-hydroxybutyrate dehydrogenase [EC:1.1.1.30]	0.0989194	0.0186234	0.0814644	0.0456284	-0.169437	-0.157822	0.00180301	-0.0533928	-0.00476748	0.00459796	-0.00535264	-0.0839755	-0.0416989	0.0119375	-0.0867535	-0.0595492	0.100853	0.077881	-0.0450878	0.0939345	-0.0696162	-0.0796014	-0.0505209	0.00204347	0.0904209	0.0378287	-0.0426275	0.0330989	0.0853292	-0.0147963	0.0396576	-0.0247865	0.00747148	0.0181688	-0.0201758	-0.0802846	0.0786981	0.119342
K00020	K09100 Metabolism	K09105 Amino acid metabolism	K00280 Valine, leucine and isoleucine degradation [PATH:ko00280]	HIBADH, mmsB; 3-hydroxyisobutyrate dehydrogenase [EC:1.1.1.31]	0.0203976	0.0387526	0.0229424	-0.0360844	-0.0829126	0.00311276	0.00213311	0.0231427	-0.0572125	-0.0305866	-0.0385779	-0.0056963	-0.0844403	0.0163947	0.0203078	0.13961	-0.0314189	-0.0586063	-0.00235028	0.00159563	-0.00119926	-0.0331398	-0.0193743	0.0167437	-0.0214681	-0.0402899	-0.0546044	-0.00375365	0.0414577	-0.00683535	-0.00648397	0.0497247	0.0115698	0.0035953	-0.0882963	0.0781501	-0.102274	-0.171154
K00024	K09100 Metabolism	K09101 Carbohydrate metabolism; K09102 Energy metabolism; K09105 Amino acid metabolism	K00020 Citrate cycle (TCA cycle) [PATH:ko00020]; K00620 Pyruvate metabolism [PATH:ko00620]; K00630 Glyoxylate and dicarboxylate metabolism [PATH:ko00630]; K00710 Carbon fixation in photosynthetic organisms [PATH:ko00710]; K00720 Carbon fixation pathways in prokaryotes [PATH:ko00720]; K00680 Methane metabolism [PATH:ko00680]; K00270 Cysteine and methionine metabolism [PATH:ko00270]	mdh; malate dehydrogenase [EC:1.1.1.37]	0.0206802	-0.0841684	0.0460267	0.0672403	-0.0789146	-0.116102	0.00694236	-0.0224647	-0.0273061	-0.0937038	-0.0520876	-0.110391	-0.0785786	-0.00709755	-0.00888916	0.0653338	0.0767346	0.0436578	0.0568182	0.0659771	0.0292598	0.0250465	0.0341296	-0.0755288	0.0270296	0.0340211	-0.0311005	-0.0466753	0.119652	0.0293439	0.0197546	0.057367	-0.203879	0.347815	0.0522569	-0.0169844	-0.0436633	0.074829
K00027	K09100 Metabolism; K09130 Environmental Information Processing	K09101 Carbohydrate metabolism; K09132 Signal transduction	K00620 Pyruvate metabolism [PATH:ko00620]; K02020 Two-component system [PATH:ko02020]	ME2, sfcA, maeA; malate dehydrogenase (oxaloacetate-decarboxylating) [EC:1.1.1.38]	-0.0157745	0.0745275	-0.0368102	-0.0424173	0.102401	0.135442	-0.029151	0.024017	0.0303952	0.109798	0.0462989	0.0651962	0.0474495	0.00473413	0.0361049	-0.0702341	-0.0789641	-0.0304834	-0.0531519	-0.0231548	-0.0303522	-0.0256753	-0.032176	0.0618433	0.00199347	-0.010113	0.0242478	0.0187764	-0.112639	-0.00604881	-0.0380809	-0.0852564	0.150006	-0.343798	0.00103637	0.061627	0.0694832	-0.0337127
K00029	K09100 Metabolism; K09150 Organismal Systems	K09101 Carbohydrate metabolism; K09102 Energy metabolism; K09152 Endocrine system	K00620 Pyruvate metabolism [PATH:ko00620]; K00710 Carbon fixation in photosynthetic organisms [PATH:ko00710]; K03320 PPAR signaling pathway [PATH:ko03320]	E1.1.1.40, maeB; malate dehydrogenase (oxaloacetate-decarboxylating)(NADP+) [EC:1.1.1.40]	0.0483848	-0.0740681	0.0590156	0.0490718	-0.063113	-0.0997895	0.00485137	-0.0243944	-0.0353527	-0.0926404	-0.0765672	-0.0977645	-0.0918295	-0.0518945	0.0285131	0.0793198	0.116845	0.0415818	0.0903031	0.0963865	0.0227897	0.00858884	0.0456962	-0.0960566	-0.0034632	-0.000817944	-0.0539538	-0.0603215	0.119055	0.00467982	0.0102471	0.0361593	-0.251432	0.366571	-0.0272468	0.117358	-0.14484	-0.0437202
K00031	K09100 Metabolism; K09140 Cellular Processes; K09160 Human Diseases	K09101 Carbohydrate metabolism; K09102 Energy metabolism; K09106 Metabolism of other amino acids; K09141 Transport and catabolism; K09161 Cancer: overview	K00020 Citrate cycle (TCA cycle) [PATH:ko00020]; K00720 Carbon fixation pathways in prokaryotes [PATH:ko00720]; K00480 Glutathione metabolism [PATH:ko00480]; K04146 Peroxisome [PATH:ko04146]; K05230 Central carbon metabolism in cancer [PATH:ko05230]	IDH1, IDH2, icd; isocitrate dehydrogenase [EC:1.1.1.42]	0.00731539	-0.00520726	-0.0210139	-0.0510276	-0.0866384	-0.000608129	-0.0643719	0.083475	-0.0301866	0.0358273	-0.0358624	0.0124971	0.0302328	0.0280478	-0.0830651	-0.0315179	-0.0166703	-0.0259351	0.0299181	-0.100643	-0.109565	-0.0776028	0.0781988	-0.0450245	0.0184941	0.0397928	0.044382	0.17796	-0.0879737	0.0366376	0.0592703	0.0130073	0.173826	-0.123717	-0.0333319	-0.143649	-0.0287252	0.0339598
K00033	K09100 Metabolism	K09101 Carbohydrate metabolism; K09106 Metabolism of other amino acids	K00030 Pentose phosphate pathway [PATH:ko00030]; K00480 Glutathione metabolism [PATH:ko00480]	PGD, gnd, gntZ; 6-phosphogluconate dehydrogenase [EC:1.1.1.44 1.1.1.343]	0.13911	-0.0352248	0.115414	0.078853	-0.0615984	-0.0440036	0.00795319	-0.073143	-0.0714169	-0.150049	-0.0992461	0.0114842	-0.0430055	-0.026413	-0.132872	0.0377601	0.0490206	-0.0584909	0.0884744	-0.000799728	-0.0210509	-0.00101502	0.0401802	-0.0494019	-0.0811779	-0.0615697	-0.00141346	0.0483159	0.0165698	-0.00523109	-0.0475891	-0.0179272	-0.00486424	0.0735715	0.0724893	-0.0681444	0.0220935	-0.0597505
K00036	K09100 Metabolism; K09160 Human Diseases; K09180 Brite Hierarchies	K09101 Carbohydrate metabolism; K09106 Metabolism of other amino acids; K09161 Cancer: overview; K09166 Cardiovascular disease; K09183 Protein families: signaling and cellular processes	K00030 Pentose phosphate pathway [PATH:ko00030]; K00480 Glutathione metabolism [PATH:ko00480]; K05230 Central carbon metabolism in cancer [PATH:ko05230]; K05415 Diabetic cardiomyopathy [PATH:ko05415]; K04147 Exosome [BR:ko04147]	G6PD, zwf; glucose-6-phosphate 1-dehydrogenase [EC:1.1.1.49 1.1.1.363]	0.0631126	-0.00406765	0.0617731	0.0296774	-0.110298	-0.0436244	0.0460905	-0.0443593	-0.0635655	-0.114556	-0.0530162	0.0136269	-0.0406582	0.0385983	-0.0996958	0.0359145	-0.0230181	-0.0591771	0.0207303	-0.0759074	-0.0141922	-0.00346543	0.0359595	-0.0188438	0.000889979	-0.0417005	-0.0161438	0.0818038	0.00015884	-0.00549455	0.0367249	0.016256	0.0433791	0.0319011	0.0325325	-0.0933629	0.00154403	-0.0433619
K00040	K09100 Metabolism	K09101 Carbohydrate metabolism	K00040 Pentose and glucuronate interconversions [PATH:ko00040]	uxuB; fructuronate reductase [EC:1.1.1.57]	0.0737809	0.0920938	0.00982728	-0.0238889	-0.0263046	-0.0241742	0.0384736	-0.021128	-0.0143317	0.0395207	0.035303	-0.00168436	0.0131477	0.0316931	0.00738362	-0.0836379	0.0220266	-0.0182654	-0.0722485	-0.00786049	-0.0110403	-0.0246299	-0.0620338	0.0409192	0.0676562	0.0339535	-0.0435432	0.0590574	-0.00708608	-0.0722169	0.11608	0.041662	0.000641392	0.0508916	-0.0721349	-0.00103625	-0.0662588	-0.0519714
K00041	K09100 Metabolism	K09101 Carbohydrate metabolism	K00040 Pentose and glucuronate interconversions [PATH:ko00040]	uxaB; tagaturonate reductase [EC:1.1.1.58]	-0.00120054	-0.012355	0.00286353	-0.0385226	0.0418259	-0.0439532	0.0672163	-0.0181405	-0.0208987	0.00873611	0.0148378	0.00157068	-0.052819	-0.112709	0.0655299	0.00909442	-0.0452044	-0.109507	-0.022272	-0.0564956	0.0565212	0.053252	-0.00951223	0.0427015	-0.0328681	-0.06914	-0.0238147	-0.0807554	-0.0414029	-0.0753688	0.036464	-0.0549542	-0.241366	0.112402	-0.151415	0.40761	-0.19695	-0.214731
K00042	K09100 Metabolism	K09101 Carbohydrate metabolism	K00630 Glyoxylate and dicarboxylate metabolism [PATH:ko00630]	garR, glxR; 2-hydroxy-3-oxopropionate reductase [EC:1.1.1.60]	-0.0629431	0.0980039	-0.064496	-0.169037	0.0438195	0.0232773	0.112759	0.0243387	-0.014268	0.0247714	0.0523059	0.0798695	0.0563221	-0.0472038	0.0601998	0.0955527	0.00210079	-0.11339	-0.0579334	-0.0414747	-0.0191907	-0.0447602	-0.0504914	0.0932603	-0.119083	-0.100481	0.0280027	-0.00257817	-0.0316488	-0.055028	0.0237531	-0.0157898	-0.021201	-0.016603	-0.253711	0.275976	-0.224648	-0.386351
K00046	K09190 Not Included in Pathway or Brite	K09191 Unclassified: metabolism	K99980 Enzymes with EC numbers	idnO; gluconate 5-dehydrogenase [EC:1.1.1.69]	0.0252121	-0.0175589	-0.0624228	0.0402562	-0.0103159	0.0290975	-0.142433	0.0807242	0.0684651	0.125147	0.0155661	-0.0737749	-0.0120792	-0.0273011	0.11438	-0.053324	-0.0357808	-0.0396637	-0.0429633	0.011871	-0.0102473	0.000756081	-0.0458194	0.00768665	0.118092	0.117618	-0.0482784	0.0529201	-0.100167	-0.00292867	0.108437	-0.0203853	-0.134931	0.0341384	-0.120383	0.216328	-0.131584	0.120709
K00048	K09100 Metabolism	K09101 Carbohydrate metabolism	K00630 Glyoxylate and dicarboxylate metabolism [PATH:ko00630]; K00640 Propanoate metabolism [PATH:ko00640]	fucO; lactaldehyde reductase [EC:1.1.1.77]	-0.102531	0.0540654	-0.0835485	-0.136016	0.0989175	0.0671908	0.0892475	0.0430392	-0.0208485	0.0352823	0.0614695	0.107568	0.0521042	-0.0548329	0.104554	0.00209609	-0.083363	-0.154779	-0.0104666	-0.148352	0.0229068	-0.0042839	0.0315304	0.0483362	-0.0896961	-0.0668115	-0.0185255	-0.0181289	-0.0980591	-0.0695782	0.0459922	0.0124768	-0.0782447	0.0536619	-0.209658	0.259192	-0.274027	-0.209548
K00052	K09100 Metabolism	K09101 Carbohydrate metabolism; K09105 Amino acid metabolism	K00660 C5-Branched dibasic acid metabolism [PATH:ko00660]; K00290 Valine, leucine and isoleucine biosynthesis [PATH:ko00290]	leuB, IMDH; 3-isopropylmalate dehydrogenase [EC:1.1.1.85]	-0.0308153	-0.0772523	0.000275684	0.0044453	-0.0677596	0.0307662	-0.0749915	0.0861444	-0.0550353	-0.0126544	0.00860134	-0.0723926	-0.0549897	-0.00494266	-0.0308032	-0.0711017	-0.112476	-0.00295748	0.0245438	-0.0670951	-0.0845891	-0.0381769	0.047284	-0.0613194	0.139928	0.130504	-0.0446957	0.101089	-0.087019	0.0533454	0.111622	0.0557784	0.222783	-0.179206	0.18627	-0.351865	0.186521	0.296426
K00053	K09100 Metabolism	K09105 Amino acid metabolism; K09108 Metabolism of cofactors and vitamins	K00290 Valine, leucine and isoleucine biosynthesis [PATH:ko00290]; K00770 Pantothenate and CoA biosynthesis [PATH:ko00770]	ilvC; ketol-acid reductoisomerase [EC:1.1.1.86]	0.0415083	-0.110833	0.0133869	0.018852	-0.105921	-0.0117459	-0.108198	0.0909986	-0.0729831	-0.00969296	-0.00308856	-0.0276219	-0.0414417	-0.0602168	-0.0509205	-0.0253325	-0.0789048	0.00121419	0.0315894	-0.0327046	-0.0832417	-0.0437548	0.0163116	-0.0365672	0.0693568	0.0789257	-0.0558332	0.0799607	-0.0897952	0.0275499	0.070827	-0.00513524	0.173447	-0.197177	0.117513	-0.181616	0.06992	0.172999
K00054	K09100 Metabolism	K09109 Metabolism of terpenoids and polyketides	K00900 Terpenoid backbone biosynthesis [PATH:ko00900]	mvaA; hydroxymethylglutaryl-CoA reductase [EC:1.1.1.88]	-0.0756352	-0.0191288	0.0118135	0.0533397	0.0522787	0.0154477	0.034839	-0.0697335	0.0740322	-0.0176669	0.0101814	-0.0289776	0.0208878	0.152261	-0.0328951	-0.129757	-0.00497675	-0.00996046	-0.0138336	-0.0136131	0.000845045	0.00818595	0.0123197	-0.00392469	0.0400522	0.0270806	0.0805538	0.0439495	-0.0154826	0.0483477	-0.0516221	-0.0129178	0.0587719	-0.0682208	0.207893	-0.221546	0.304154	0.182595
K00057	K09100 Metabolism	K09103 Lipid metabolism	K00564 Glycerophospholipid metabolism [PATH:ko00564]	gpsA; glycerol-3-phosphate dehydrogenase (NAD(P)+) [EC:1.1.1.94]	0.00152443	-0.104841	0.0159278	0.080535	-0.059052	-0.0179426	-0.0901718	0.0282137	0.0188519	-0.0136048	-0.0417807	-0.157916	-0.0915974	0.0040066	0.104673	0.069668	-0.022128	0.0560011	0.0774936	0.0218993	0.00962139	0.0193083	0.100659	-0.132187	0.150399	0.09746	-0.0572254	-0.0381665	0.0586538	0.0756276	0.0728149	0.0203994	-0.20435	0.226765	0.126204	-0.00958832	0.0567719	0.278767
K00058	K09100 Metabolism; K09180 Brite Hierarchies	K09102 Energy metabolism; K09105 Amino acid metabolism; K09183 Protein families: signaling and cellular processes	K00680 Methane metabolism [PATH:ko00680]; K00260 Glycine, serine and threonine metabolism [PATH:ko00260]; K00270 Cysteine and methionine metabolism [PATH:ko00270]; K04147 Exosome [BR:ko04147]	serA, PHGDH; D-3-phosphoglycerate dehydrogenase / 2-oxoglutarate reductase [EC:1.1.1.95 1.1.1.399]	-0.0646474	-0.0716402	-0.0553112	-0.0118403	0.0634127	0.0787593	-0.0677875	0.0699726	0.0470935	0.0731949	0.00447477	-0.11849	-0.0341107	0.0272016	0.14475	-0.0250586	-0.108986	-0.0130687	0.0144615	-0.0444572	-0.0167277	0.0403893	0.0771303	-0.0419271	0.0713964	0.0572646	0.00726107	-0.0123645	-0.112463	0.0436669	0.0139996	0.0161937	-0.0493625	-0.035374	0.141924	-0.0188493	0.116078	0.23844
K00059	K09100 Metabolism; K09180 Brite Hierarchies	K09103 Lipid metabolism; K09108 Metabolism of cofactors and vitamins; K09110 Biosynthesis of other secondary metabolites; K09181 Protein families: metabolism	K00061 Fatty acid biosynthesis [PATH:ko00061]; K00780 Biotin metabolism [PATH:ko00780]; K00333 Prodigiosin biosynthesis [PATH:ko00333]; K01004 Lipid biosynthesis proteins [BR:ko01004]	fabG, OAR1; 3-oxoacyl-[acyl-carrier protein] reductase [EC:1.1.1.100]	-0.0511443	-0.0984139	-0.0825065	-0.0203464	-0.132157	-0.0329278	-0.152794	0.150117	0.0270348	0.0243867	-0.05272	-0.0675196	0.0237314	0.0944841	0.120764	0.0210428	-0.066062	-0.0136059	0.0532864	-0.0941581	-0.0204036	0.021619	0.124834	-0.12422	0.155292	0.142395	0.00693246	0.118022	0.0187506	0.0976495	0.141129	0.111654	-0.038422	0.151036	0.0969519	-0.174305	0.0585843	0.252673
K00060	K09100 Metabolism	K09105 Amino acid metabolism	K00260 Glycine, serine and threonine metabolism [PATH:ko00260]	tdh; threonine 3-dehydrogenase [EC:1.1.1.103]	-0.0522446	0.00958791	-0.0344316	-0.0937622	-0.0290587	-0.00186977	0.0836473	0.0481167	-0.0749887	-0.0978016	-0.0114691	-0.00446349	-0.0831031	0.0175468	0.0409451	0.0451782	0.0105698	-0.101398	0.0509871	-0.103498	-0.0230624	0.0246405	0.111886	-0.0613751	-0.00744908	-0.023227	-0.0227807	0.0363352	-0.050836	-0.052075	0.0781323	0.062327	0.054899	0.115082	-0.154659	-0.0152671	-0.249047	-0.23835
K00067	K09100 Metabolism	K09107 Glycan biosynthesis and metabolism; K09109 Metabolism of terpenoids and polyketides; K09110 Biosynthesis of other secondary metabolites	K00541 O-Antigen nucleotide sugar biosynthesis [PATH:ko00541]; K00523 Polyketide sugar unit biosynthesis [PATH:ko00523]; K00521 Streptomycin biosynthesis [PATH:ko00521]	rfbD, rmlD; dTDP-4-dehydrorhamnose reductase [EC:1.1.1.133]	-0.0230984	-0.068787	-0.0908088	-0.0100088	-0.0789775	-0.109534	-0.0814471	0.101885	0.0433369	0.0233473	-0.0393954	-0.0820811	0.0108874	-0.00325513	0.0636254	0.078838	0.00924623	-0.0714726	0.0367843	-0.0340076	0.0284868	0.0141211	0.0834198	-0.0769116	0.0835232	0.0374188	-0.0805087	-0.00301609	0.0370344	0.0171132	0.0791707	0.061888	-0.22393	0.35817	-0.0935346	0.107292	-0.238062	0.026501
K00074	K09100 Metabolism	K09101 Carbohydrate metabolism; K09105 Amino acid metabolism; K09111 Xenobiotics biodegradation and metabolism	K00650 Butanoate metabolism [PATH:ko00650]; K00360 Phenylalanine metabolism [PATH:ko00360]; K00362 Benzoate degradation [PATH:ko00362]	paaH, hbd, fadB, mmgB; 3-hydroxybutyryl-CoA dehydrogenase [EC:1.1.1.157]	-0.0106696	-0.0339284	-0.0305186	0.00551166	0.0988208	0.125359	-0.0852297	0.0139994	0.0873951	0.0685858	0.00628276	0.0337709	0.0705692	0.0469258	0.0319952	-0.0244453	-0.0679369	0.024818	0.0233774	-0.0876644	-0.0417708	0.017995	0.0726174	-0.0232214	0.0323203	0.00820324	0.049052	0.0131113	-0.120905	0.0336921	-0.0640145	-0.025948	0.064488	-0.206904	0.115986	-0.0570289	0.210462	0.207021
K00075	K09100 Metabolism; K09180 Brite Hierarchies	K09101 Carbohydrate metabolism; K09107 Glycan biosynthesis and metabolism; K09181 Protein families: metabolism	K00520 Amino sugar and nucleotide sugar metabolism [PATH:ko00520]; K00550 Peptidoglycan biosynthesis [PATH:ko00550]; K01011 Peptidoglycan biosynthesis and degradation proteins [BR:ko01011]	murB; UDP-N-acetylmuramate dehydrogenase [EC:1.3.1.98]	0.0412746	-0.0627287	0.0606114	0.0353528	-0.0461426	-0.0311799	-0.0626263	-0.00130365	0.00823104	0.000567616	-0.0567889	-0.140501	-0.104887	-0.0550583	0.0873503	0.061302	0.0370247	0.054706	0.0792956	0.0899559	0.0156619	0.00523596	0.0733792	-0.109755	0.0922834	0.0282818	-0.0777312	-0.108226	0.0521972	0.0297559	-0.00968243	0.0170763	-0.261871	0.180977	0.0658397	0.2037	-0.0103797	0.0604447
K00077	K09100 Metabolism	K09108 Metabolism of cofactors and vitamins	K00770 Pantothenate and CoA biosynthesis [PATH:ko00770]	panE, apbA; 2-dehydropantoate 2-reductase [EC:1.1.1.169]	-0.0391439	-0.10932	-0.0373533	-0.0819785	-0.0480068	-0.0277611	0.0146294	0.0443424	-0.0141727	-0.0857677	0.00106416	0.0714748	0.032656	0.118356	0.101108	0.0300064	-0.0132963	-0.0284782	0.0825284	-0.118432	0.00372608	0.0734112	0.11486	-0.0890302	0.0217306	0.0188987	0.00325371	0.0397709	-0.0627465	5.56182e-05	0.0671909	0.0745626	-0.0448991	0.0802605	-0.0224924	0.0139146	-0.0863579	0.0457432
K00087	K09100 Metabolism	K09104 Nucleotide metabolism	K00230 Purine metabolism [PATH:ko00230]	ygeS, xdhA; xanthine dehydrogenase molybdenum-binding subunit [EC:1.17.1.4]	-0.0926196	0.184013	-0.0235746	-0.0292646	0.155127	0.191829	0.0669925	-0.0374974	0.0449647	0.105433	0.0606226	-0.0281716	0.0261153	0.0439031	0.0919153	-0.137205	-0.13558	-0.0784625	-0.0984873	-0.0699985	0.00520146	0.032474	-0.00632479	0.0750678	-0.0052346	0.0950246	0.0263579	0.0488421	-0.0883392	0.0464663	0.0301404	0.0356213	0.148728	-0.194091	0.0297229	-0.0868482	0.0927488	-0.00186014
K00088	K09100 Metabolism; K09180 Brite Hierarchies	K09104 Nucleotide metabolism; K09111 Xenobiotics biodegradation and metabolism; K09183 Protein families: signaling and cellular processes	K00230 Purine metabolism [PATH:ko00230]; K00983 Drug metabolism - other enzymes [PATH:ko00983]; K04147 Exosome [BR:ko04147]	IMPDH, guaB; IMP dehydrogenase [EC:1.1.1.205]	-0.00865724	-0.0906495	0.0055485	0.0821823	-0.0629862	-0.00236061	-0.117693	0.0458987	0.0314624	0.0120632	-0.0423639	-0.166346	-0.0894845	0.0129044	0.113142	0.0462064	-0.0339541	0.050425	0.0624523	0.0276775	0.0160747	0.0364009	0.076545	-0.113501	0.134732	0.0966878	-0.0756771	-0.0376709	0.06857	0.0650716	0.0947285	0.0435235	-0.144971	0.181126	0.128522	-0.0599087	0.0579517	0.27429
K00097	K09100 Metabolism	K09108 Metabolism of cofactors and vitamins	K00750 Vitamin B6 metabolism [PATH:ko00750]	pdxA; 4-hydroxythreonine-4-phosphate dehydrogenase [EC:1.1.1.262]	-0.0225529	-0.0656193	0.00762948	0.0132258	-0.0705845	-0.0963367	0.0148571	0.0151391	-0.0262744	-0.07393	-0.0315911	-0.110112	-0.0645513	0.0178202	0.0282006	0.0769367	0.0400327	0.035966	0.0546296	0.00751209	0.0407075	0.0428247	0.0581439	-0.0845771	0.054132	0.0501797	-0.0474118	-0.0380916	0.108947	0.0391311	0.0712524	0.106149	-0.135856	0.31657	0.0108749	-0.0596945	-0.0946041	0.0528302
K00099	K09100 Metabolism	K09109 Metabolism of terpenoids and polyketides	K00900 Terpenoid backbone biosynthesis [PATH:ko00900]	dxr; 1-deoxy-D-xylulose-5-phosphate reductoisomerase [EC:1.1.1.267]	0.054889	-0.0703938	0.00692313	0.040611	-0.111566	-0.0311028	-0.133741	0.0778866	-0.00855271	0.0183433	-0.0669572	-0.12321	-0.0904112	-0.0559807	0.100276	0.0985075	0.0185002	0.0456543	0.0676222	0.0475021	-0.0080939	-0.00276295	0.0509136	-0.0977269	0.0886535	0.0546213	-0.0778744	-0.0330123	0.0680609	0.0397776	0.0691166	0.0585372	-0.184243	0.228798	-0.0263735	0.108971	-0.140082	0.0729691
K00100	K09100 Metabolism	K09101 Carbohydrate metabolism	K00650 Butanoate metabolism [PATH:ko00650]	bdhAB; butanol dehydrogenase [EC:1.1.1.-]	-0.0320577	-0.0256751	0.00903075	-0.0346329	0.0478904	0.0886879	0.000172809	0.0262708	-0.0306196	-0.011893	0.0750901	-0.0617152	-0.0960746	-0.0694895	0.144354	0.0288522	-0.0194837	-0.0106313	0.0143681	0.0439558	-0.0589621	-0.0393123	0.00170548	-0.0186596	0.0124086	0.0414836	-0.0637191	-0.0402472	-0.048342	0.0285627	0.056807	0.0679562	-0.100289	0.152636	-0.0388411	0.0417238	-0.107589	0.104299
K00104	K09100 Metabolism	K09101 Carbohydrate metabolism	K00630 Glyoxylate and dicarboxylate metabolism [PATH:ko00630]	glcD; glycolate oxidase [EC:1.1.3.15]	0.0427554	-0.0273134	-0.00879387	-0.00250569	-0.0839337	-0.0819947	-0.00280983	0.0306641	-0.0675067	-0.0508026	-0.00167428	0.0731876	0.0272729	0.0668429	0.0162975	0.0348747	0.0114265	0.103493	0.0066153	-0.0317241	0.0249805	0.016811	-0.0540353	0.00772203	0.0230105	0.0645921	-0.01247	-0.065345	0.0893858	-0.0186446	0.0631673	0.0799572	0.203724	-0.127451	-0.0266362	-0.152948	-0.0687523	-0.04119
K00111	K09100 Metabolism	K09103 Lipid metabolism	K00564 Glycerophospholipid metabolism [PATH:ko00564]	glpA, glpD; glycerol-3-phosphate dehydrogenase [EC:1.1.5.3]	-0.103094	0.0448091	-0.085161	-0.0894587	0.00345363	0.0895166	0.011227	0.0939723	-0.0452102	0.0362528	0.0701977	0.0719844	0.0243389	-0.0534903	0.0243838	0.034879	-0.16915	-0.122423	-0.0299053	-0.109505	-0.0338728	-0.0646233	-0.00698843	0.0620442	-0.0344645	0.0209606	-0.0638529	0.0365298	-0.0888447	-0.0279278	0.0176406	-0.0260052	0.428377	-0.422201	-0.0132365	-0.246555	0.0364819	-0.123886
K00123	K09100 Metabolism	K09101 Carbohydrate metabolism; K09102 Energy metabolism	K00630 Glyoxylate and dicarboxylate metabolism [PATH:ko00630]; K00680 Methane metabolism [PATH:ko00680]	fdoG, fdhF, fdwA; formate dehydrogenase major subunit [EC:1.17.1.9]	0.00239646	-0.0237832	-0.00133936	-0.0584568	0.0601309	0.019543	0.0645172	-0.0319041	-0.0213359	-0.0483368	0.0750125	0.147394	0.0667009	0.0177638	0.0289955	0.0827628	0.0633641	0.100173	0.0687058	-0.0688065	0.0290531	0.0698645	0.0179653	-0.0278089	-0.071778	-0.0376163	0.00425804	-0.069446	0.0605366	-0.0309558	0.0213419	0.0857427	0.0910836	-0.0786086	-0.0417356	-0.0486396	-0.0277115	0.000228811
K00128	K09100 Metabolism; K09160 Human Diseases	K09101 Carbohydrate metabolism; K09103 Lipid metabolism; K09105 Amino acid metabolism; K09106 Metabolism of other amino acids; K09108 Metabolism of cofactors and vitamins; K09109 Metabolism of terpenoids and polyketides; K09111 Xenobiotics biodegradation and metabolism; K09167 Endocrine and metabolic disease	K00010 Glycolysis / Gluconeogenesis [PATH:ko00010]; K00053 Ascorbate and aldarate metabolism [PATH:ko00053]; K00620 Pyruvate metabolism [PATH:ko00620]; K00071 Fatty acid degradation [PATH:ko00071]; K00561 Glycerolipid metabolism [PATH:ko00561]; K00280 Valine, leucine and isoleucine degradation [PATH:ko00280]; K00310 Lysine degradation [PATH:ko00310]; K00330 Arginine and proline metabolism [PATH:k…	ALDH; aldehyde dehydrogenase (NAD+) [EC:1.2.1.3]	0.0531436	0.0334895	0.0662926	0.0571132	-0.00415119	0.0553228	-0.0680629	0.00494853	-0.0565193	-0.0319376	-0.0649491	-0.0114463	-0.025079	0.0392037	-0.127552	0.0232723	-0.0485339	-0.0417883	0.0192653	0.0263234	-0.0746208	-0.0723243	0.0313868	-0.00397037	-0.0410743	-0.0213656	0.0322234	0.0322317	-0.0649162	0.014451	-0.105299	-0.00333899	0.0884971	-0.0675326	0.112859	-0.195617	0.251456	0.105699
K00133	K09100 Metabolism	K09105 Amino acid metabolism; K09110 Biosynthesis of other secondary metabolites	K00260 Glycine, serine and threonine metabolism [PATH:ko00260]; K00270 Cysteine and methionine metabolism [PATH:ko00270]; K00300 Lysine biosynthesis [PATH:ko00300]; K00261 Monobactam biosynthesis [PATH:ko00261]	asd; aspartate-semialdehyde dehydrogenase [EC:1.2.1.11]	0.00933822	-0.0998137	0.0160146	0.0666843	-0.0793519	-0.0286268	-0.122308	0.0495143	0.0230039	0.00124063	-0.0453593	-0.157059	-0.0914443	0.0170388	0.117715	0.0534136	-0.0058249	0.0550686	0.0875404	0.0436664	0.000586648	0.0170874	0.0903394	-0.141682	0.149068	0.093626	-0.0533141	-0.0322276	0.0740929	0.0694622	0.0894345	0.0521618	-0.180329	0.225529	0.112162	-0.0215977	0.0296449	0.240768
K00134	K09100 Metabolism; K09130 Environmental Information Processing; K09160 Human Diseases; K09180 Brite Hierarchies	K09101 Carbohydrate metabolism; K09102 Energy metabolism; K09132 Signal transduction; K09171 Infectious disease: bacterial; K09164 Neurodegenerative disease; K09166 Cardiovascular disease; K09182 Protein families: genetic information processing; K09183 Protein families: signaling and cellular processes	K00010 Glycolysis / Gluconeogenesis [PATH:ko00010]; K00710 Carbon fixation in photosynthetic organisms [PATH:ko00710]; K04066 HIF-1 signaling pathway [PATH:ko04066]; K05130 Pathogenic Escherichia coli infection [PATH:ko05130]; K05132 Salmonella infection [PATH:ko05132]; K05010 Alzheimer disease [PATH:ko05010]; K05415 Diabetic cardiomyopathy [PATH:ko05415]; K04131 Membrane trafficking [BR:ko04131]…	GAPDH, gapA; glyceraldehyde 3-phosphate dehydrogenase (phosphorylating) [EC:1.2.1.12]	0.00906537	-0.0514742	0.046699	0.0650999	-0.0388805	0.00814908	-0.0873781	0.00503342	0.029686	-0.00262484	-0.0497786	-0.156649	-0.11071	0.0254554	0.149278	0.0321602	0.0183788	0.122235	0.087977	0.0357962	0.027104	0.0554037	0.0840154	-0.125142	0.108867	0.0450306	-0.0311739	-0.0940386	0.0986549	0.0940497	0.0429734	0.0377955	-0.187717	0.156576	0.120018	0.0370362	0.0805711	0.221869
K00135	K09100 Metabolism	K09101 Carbohydrate metabolism; K09105 Amino acid metabolism; K09108 Metabolism of cofactors and vitamins	K00650 Butanoate metabolism [PATH:ko00650]; K00250 Alanine, aspartate and glutamate metabolism [PATH:ko00250]; K00310 Lysine degradation [PATH:ko00310]; K00350 Tyrosine metabolism [PATH:ko00350]; K00760 Nicotinate and nicotinamide metabolism [PATH:ko00760]	gabD; succinate-semialdehyde dehydrogenase / glutarate-semialdehyde dehydrogenase [EC:1.2.1.16 1.2.1.79 1.2.1.20]	0.118797	-0.0342061	0.0922315	0.0527261	0.0455469	-0.024004	0.0149144	-0.0843019	-0.0273779	-0.0940535	-0.117695	0.0513318	0.0495794	-0.00567167	-0.0973955	-0.013066	0.136081	-0.0157783	0.0798664	0.0402066	-0.0255328	0.00424313	0.0388933	-0.0345421	-0.120265	-0.0745858	0.0710401	0.020147	-0.0200049	-0.0238365	-0.153466	-0.0575819	-0.128078	0.0746795	0.132803	0.0272277	0.175944	0.0580033
K00145	K09100 Metabolism	K09105 Amino acid metabolism	K00220 Arginine biosynthesis [PATH:ko00220]	argC; N-acetyl-gamma-glutamyl-phosphate reductase [EC:1.2.1.38]	0.025779	-0.0792414	-0.00526892	-0.00115608	-0.0853807	0.0285071	-0.0986378	0.103789	-0.0729293	-0.0190183	-0.0237876	-0.0221065	-0.0353408	-0.0394006	-0.0393714	-0.056413	-0.0636269	-0.00313009	0.0450871	-0.0436701	-0.0822888	-0.0384842	0.0388144	-0.0639329	0.0950848	0.107193	-0.0482462	0.100338	-0.0783079	0.0293302	0.0926425	0.0403054	0.202118	-0.186552	0.135716	-0.250478	0.0977102	0.189141
K00147	K09100 Metabolism	K09105 Amino acid metabolism; K09110 Biosynthesis of other secondary metabolites	K00330 Arginine and proline metabolism [PATH:ko00330]; K00332 Carbapenem biosynthesis [PATH:ko00332]	proA; glutamate-5-semialdehyde dehydrogenase [EC:1.2.1.41]	0.0670122	-0.037243	0.00374731	-0.0210541	-0.0810195	0.0255969	-0.134992	0.119658	-0.0739037	0.0152211	-0.00948124	0.000605836	-0.0379218	-0.0718584	-0.0353069	-0.0740644	-0.0350264	-0.0133035	0.058712	-0.0121681	-0.0741801	-0.0308355	0.0172509	-0.0578961	0.0590394	0.0622706	-0.0302715	0.0829407	-0.0806413	0.0396857	0.0647384	-0.00665903	0.137249	-0.167358	0.0610829	-0.0911048	-0.00231962	0.0803934
K00161	K09100 Metabolism; K09130 Environmental Information Processing; K09150 Organismal Systems; K09160 Human Diseases	K09101 Carbohydrate metabolism; K09132 Signal transduction; K09152 Endocrine system; K09161 Cancer: overview; K09166 Cardiovascular disease	K00010 Glycolysis / Gluconeogenesis [PATH:ko00010]; K00020 Citrate cycle (TCA cycle) [PATH:ko00020]; K00620 Pyruvate metabolism [PATH:ko00620]; K04066 HIF-1 signaling pathway [PATH:ko04066]; K04922 Glucagon signaling pathway [PATH:ko04922]; K05230 Central carbon metabolism in cancer [PATH:ko05230]; K05415 Diabetic cardiomyopathy [PATH:ko05415]	PDHA, pdhA; pyruvate dehydrogenase E1 component alpha subunit [EC:1.2.4.1]	0.0592972	-0.0785848	0.0214955	0.0702064	-0.101878	-0.0901475	-0.0962453	0.00378681	0.0470485	-0.0219947	-0.087715	-0.0322539	0.031382	0.0613498	-0.0590278	-0.0303605	0.0527315	0.0445573	0.0321715	0.020187	-0.000442735	0.0659368	-0.015054	-0.0306797	0.00856696	0.00891215	0.101114	0.0364954	0.0479855	0.0584571	-0.0103892	-0.00921751	0.0517635	-0.0373009	0.256291	-0.234714	0.275156	0.172858
K00162	K09100 Metabolism; K09130 Environmental Information Processing; K09150 Organismal Systems; K09160 Human Diseases	K09101 Carbohydrate metabolism; K09132 Signal transduction; K09152 Endocrine system; K09161 Cancer: overview; K09166 Cardiovascular disease	K00010 Glycolysis / Gluconeogenesis [PATH:ko00010]; K00020 Citrate cycle (TCA cycle) [PATH:ko00020]; K00620 Pyruvate metabolism [PATH:ko00620]; K04066 HIF-1 signaling pathway [PATH:ko04066]; K04922 Glucagon signaling pathway [PATH:ko04922]; K05230 Central carbon metabolism in cancer [PATH:ko05230]; K05415 Diabetic cardiomyopathy [PATH:ko05415]	PDHB, pdhB; pyruvate dehydrogenase E1 component beta subunit [EC:1.2.4.1]	0.0515617	-0.0702099	0.0281787	0.0698958	-0.100153	-0.0911647	-0.0853975	-0.00869347	0.0564687	-0.00776901	-0.0712667	-0.0503839	0.0259386	0.0290011	-0.0587021	-0.0313809	0.059917	0.046888	0.0380354	0.025496	-0.02426	0.0447113	-0.0183562	-0.0343051	0.00867841	0.00986956	0.0876881	0.0272177	0.068045	0.0591894	0.0120018	-0.0180265	0.0468941	-0.0453488	0.274029	-0.233744	0.292008	0.184248
K00164	K09100 Metabolism	K09101 Carbohydrate metabolism	K00020 Citrate cycle (TCA cycle) [PATH:ko00020]	OGDH, sucA; 2-oxoglutarate dehydrogenase E1 component [EC:1.2.4.2]	0.0491718	-0.0649235	-0.0158926	0.0569871	-0.0545512	-0.0313906	-0.107835	0.0602131	-0.0184985	-0.0703443	-0.0986536	0.025159	0.0976287	0.0557209	-0.0779335	0.0172674	0.0305442	-0.0370017	0.0525997	-0.0438255	-0.0630859	-0.0158525	0.0331185	-0.0338456	-0.021678	-0.0165899	0.0297245	0.078902	-0.00676427	-0.00175477	-0.0324622	0.0202567	0.0176331	0.131547	0.118421	-0.26594	0.149007	0.231698
K00169	K09100 Metabolism	K09101 Carbohydrate metabolism; K09102 Energy metabolism; K09111 Xenobiotics biodegradation and metabolism	K00010 Glycolysis / Gluconeogenesis [PATH:ko00010]; K00020 Citrate cycle (TCA cycle) [PATH:ko00020]; K00620 Pyruvate metabolism [PATH:ko00620]; K00640 Propanoate metabolism [PATH:ko00640]; K00650 Butanoate metabolism [PATH:ko00650]; K00720 Carbon fixation pathways in prokaryotes [PATH:ko00720]; K00680 Methane metabolism [PATH:ko00680]; K00633 Nitrotoluene degradation [PATH:ko00633]	porA; pyruvate ferredoxin oxidoreductase alpha subunit [EC:1.2.7.1]	-0.0348257	-0.0246902	-0.0795483	-0.107611	-0.028397	-0.0159162	-0.0297098	0.0733087	0.0482364	0.0663755	0.00986154	0.0745984	0.0523109	0.039245	0.0287033	-0.0308058	-0.0160922	0.0928806	0.032859	-0.00566434	0.0154061	0.066851	0.016974	-0.00645578	-0.0991012	-0.0760609	0.0690203	-0.0170709	0.086805	0.0253581	-0.0134162	-0.0254792	0.0376495	-0.0735478	-0.110826	0.103655	-0.0989196	-0.14198
K00170	K09100 Metabolism	K09101 Carbohydrate metabolism; K09102 Energy metabolism; K09111 Xenobiotics biodegradation and metabolism	K00010 Glycolysis / Gluconeogenesis [PATH:ko00010]; K00020 Citrate cycle (TCA cycle) [PATH:ko00020]; K00620 Pyruvate metabolism [PATH:ko00620]; K00640 Propanoate metabolism [PATH:ko00640]; K00650 Butanoate metabolism [PATH:ko00650]; K00720 Carbon fixation pathways in prokaryotes [PATH:ko00720]; K00680 Methane metabolism [PATH:ko00680]; K00633 Nitrotoluene degradation [PATH:ko00633]	porB; pyruvate ferredoxin oxidoreductase beta subunit [EC:1.2.7.1]	-0.0472545	-0.0203583	-0.0820655	-0.124304	-0.0374292	-0.0279522	-0.0112407	0.071525	0.0446047	0.064403	0.0219656	0.0801882	0.0613477	0.0383669	0.0440393	-0.032098	0.00133462	0.0887625	0.0293964	-0.0164769	0.0157943	0.0701693	0.0196633	-0.00410305	-0.105425	-0.0808606	0.0699377	-0.0127131	0.0884294	0.0229945	0.000785996	-0.0326863	0.0539105	-0.0814113	-0.143641	0.101484	-0.112007	-0.154292
K00171	K09100 Metabolism	K09101 Carbohydrate metabolism; K09102 Energy metabolism; K09111 Xenobiotics biodegradation and metabolism	K00010 Glycolysis / Gluconeogenesis [PATH:ko00010]; K00020 Citrate cycle (TCA cycle) [PATH:ko00020]; K00620 Pyruvate metabolism [PATH:ko00620]; K00640 Propanoate metabolism [PATH:ko00640]; K00650 Butanoate metabolism [PATH:ko00650]; K00720 Carbon fixation pathways in prokaryotes [PATH:ko00720]; K00680 Methane metabolism [PATH:ko00680]; K00633 Nitrotoluene degradation [PATH:ko00633]	porD; pyruvate ferredoxin oxidoreductase delta subunit [EC:1.2.7.1]	-0.0326323	-0.0255924	-0.0696626	-0.0919102	-0.0247576	-0.0238628	-0.022717	0.0518281	0.0580181	0.0615971	0.0191367	0.079967	0.0653944	0.0480998	0.0186742	-0.0246101	0.00118848	0.0942894	0.0407512	0.000220481	0.0101482	0.0514849	0.0245281	-0.0190381	-0.0859702	-0.0735575	0.0776039	-0.0115529	0.075835	0.0403274	-0.0193849	-0.00993191	0.0614773	-0.0964383	-0.120463	0.0766732	-0.080132	-0.116634
K00172	K09100 Metabolism	K09101 Carbohydrate metabolism; K09102 Energy metabolism; K09111 Xenobiotics biodegradation and metabolism	K00010 Glycolysis / Gluconeogenesis [PATH:ko00010]; K00020 Citrate cycle (TCA cycle) [PATH:ko00020]; K00620 Pyruvate metabolism [PATH:ko00620]; K00640 Propanoate metabolism [PATH:ko00640]; K00650 Butanoate metabolism [PATH:ko00650]; K00720 Carbon fixation pathways in prokaryotes [PATH:ko00720]; K00680 Methane metabolism [PATH:ko00680]; K00633 Nitrotoluene degradation [PATH:ko00633]	porC, porG; pyruvate ferredoxin oxidoreductase gamma subunit [EC:1.2.7.1]	-0.0541241	-0.0264045	-0.0915938	-0.118831	-0.0278733	-0.0216339	-0.0158013	0.0802078	0.0409207	0.0590597	0.020769	0.0842991	0.0566993	0.0403011	0.0405138	-0.0225036	-0.0154177	0.0888222	0.0318518	-0.0199136	0.0214949	0.0780488	0.0235519	-0.00598006	-0.104993	-0.0804335	0.071391	-0.0115443	0.0863148	0.0279057	-0.00337114	-0.0332287	0.0201148	-0.0520081	-0.12574	0.123801	-0.120033	-0.153391
K00174	K09100 Metabolism	K09101 Carbohydrate metabolism; K09102 Energy metabolism	K00010 Glycolysis / Gluconeogenesis [PATH:ko00010]; K00020 Citrate cycle (TCA cycle) [PATH:ko00020]; K00620 Pyruvate metabolism [PATH:ko00620]; K00650 Butanoate metabolism [PATH:ko00650]; K00720 Carbon fixation pathways in prokaryotes [PATH:ko00720]	korA, oorA, oforA; 2-oxoglutarate/2-oxoacid ferredoxin oxidoreductase subunit alpha [EC:1.2.7.3 1.2.7.11]	-0.047965	-0.114196	-0.0240894	0.0258718	0.00358768	-0.0105936	-0.0321857	0.0243749	0.0298098	-0.0334512	-0.00393572	-0.0748431	-0.0295664	0.0489829	0.0944038	0.034067	-0.0142017	0.0580717	0.0585099	-0.0246461	0.0643201	0.0722074	0.0925257	-0.0963916	0.118595	0.0601147	-0.0900622	-0.0965995	0.060625	0.0503925	0.0131917	0.0821133	-0.126684	0.178645	0.0264563	-0.00616246	-0.0339248	0.167264
K00175	K09100 Metabolism	K09101 Carbohydrate metabolism; K09102 Energy metabolism	K00010 Glycolysis / Gluconeogenesis [PATH:ko00010]; K00020 Citrate cycle (TCA cycle) [PATH:ko00020]; K00620 Pyruvate metabolism [PATH:ko00620]; K00650 Butanoate metabolism [PATH:ko00650]; K00720 Carbon fixation pathways in prokaryotes [PATH:ko00720]	korB, oorB, oforB; 2-oxoglutarate/2-oxoacid ferredoxin oxidoreductase subunit beta [EC:1.2.7.3 1.2.7.11]	-0.0553021	-0.116813	-0.0244442	0.0293139	-0.00419323	-0.0107387	-0.0328033	0.0282716	0.0265763	-0.0352167	-0.00631699	-0.0876602	-0.0380179	0.0434005	0.0996805	0.026756	-0.0240426	0.0461127	0.0562602	-0.0196698	0.0587412	0.0637716	0.0916362	-0.0957541	0.119774	0.0649973	-0.0954149	-0.0850933	0.0544897	0.0489133	0.0191581	0.0795529	-0.110277	0.176777	0.0234026	-0.0291437	-0.0349148	0.174429
K00176	K09100 Metabolism	K09101 Carbohydrate metabolism; K09102 Energy metabolism	K00020 Citrate cycle (TCA cycle) [PATH:ko00020]; K00720 Carbon fixation pathways in prokaryotes [PATH:ko00720]	korD, oorD; 2-oxoglutarate ferredoxin oxidoreductase subunit delta [EC:1.2.7.3]	-0.0358999	-0.0878303	-0.0161061	0.0161556	0.0529177	0.0246645	-0.0208124	0.00100968	0.0509542	-0.0104304	0.024302	-0.0818963	-0.0449389	0.0333423	0.134245	0.0623114	0.00182452	0.0846263	0.0560883	-0.00939282	0.0593968	0.0731285	0.0786273	-0.081756	0.0847733	0.0142267	-0.0811022	-0.124412	0.0412951	0.0511749	0.00597674	0.0695446	-0.16768	0.171177	-0.00996729	0.0920923	-0.0735634	0.147666
K00177	K09100 Metabolism	K09101 Carbohydrate metabolism; K09102 Energy metabolism	K00020 Citrate cycle (TCA cycle) [PATH:ko00020]; K00720 Carbon fixation pathways in prokaryotes [PATH:ko00720]	korC, oorC; 2-oxoglutarate ferredoxin oxidoreductase subunit gamma [EC:1.2.7.3]	-0.0323553	-0.092901	-0.0151669	0.0145077	0.0509906	0.0232832	-0.0189641	0.000905685	0.0477258	-0.0156627	0.0257606	-0.077007	-0.0470012	0.0305109	0.132358	0.0611432	0.00192309	0.0821072	0.0592742	-0.0100146	0.0602795	0.0751161	0.0802543	-0.0829042	0.0814247	0.0135604	-0.0822505	-0.125127	0.0398342	0.0481021	0.0030662	0.0649126	-0.165595	0.16672	-0.0126144	0.0976855	-0.0783001	0.135999
K00179	K09190 Not Included in Pathway or Brite	K09191 Unclassified: metabolism	K99980 Enzymes with EC numbers	iorA; indolepyruvate ferredoxin oxidoreductase, alpha subunit [EC:1.2.7.8]	-0.101924	-0.0933807	0.0108773	0.0219538	0.0193362	0.0626371	0.00153807	0.00599425	-0.0220438	-0.0378793	0.108174	-0.027515	-0.0217684	-0.0013339	0.091358	-0.0276884	-0.113058	0.00130434	0.0220058	-0.0928963	0.0330334	0.0516776	0.0381739	-0.0409434	0.122621	0.102311	-0.081374	-0.0574007	-0.015916	0.0352237	0.0739302	0.0694209	0.0784823	-0.0511142	0.162297	-0.24236	0.178966	0.315584
K00180	K09190 Not Included in Pathway or Brite	K09191 Unclassified: metabolism	K99980 Enzymes with EC numbers	iorB; indolepyruvate ferredoxin oxidoreductase, beta subunit [EC:1.2.7.8]	-0.101666	-0.0931065	0.0108335	0.0220777	0.0195354	0.0627826	0.00124044	0.00619957	-0.022059	-0.037681	0.107498	-0.0279066	-0.022	-0.0015973	0.0913722	-0.0280188	-0.112958	0.00128441	0.0216843	-0.0926407	0.0336481	0.0520977	0.0379316	-0.0408411	0.123194	0.102226	-0.0814646	-0.0581293	-0.0160551	0.0351868	0.0741538	0.0697117	0.0784006	-0.0510908	0.162186	-0.24219	0.178851	0.315684
K00184	K09100 Metabolism; K09180 Brite Hierarchies	K09102 Energy metabolism; K09183 Protein families: signaling and cellular processes	K00920 Sulfur metabolism [PATH:ko00920]; K02000 Transporters [BR:ko02000]	dmsB; dimethyl sulfoxide reductase iron-sulfur subunit	0.10583	0.0145771	-0.00978099	0.0753683	0.020551	0.0204817	-0.141343	0.0404411	0.0108109	-0.0363556	-0.0884837	0.0796671	0.113692	0.10281	-0.160269	0.0183202	0.063445	0.0350024	0.0652597	-0.0234578	-0.020185	0.0435026	0.0459321	-0.0436074	-0.0366543	-0.0310689	0.0588843	-0.0101575	0.0247021	0.0337016	-0.101443	0.0599072	-0.0561928	0.142097	0.112623	-0.13886	0.116971	0.168955
K00185	K09100 Metabolism; K09180 Brite Hierarchies	K09102 Energy metabolism; K09183 Protein families: signaling and cellular processes	K00920 Sulfur metabolism [PATH:ko00920]; K02000 Transporters [BR:ko02000]	dmsC; dimethyl sulfoxide reductase membrane subunit	0.0886349	-0.0500044	-0.0163647	0.0803814	0.0138879	0.00925917	-0.134018	0.030754	0.0276945	-0.0440747	-0.082512	0.0889395	0.13509	0.0716978	-0.137374	0.0429867	0.0649864	0.051749	0.0798999	-0.0436875	-0.0227274	0.0466831	0.0431288	-0.0494907	-0.0291216	-0.0385554	0.0514565	-0.011306	0.0211577	0.0276565	-0.0946566	0.0513723	-0.0523699	0.103655	0.137904	-0.140684	0.151906	0.215002
K00196	K09100 Metabolism	K09102 Energy metabolism; K09111 Xenobiotics biodegradation and metabolism	K00720 Carbon fixation pathways in prokaryotes [PATH:ko00720]; K00680 Methane metabolism [PATH:ko00680]; K00633 Nitrotoluene degradation [PATH:ko00633]	cooF; anaerobic carbon-monoxide dehydrogenase iron sulfur subunit	-0.00470545	0.029763	-0.0453145	0.052126	0.0538474	0.0781287	-0.053016	-0.0136977	0.0963486	0.0877525	-0.0118352	0.0455899	0.0968061	-0.0466955	-0.0588154	-0.0160113	-0.11509	0.0119166	-0.0678152	-0.0313865	-0.0252046	-0.0333687	-0.0403896	0.0752614	-0.00813118	-0.00491948	0.0327736	0.0497538	-0.0431684	-0.0158869	-0.0647354	-0.0276952	0.267929	-0.339952	0.070578	-0.194075	0.175623	0.083638
K00208	K09100 Metabolism; K09180 Brite Hierarchies	K09103 Lipid metabolism; K09108 Metabolism of cofactors and vitamins; K09110 Biosynthesis of other secondary metabolites; K09181 Protein families: metabolism	K00061 Fatty acid biosynthesis [PATH:ko00061]; K00780 Biotin metabolism [PATH:ko00780]; K00333 Prodigiosin biosynthesis [PATH:ko00333]; K01004 Lipid biosynthesis proteins [BR:ko01004]	fabI; enoyl-[acyl-carrier protein] reductase I [EC:1.3.1.9 1.3.1.10]	0.00793429	-0.0987432	0.0108868	0.0591586	-0.0894146	-0.115067	-0.0390744	0.0258313	-0.0263035	-0.111431	-0.0698402	-0.0602792	-0.0307604	0.0317169	0.0174847	0.000135134	0.0778549	-0.00264897	0.0947933	0.0225406	0.0255548	0.0085406	0.0630267	-0.10777	0.0382943	0.0503402	-0.0264301	0.00555248	0.0940522	0.0132272	0.0361811	0.059244	-0.0926933	0.268002	0.000299692	-0.0966469	-0.0640065	0.0783216
K00209	K09100 Metabolism; K09180 Brite Hierarchies	K09101 Carbohydrate metabolism; K09103 Lipid metabolism; K09181 Protein families: metabolism	K00650 Butanoate metabolism [PATH:ko00650]; K00061 Fatty acid biosynthesis [PATH:ko00061]; K01004 Lipid biosynthesis proteins [BR:ko01004]	fabV, ter; enoyl-[acyl-carrier protein] reductase / trans-2-enoyl-CoA reductase (NAD+) [EC:1.3.1.9 1.3.1.44]	0.0875633	0.0223803	0.0694427	0.0473999	-0.160315	-0.125784	-0.021659	-0.0304011	-0.0115809	0.0135366	-0.00467745	-0.0753538	-0.0473591	0.0537422	-0.145171	-0.0316843	0.0674116	0.0697141	-0.0614957	0.0955911	-0.0646476	-0.0760314	-0.0490798	0.0122158	0.0960967	0.0178138	-0.0465826	0.0104258	0.0793601	0.0129147	0.0333941	0.00686625	-0.0426468	0.0786202	-0.00242918	-0.0478294	0.057624	0.081567
K00215	K09100 Metabolism	K09105 Amino acid metabolism; K09110 Biosynthesis of other secondary metabolites	K00300 Lysine biosynthesis [PATH:ko00300]; K00261 Monobactam biosynthesis [PATH:ko00261]	dapB; 4-hydroxy-tetrahydrodipicolinate reductase [EC:1.17.1.8]	-0.0691576	-0.0941065	-0.038491	0.0158682	-0.0335387	0.0373139	-0.099755	0.0811477	0.0286547	0.015764	0.0205109	-0.109437	-0.0373833	0.0302759	0.117788	0.0422597	-0.102212	0.0214157	0.0444337	-0.0466394	-0.0051799	0.0343455	0.0992402	-0.0955582	0.148085	0.0833892	-0.0721093	-0.021848	0.0195357	0.0635336	0.0754255	0.070451	0.0290654	0.0269575	0.186732	-0.24252	0.15881	0.337416
K00226	K09100 Metabolism	K09104 Nucleotide metabolism	K00240 Pyrimidine metabolism [PATH:ko00240]	pyrD; dihydroorotate dehydrogenase (fumarate) [EC:1.3.98.1]	-0.0875177	0.0174034	0.00775689	0.0209054	0.0360162	0.0211076	0.0496432	-0.0245946	-0.00630139	-0.0465621	0.0782966	-0.0253275	0.01596	0.0540992	-0.0778748	-0.12832	-0.0740873	-0.0590193	-0.0321248	-0.0852085	-0.0164605	-0.0271562	0.0209795	0.00259531	0.0858227	0.0794789	-0.0438085	0.0603585	-0.0206148	0.053219	0.0290317	0.103676	0.140811	0.0203438	0.0944266	-0.343568	0.127826	0.227422
K00228	K09100 Metabolism	K09108 Metabolism of cofactors and vitamins	K00860 Porphyrin metabolism [PATH:ko00860]	CPOX, hemF; coproporphyrinogen III oxidase [EC:1.3.3.3]	0.0775579	-0.0709678	0.052108	0.0651812	-0.00184748	-0.0294936	-0.0599414	-0.00880433	-0.0295235	-0.0742945	-0.104966	0.00712978	0.0579877	-0.0409341	-0.101489	0.0395421	0.051001	-0.0146342	0.0533946	0.019633	-0.0923352	-0.0215292	0.0277321	-0.0226939	-0.0592752	-0.0470846	-0.00737897	0.00516676	-0.00880228	-0.0300434	-0.0836579	-0.0139142	-0.105721	0.121427	0.160169	-0.096449	0.207982	0.19576
K00231	K09100 Metabolism	K09108 Metabolism of cofactors and vitamins	K00860 Porphyrin metabolism [PATH:ko00860]	PPOX, hemY; protoporphyrinogen/coproporphyrinogen III oxidase [EC:1.3.3.4 1.3.3.15]	-0.0367931	-0.0398549	-0.0710523	0.0152875	-0.0939477	-0.135998	-0.0671518	0.0538732	0.0734584	0.0718968	-0.0635365	-0.0396803	0.039781	0.0852271	0.0664335	0.0364322	0.0650531	0.0221242	-0.0073467	0.0342447	0.149242	0.109577	0.00958192	-0.035713	0.076453	0.0328678	0.0129991	-0.0329501	0.146359	0.0388076	-0.000899707	-0.0453836	-0.24335	0.169826	-0.101962	0.318532	-0.154945	-0.16575
K00239	K09100 Metabolism; K09160 Human Diseases	K09101 Carbohydrate metabolism; K09102 Energy metabolism; K09171 Infectious disease: bacterial	K00020 Citrate cycle (TCA cycle) [PATH:ko00020]; K00650 Butanoate metabolism [PATH:ko00650]; K00190 Oxidative phosphorylation [PATH:ko00190]; K00720 Carbon fixation pathways in prokaryotes [PATH:ko00720]; K05134 Legionellosis [PATH:ko05134]	sdhA, frdA; succinate dehydrogenase / fumarate reductase, flavoprotein subunit [EC:1.3.5.1 1.3.5.4]	0.00112336	-0.0877732	0.0243887	0.0552082	-0.0663981	-0.085178	-0.0213433	0.00948006	-0.0258747	-0.0857512	-0.0361327	-0.101622	-0.0619298	0.026891	0.0282022	0.0550297	0.015372	0.0483653	0.0637227	0.010825	0.0288744	0.0317453	0.0626453	-0.0890614	0.0705506	0.0526318	-0.0667668	-0.0577995	0.108131	0.0358747	0.0391699	0.0837026	-0.104665	0.267357	0.0807641	-0.127513	-0.0126336	0.141203
K00240	K09100 Metabolism	K09101 Carbohydrate metabolism; K09102 Energy metabolism	K00020 Citrate cycle (TCA cycle) [PATH:ko00020]; K00650 Butanoate metabolism [PATH:ko00650]; K00190 Oxidative phosphorylation [PATH:ko00190]; K00720 Carbon fixation pathways in prokaryotes [PATH:ko00720]	sdhB, frdB; succinate dehydrogenase / fumarate reductase, iron-sulfur subunit [EC:1.3.5.1 1.3.5.4]	0.0388247	-0.0724028	0.0525506	0.0706962	-0.0801857	-0.114637	-0.00579569	-0.0290009	-0.0145063	-0.0884652	-0.0551231	-0.111106	-0.0693657	0.0204065	0.00990062	0.0635494	0.0906525	0.0556006	0.0655439	0.0589294	0.0356061	0.0305792	0.048445	-0.0929217	0.0459516	0.0398281	-0.03381	-0.0403639	0.126546	0.0325993	0.0328332	0.0740466	-0.199132	0.358957	0.0314657	-0.0239341	-0.0534553	0.0705678
K00241	K09100 Metabolism	K09101 Carbohydrate metabolism; K09102 Energy metabolism	K00020 Citrate cycle (TCA cycle) [PATH:ko00020]; K00650 Butanoate metabolism [PATH:ko00650]; K00190 Oxidative phosphorylation [PATH:ko00190]; K00720 Carbon fixation pathways in prokaryotes [PATH:ko00720]	sdhC, frdC; succinate dehydrogenase / fumarate reductase, cytochrome b subunit	0.0422384	-0.0641355	0.0470474	0.0694922	-0.053935	-0.102386	-0.00919661	-0.0266073	-0.0129516	-0.0913179	-0.0589487	-0.100144	-0.0653138	0.0273616	0.0201625	0.0633344	0.111145	0.0501272	0.0781514	0.0663884	0.0370875	0.0299348	0.0542827	-0.0968338	0.0245729	0.0223158	-0.0328752	-0.0523292	0.121077	0.0212886	0.0126206	0.0664436	-0.240314	0.398944	-0.00486849	0.0255172	-0.0893068	0.0595434
K00243	K09190 Not Included in Pathway or Brite	K09194 Poorly characterized	K99997 Function unknown	K00243; uncharacterized protein	0.0868286	0.00975584	0.0519612	0.0397119	0.0223441	-0.0799329	0.0324298	-0.0618643	-0.0182798	-0.0396337	-0.053682	-0.00379443	-0.0143006	-0.0760225	0.00862075	0.0610812	0.152365	-0.00142833	0.038257	0.133606	0.0703045	0.00460149	-0.0412159	-0.00847313	-0.0827184	-0.0517625	-0.026862	-0.12183	0.0973764	-0.0380836	-0.0497787	-0.0494758	-0.326064	0.301619	-0.0998563	0.371392	-0.20873	-0.25618
K00244	K09100 Metabolism; K09130 Environmental Information Processing	K09101 Carbohydrate metabolism; K09102 Energy metabolism; K09132 Signal transduction	K00020 Citrate cycle (TCA cycle) [PATH:ko00020]; K00620 Pyruvate metabolism [PATH:ko00620]; K00650 Butanoate metabolism [PATH:ko00650]; K00190 Oxidative phosphorylation [PATH:ko00190]; K00720 Carbon fixation pathways in prokaryotes [PATH:ko00720]; K02020 Two-component system [PATH:ko02020]	frdA; fumarate reductase flavoprotein subunit [EC:1.3.5.4]	-0.0250279	0.065307	0.00270922	-0.0732465	0.0284464	-0.0219283	0.0892415	-0.034175	-0.00112456	0.00462008	-0.0157063	0.048316	0.00219043	-0.0265111	0.0130179	0.0178109	0.00515321	-0.0195892	0.0138046	-0.0167637	0.0268506	0.0238605	0.00522044	0.0147942	-0.0822345	-0.0793675	0.00151929	-0.0354143	0.0314446	-0.0619522	-0.0142393	-0.00935124	-0.111096	0.0451043	-0.0894932	0.255083	-0.154903	-0.228714
K00248	K09100 Metabolism	K09101 Carbohydrate metabolism; K09103 Lipid metabolism; K09105 Amino acid metabolism; K09106 Metabolism of other amino acids	K00640 Propanoate metabolism [PATH:ko00640]; K00650 Butanoate metabolism [PATH:ko00650]; K00071 Fatty acid degradation [PATH:ko00071]; K00280 Valine, leucine and isoleucine degradation [PATH:ko00280]; K00410 beta-Alanine metabolism [PATH:ko00410]	ACADS, bcd; butyryl-CoA dehydrogenase [EC:1.3.8.1]	-0.00767344	0.0126473	-0.0582445	-0.020488	0.0893607	0.0855674	-0.0630082	0.0185412	0.0934568	0.121264	0.0515531	0.0728258	0.0832028	-0.00434626	0.0475483	-0.0380088	-0.0732596	0.0389081	-0.0307742	-0.0550476	-0.00504925	0.0141483	-0.0153835	0.0452758	0.00731676	0.00952328	0.030485	-0.0227955	-0.0944706	0.0201375	-0.0624671	-0.0368544	0.105456	-0.293783	0.0175004	0.0659359	0.064529	0.0434613
K00252	K09100 Metabolism	K09103 Lipid metabolism; K09105 Amino acid metabolism; K09111 Xenobiotics biodegradation and metabolism	K00071 Fatty acid degradation [PATH:ko00071]; K00310 Lysine degradation [PATH:ko00310]; K00380 Tryptophan metabolism [PATH:ko00380]; K00362 Benzoate degradation [PATH:ko00362]	GCDH, gcdH; glutaryl-CoA dehydrogenase [EC:1.3.8.6]	0.0674101	-0.090092	0.0682197	0.0849543	-0.0240846	-0.0324312	-0.0777207	-0.0182398	-0.000907039	-0.0418005	-0.101523	-0.0671934	-0.00107586	-0.0783422	-0.0389505	0.0375568	0.0707742	0.0197886	0.0837372	0.0314813	-0.0457563	0.0160452	0.056407	-0.0578546	-0.0512598	-0.0276063	0.0197161	-0.0390472	0.0328905	0.0139675	-0.0985257	-0.0428324	-0.0866373	0.066763	0.167027	-0.0725301	0.203053	0.174062
K00254	K09100 Metabolism	K09104 Nucleotide metabolism	K00240 Pyrimidine metabolism [PATH:ko00240]	DHODH, pyrD; dihydroorotate dehydrogenase [EC:1.3.5.2]	-0.00553033	-0.0604682	-0.0173974	0.0246091	-0.0740955	-0.0437795	-0.0582589	0.0632056	-0.0278461	-0.058081	-0.0692526	-0.0565145	-0.00576624	-0.00744899	-0.0062308	0.0375664	0.049546	0.0455509	0.051921	-0.0496922	-0.0709261	-0.0108239	0.039844	-0.0624404	0.0357302	0.0347216	0.0125065	0.0708042	0.0807504	0.0361659	0.0585153	0.0740411	-0.0215315	0.201948	0.0462839	-0.197881	0.0091538	0.189464
K00257	K09190 Not Included in Pathway or Brite	K09191 Unclassified: metabolism	K99980 Enzymes with EC numbers	mbtN, fadE14; acyl-ACP dehydrogenase [EC:1.3.99.-]	0.0410995	-0.0169264	0.0895022	0.0315385	0.0224443	-0.0280994	0.0615933	-0.0742292	-0.0533536	-0.148925	0.025109	-0.0352375	-0.0580494	0.0290834	-0.0176509	0.0473187	0.121392	0.0514964	0.117365	0.0393401	-0.0100565	-0.00509126	0.0992601	-0.128846	-0.00406167	0.0270771	-0.02049	-0.0185933	0.0849883	0.0470579	0.0153423	0.123909	-0.0962244	0.325206	0.0268917	-0.153994	-0.0327471	0.0895286
K00259	K09100 Metabolism	K09105 Amino acid metabolism; K09106 Metabolism of other amino acids	K00250 Alanine, aspartate and glutamate metabolism [PATH:ko00250]; K00430 Taurine and hypotaurine metabolism [PATH:ko00430]	ald; alanine dehydrogenase [EC:1.4.1.1]	0.100256	-0.00548621	0.0876977	0.098707	-0.0146652	0.00345134	-0.0695058	-0.00845622	-0.0735617	-0.107213	-0.0534503	-0.0478988	-0.0803179	-0.0343415	-0.111902	0.0525009	0.0378207	-0.018764	0.0824527	0.0102909	-0.0503275	-0.0217388	0.0502052	-0.052147	-0.0395016	-0.0260685	-0.0725354	-0.048634	0.0278928	0.0075032	-0.0640922	0.0258494	-0.0473185	0.127878	0.0818492	-0.107908	0.0767965	0.120607
K00261	K09100 Metabolism; K09140 Cellular Processes; K09150 Organismal Systems; K09180 Brite Hierarchies	K09102 Energy metabolism; K09105 Amino acid metabolism; K09143 Cell growth and death; K09154 Digestive system; K09183 Protein families: signaling and cellular processes	K00910 Nitrogen metabolism [PATH:ko00910]; K00250 Alanine, aspartate and glutamate metabolism [PATH:ko00250]; K00220 Arginine biosynthesis [PATH:ko00220]; K04217 Necroptosis [PATH:ko04217]; K04964 Proximal tubule bicarbonate reclamation [PATH:ko04964]; K04147 Exosome [BR:ko04147]	GLUD1_2, gdhA; glutamate dehydrogenase (NAD(P)+) [EC:1.4.1.3]	-0.0206669	-0.0767038	-0.0179003	0.0103634	-0.109665	-0.075287	-0.00701789	0.0127919	0.0141304	-0.0146703	-0.00918804	-0.00219811	0.00837993	0.0660983	-0.0393545	0.00812401	-0.0373422	0.0679115	-0.0232749	-0.104364	-0.0068476	0.0532428	0.0078869	-0.0154551	0.0921207	0.0945209	0.0782017	0.115011	0.0495735	0.0622349	0.0802481	0.104561	0.133353	-0.0440009	0.139325	-0.260206	0.12302	0.100695
K00262	K09100 Metabolism	K09102 Energy metabolism; K09105 Amino acid metabolism	K00910 Nitrogen metabolism [PATH:ko00910]; K00250 Alanine, aspartate and glutamate metabolism [PATH:ko00250]; K00220 Arginine biosynthesis [PATH:ko00220]	E1.4.1.4, gdhA; glutamate dehydrogenase (NADP+) [EC:1.4.1.4]	-0.0297615	-0.0684359	0.0219309	0.0408649	-0.0154012	-0.00617596	-0.0487689	0.0234251	0.000379696	-0.0181713	-0.00603037	-0.146273	-0.093261	-0.0173025	0.0377867	0.0436931	0.0247828	0.0231946	0.0573715	0.100352	0.0111054	0.0114358	0.0483433	-0.0970876	0.10004	0.0511412	-0.0935167	-0.0523364	0.0446684	0.0683935	0.02096	0.0495923	-0.21568	0.261014	0.0423301	0.0414855	0.00439796	0.173588
K00265	K09100 Metabolism; K09180 Brite Hierarchies	K09102 Energy metabolism; K09105 Amino acid metabolism; K09181 Protein families: metabolism	K00910 Nitrogen metabolism [PATH:ko00910]; K00250 Alanine, aspartate and glutamate metabolism [PATH:ko00250]; K01002 Peptidases and inhibitors [BR:ko01002]	gltB; glutamate synthase (NADPH) large chain [EC:1.4.1.13]	0.120831	-0.0769664	0.129906	0.0739645	-0.0734356	-0.115445	0.0211458	-0.0575922	-0.106998	-0.142326	-0.0552014	-0.0633274	-0.117252	-0.127382	-0.105347	0.0512706	0.150172	0.0178609	0.0882397	0.136579	-0.0248977	-0.034538	-0.00853536	-0.0565241	-0.0647831	-0.0240679	-0.0665335	-0.0543108	0.0540679	-0.0125928	-0.050636	0.00295134	-0.135331	0.20925	0.0170454	0.0590833	-0.0756409	-0.0765758
K00266	K09100 Metabolism	K09102 Energy metabolism; K09105 Amino acid metabolism	K00910 Nitrogen metabolism [PATH:ko00910]; K00250 Alanine, aspartate and glutamate metabolism [PATH:ko00250]	gltD; glutamate synthase (NADPH) small chain [EC:1.4.1.13]	0.0816661	-0.019139	0.0634849	0.0418411	-0.0121541	-0.0370843	-0.0190258	-0.0222945	-0.0255337	-0.0134511	-0.0588215	-0.11025	-0.123361	-0.115046	0.0955016	0.0776011	0.0817069	0.00283634	0.0530329	0.127163	0.01809	-0.0203609	-0.00410973	-0.0451245	-0.0262603	-0.0202096	-0.0509502	-0.103734	0.0186014	-0.0505257	0.0271704	0.00140971	-0.329172	0.32548	-0.115386	0.344663	-0.228067	-0.146678
K00275	K09100 Metabolism	K09108 Metabolism of cofactors and vitamins	K00750 Vitamin B6 metabolism [PATH:ko00750]	pdxH, PNPO; pyridoxamine 5'-phosphate oxidase [EC:1.4.3.5]	0.0855276	-0.0832937	0.0919857	0.0555694	-0.119103	-0.0926704	0.0092989	-0.0221507	-0.105719	-0.160926	-0.083089	-0.0262647	-0.0618773	-0.0232373	-0.123601	0.0296989	0.020478	-0.0332872	0.0777446	-0.0271468	-0.0474306	-0.0212178	0.0553739	-0.0692087	-0.00611972	0.0256183	-0.0241336	0.0926147	-0.000183812	0.0155975	0.0195037	0.0232661	0.0571891	0.128654	0.0929431	-0.244568	0.0322677	0.0582215
K00278	K09100 Metabolism	K09105 Amino acid metabolism; K09108 Metabolism of cofactors and vitamins	K00250 Alanine, aspartate and glutamate metabolism [PATH:ko00250]; K00760 Nicotinate and nicotinamide metabolism [PATH:ko00760]	nadB; L-aspartate oxidase [EC:1.4.3.16]	-0.00167527	-0.1346	-0.0596892	0.00166316	-0.0701384	-0.0282089	-0.127057	0.107023	0.0217748	0.0136063	-0.0471701	-0.0458649	-0.000681648	-0.00239863	0.0982391	0.10347	0.0188566	-0.0377819	0.111599	-0.0322699	0.0405041	0.0308633	0.117544	-0.124178	0.0411215	0.000494156	-0.018123	0.00101216	0.00524838	0.0368771	0.0465782	0.00287162	-0.205566	0.27243	-0.0375792	0.130792	-0.176066	0.00562415
K00281	K09100 Metabolism	K09101 Carbohydrate metabolism; K09105 Amino acid metabolism	K00630 Glyoxylate and dicarboxylate metabolism [PATH:ko00630]; K00260 Glycine, serine and threonine metabolism [PATH:ko00260]	GLDC, gcvP; glycine dehydrogenase [EC:1.4.4.2]	0.0068766	-0.0535528	0.0428036	0.060903	-0.0420071	-0.0227576	-0.0115286	-0.00333745	-0.0518587	-0.127618	-0.0210061	-0.0379749	-0.0194638	-0.00878144	-0.0698079	-0.0292032	-0.00979688	-0.0445612	0.0786753	-0.0603412	-0.0639233	-0.0219507	0.0714186	-0.0715969	0.00268132	0.0314614	-0.0253403	0.0705	0.00845558	0.0214091	0.0262282	0.0838702	0.104887	0.126474	0.0815821	-0.354728	0.0637092	0.207091
K00282	K09100 Metabolism	K09101 Carbohydrate metabolism; K09105 Amino acid metabolism	K00630 Glyoxylate and dicarboxylate metabolism [PATH:ko00630]; K00260 Glycine, serine and threonine metabolism [PATH:ko00260]	gcvPA; glycine dehydrogenase subunit 1 [EC:1.4.4.2]	-0.0512739	-0.0205832	-0.074048	-0.00286841	0.0265386	0.0158286	-0.0662648	0.0523298	0.0841147	0.0804213	-0.0274811	-0.089651	-0.00138993	0.088705	0.138293	0.133754	-0.0267058	0.0323341	-0.0117066	0.0159564	0.121403	0.115204	0.0351332	-0.0165885	0.0346143	-0.0524836	-0.0383454	-0.145266	0.109201	0.0318814	-0.00730555	0.0372596	-0.25439	0.249158	0.0208611	0.147138	-0.018999	0.0537412
K00283	K09100 Metabolism	K09101 Carbohydrate metabolism; K09105 Amino acid metabolism	K00630 Glyoxylate and dicarboxylate metabolism [PATH:ko00630]; K00260 Glycine, serine and threonine metabolism [PATH:ko00260]	gcvPB; glycine dehydrogenase subunit 2 [EC:1.4.4.2]	-0.0516006	-0.0208589	-0.07539	-0.00263818	0.0256008	0.0155293	-0.0670057	0.0529144	0.0853336	0.0811461	-0.0276245	-0.0892469	-0.000138043	0.0898257	0.138236	0.134001	-0.0262156	0.0321101	-0.0121838	0.0155308	0.120568	0.114298	0.034786	-0.0158329	0.0338781	-0.0526459	-0.0390197	-0.145112	0.108373	0.0306586	-0.0073641	0.037544	-0.253673	0.24941	0.0210879	0.145193	-0.01855	0.0556577
K00284	K09100 Metabolism; K09180 Brite Hierarchies	K09101 Carbohydrate metabolism; K09102 Energy metabolism; K09181 Protein families: metabolism	K00630 Glyoxylate and dicarboxylate metabolism [PATH:ko00630]; K00910 Nitrogen metabolism [PATH:ko00910]; K01002 Peptidases and inhibitors [BR:ko01002]	GLU, gltS; glutamate synthase (ferredoxin) [EC:1.4.7.1]	-0.0499466	0.0576683	-0.13935	-0.107677	-0.0333122	-0.00302061	-0.030733	0.11947	0.0303298	0.0804122	-0.0217644	0.0811272	0.0924149	-0.00568097	0.0944635	-0.0518379	-0.0356306	-0.0628701	-0.0202051	-0.0608363	0.00230197	-0.0156412	-0.0401652	0.0341525	-0.0353745	-0.0211743	0.0748148	0.0558242	-0.00847423	-0.0607719	0.13266	-0.0270186	-0.0141912	0.0675955	-0.209737	0.1657	-0.275976	-0.261655
K00286	K09100 Metabolism	K09105 Amino acid metabolism	K00330 Arginine and proline metabolism [PATH:ko00330]	proC; pyrroline-5-carboxylate reductase [EC:1.5.1.2]	0.0955369	-0.0776964	0.0379747	0.00379643	-0.127291	-0.000337461	-0.127473	0.0935096	-0.0891179	-0.0177604	-0.0341694	-0.0144378	-0.0880199	-0.0843259	-0.0356404	0.0292678	-0.0425661	-0.017057	0.0352371	0.000637159	-0.0990474	-0.062027	-0.0113631	-0.0228934	0.0424599	0.0418189	-0.0660946	0.0599685	-0.0703706	0.00257757	0.0405343	-0.0319599	0.139869	-0.202751	0.0576471	-0.0503245	0.00666847	0.0162307
K00287	K09100 Metabolism; K09160 Human Diseases	K09108 Metabolism of cofactors and vitamins; K09176 Drug resistance: antineoplastic	K00790 Folate biosynthesis [PATH:ko00790]; K00670 One carbon pool by folate [PATH:ko00670]; K01523 Antifolate resistance [PATH:ko01523]	DHFR, folA; dihydrofolate reductase [EC:1.5.1.3]	0.0168471	-0.0464295	-0.000677519	0.0473732	0.0126773	-0.0217121	-0.0665261	0.0152695	0.0354303	-0.0163452	-0.0801851	-0.0763346	-0.0403669	-0.0218612	0.0785201	0.0634209	0.100351	-0.0400438	0.0977382	0.0886888	0.0376066	0.0272846	0.0716141	-0.108009	-0.00135479	0.00613831	0.0583693	-0.00811525	0.038223	0.0494657	-0.0214357	-0.0698559	-0.408073	0.4187	-0.0702917	0.337079	-0.175811	-0.080262
K00290	K09100 Metabolism	K09105 Amino acid metabolism	K00300 Lysine biosynthesis [PATH:ko00300]; K00310 Lysine degradation [PATH:ko00310]	LYS1; saccharopine dehydrogenase (NAD+, L-lysine forming) [EC:1.5.1.7]	0.0154407	-0.0431643	-0.0205723	-0.0354209	-0.0213789	-0.0622377	-0.00339637	0.0353016	-0.00898813	-0.0182738	-0.0124435	-0.0393605	-0.044708	-0.0169708	0.0871666	0.0596436	0.0879935	0.00654122	0.0736135	0.0235095	0.0498354	0.018178	0.0688083	-0.0907769	0.0167471	-0.00642424	-0.0123907	-0.0193775	0.0562891	-0.00457507	0.046265	0.0340178	-0.277345	0.352916	-0.187795	0.299898	-0.344076	-0.167019
K00294	K09100 Metabolism	K09105 Amino acid metabolism	K00250 Alanine, aspartate and glutamate metabolism [PATH:ko00250]; K00330 Arginine and proline metabolism [PATH:ko00330]	E1.2.1.88; 1-pyrroline-5-carboxylate dehydrogenase [EC:1.2.1.88]	0.0225416	-0.0259848	0.0777059	0.0825748	0.0212014	0.000475677	-0.0201167	-0.0471283	-0.0162175	-0.0656884	-0.0280454	-0.0652958	-0.0027891	-0.00266733	-0.0972081	-0.0308163	0.00196696	-0.0144328	0.0547904	-0.0207633	-0.0580143	-0.0261561	0.0530145	-0.0527638	0.0184871	0.040602	-0.0402841	0.0176414	0.0282993	0.0377794	-0.0306753	0.0579815	0.0387989	0.0837607	0.1457	-0.274024	0.179883	0.23232
K00297	K09100 Metabolism	K09102 Energy metabolism; K09108 Metabolism of cofactors and vitamins	K00720 Carbon fixation pathways in prokaryotes [PATH:ko00720]; K00670 One carbon pool by folate [PATH:ko00670]	metF, MTHFR; methylenetetrahydrofolate reductase (NADH) [EC:1.5.1.54]	-0.0132567	-0.0904727	-0.100191	0.00531464	-0.084333	-0.0798474	-0.140609	0.139358	0.0113786	0.0393398	-0.0269432	0.0264106	0.0882447	0.0432068	-0.00539589	0.00710145	0.0216751	-0.00438302	0.019593	-0.0669397	0.0371758	0.030861	0.0380947	-0.0535705	0.129593	0.0632973	-0.0667476	-0.0122813	-0.00499088	0.000954552	0.0700014	0.0699879	-0.0816024	0.122106	-0.0256083	0.0235855	-0.108034	0.0875144
K00318	K09100 Metabolism	K09105 Amino acid metabolism	K00330 Arginine and proline metabolism [PATH:ko00330]	PRODH, fadM, putB; proline dehydrogenase [EC:1.5.5.2]	-0.00523827	-0.0249253	0.0499189	0.0858361	0.0229781	0.0213025	-0.0487625	-0.0278541	0.016742	-0.0131929	-0.031475	-0.0810786	0.0174748	0.0227698	-0.0949594	-0.0250891	-0.0176818	0.000943935	0.0277997	-0.0262446	-0.0552896	0.000797944	0.0406977	-0.0393313	0.051946	0.0335932	0.0076547	0.0186977	0.0128349	0.0663389	-0.0309297	0.0427478	0.00566856	0.0543031	0.190831	-0.260845	0.277219	0.31803
K00330	K09100 Metabolism	K09102 Energy metabolism	K00190 Oxidative phosphorylation [PATH:ko00190]	nuoA; NADH-quinone oxidoreductase subunit A [EC:7.1.1.2]	0.0809576	-0.0570833	0.0515647	0.0625195	-0.0761868	-0.116704	-0.0189852	-0.0193714	-0.0235073	-0.0823843	-0.0818503	-0.0864284	-0.0672406	-0.0119931	-0.00779699	0.055844	0.123607	0.0433056	0.0630343	0.0829105	0.0287145	0.0285582	0.0386167	-0.083695	0.0197205	0.0186822	-0.0289154	-0.0474144	0.123937	0.0174945	0.0168357	0.0448981	-0.26059	0.373216	0.00737706	0.0999594	-0.107207	-0.0276356
K00331	K09100 Metabolism	K09102 Energy metabolism	K00190 Oxidative phosphorylation [PATH:ko00190]	nuoB; NADH-quinone oxidoreductase subunit B [EC:7.1.1.2]	0.0794161	-0.0726924	0.0507961	0.0584788	-0.0796883	-0.118419	-0.0124298	-0.0204971	-0.0273661	-0.0923987	-0.083621	-0.0795617	-0.0671642	-0.010266	0.00628138	0.073146	0.117888	0.0530819	0.0711998	0.0811047	0.0375145	0.0338091	0.039946	-0.0862131	0.0100556	0.0139418	-0.0311543	-0.0511431	0.125198	0.00845825	0.0156603	0.0416497	-0.251073	0.364757	0.00647855	0.0944457	-0.111229	-0.0267429
K00332	K09100 Metabolism	K09102 Energy metabolism	K00190 Oxidative phosphorylation [PATH:ko00190]	nuoC; NADH-quinone oxidoreductase subunit C [EC:7.1.1.2]	0.0472298	-0.0139956	-0.00596184	0.0218535	-0.154797	-0.11799	-0.0493009	0.031819	-0.00274202	0.00297958	-0.0455065	-0.0299897	0.0349174	0.105735	-0.0760449	0.0255414	0.0113021	0.0616533	-0.0267589	-0.0479665	-0.00857426	0.0307177	-0.00892505	-0.0020121	0.0728285	0.0684875	0.0302152	0.0293179	0.0809698	0.0405867	0.0392318	0.0557105	0.0571277	0.0623192	0.0882232	-0.213098	0.0983105	0.0896134
K00333	K09100 Metabolism	K09102 Energy metabolism	K00190 Oxidative phosphorylation [PATH:ko00190]	nuoD; NADH-quinone oxidoreductase subunit D [EC:7.1.1.2]	0.0449865	-0.00399965	0.00569642	0.0185631	-0.143783	-0.116421	-0.0444466	0.0309855	-0.0101029	-0.00367235	-0.0515816	-0.0516676	0.00621054	0.0743724	-0.0702886	-0.0136521	0.0267631	0.0256955	-0.0244268	-0.0552584	-0.0293178	0.0156836	0.0133645	-0.0145939	0.0928629	0.0691022	0.0140978	0.0231698	0.0801699	0.0411118	0.0521691	0.047648	0.00393	0.0945225	0.0727488	-0.147147	0.0749693	0.0713813
K00334	K09100 Metabolism	K09102 Energy metabolism	K00190 Oxidative phosphorylation [PATH:ko00190]	nuoE; NADH-quinone oxidoreductase subunit E [EC:7.1.1.2]	-0.0828815	-0.0341944	-0.0741298	-0.0313958	0.0301261	0.109782	-0.0960689	0.0872221	0.0504355	0.0634627	0.0455272	0.0169644	0.0824414	0.075989	0.042327	-0.0175261	-0.171356	0.0117176	-0.00756203	-0.165032	-0.0453662	0.0319944	0.0670276	-0.0194691	0.111125	0.0716702	0.012418	0.0605419	-0.0496774	0.0874362	0.0351418	0.0687742	0.221386	-0.210018	0.195135	-0.354279	0.260508	0.34073
K00335	K09100 Metabolism	K09102 Energy metabolism	K00190 Oxidative phosphorylation [PATH:ko00190]	nuoF; NADH-quinone oxidoreductase subunit F [EC:7.1.1.2]	-0.10914	-0.0485385	-0.0862281	-0.0493935	0.0118317	0.0733288	-0.0627697	0.0826557	0.0606897	0.0707973	0.059308	-0.00904853	0.0591782	0.0936287	0.0710062	-0.0205489	-0.162678	0.0322855	-0.0310955	-0.17605	-0.0617796	0.0272322	0.0669925	-0.0132805	0.136532	0.112227	0.0286486	0.0611703	-0.049618	0.0957737	0.0556639	0.109763	0.194085	-0.157446	0.15752	-0.334959	0.214549	0.339779
K00336	K09100 Metabolism	K09102 Energy metabolism	K00190 Oxidative phosphorylation [PATH:ko00190]	nuoG; NADH-quinone oxidoreductase subunit G [EC:7.1.1.2]	-0.0157444	0.0111114	-0.0695066	-0.0201239	0.0769281	0.124421	-0.0894004	0.0732723	0.0306865	0.0670927	0.0170517	0.0593782	0.11983	0.0370191	-0.0124522	-0.00872597	-0.120807	-0.0314611	-0.0361191	-0.119178	-0.070017	-0.0172795	0.0110488	0.0362816	0.0480031	0.0622643	0.00647465	0.0450957	-0.120663	0.0550052	-0.0266496	0.0471687	0.210671	-0.227346	0.190044	-0.282631	0.232048	0.226515
K00337	K09100 Metabolism	K09102 Energy metabolism	K00190 Oxidative phosphorylation [PATH:ko00190]	nuoH; NADH-quinone oxidoreductase subunit H [EC:7.1.1.2]	0.0760448	-0.0647992	0.0530599	0.072871	-0.0953659	-0.125769	-0.0196508	-0.0229885	-0.0216747	-0.0932072	-0.076962	-0.0882913	-0.073971	-0.00792545	0.00916806	0.0684544	0.120462	0.0609397	0.0790179	0.0909255	0.0419644	0.0285001	0.042215	-0.0975515	0.0110151	0.0246861	-0.00547351	-0.0364142	0.142041	0.0214523	0.0227177	0.0504834	-0.216199	0.357536	-0.00354289	0.0586895	-0.126986	-0.0371265
K00338	K09100 Metabolism	K09102 Energy metabolism	K00190 Oxidative phosphorylation [PATH:ko00190]	nuoI; NADH-quinone oxidoreductase subunit I [EC:7.1.1.2]	0.0631504	-0.067582	0.0494182	0.0571825	-0.0825955	-0.116393	-0.0120052	-0.0158718	-0.0282594	-0.0956346	-0.0687032	-0.094239	-0.0814977	0.00385461	0.0215176	0.0705874	0.11276	0.0592414	0.0762865	0.0753073	0.0437588	0.038647	0.0528486	-0.100688	0.025363	0.02927	-0.0125346	-0.0408877	0.138306	0.0252918	0.0305202	0.0518886	-0.237116	0.370129	0.0122228	0.0673109	-0.115896	-0.0207335
K00339	K09100 Metabolism	K09102 Energy metabolism	K00190 Oxidative phosphorylation [PATH:ko00190]	nuoJ; NADH-quinone oxidoreductase subunit J [EC:7.1.1.2]	0.0648635	-0.0673838	0.0504055	0.059745	-0.083203	-0.116448	-0.0136407	-0.0158276	-0.0290454	-0.0962107	-0.0700089	-0.0954858	-0.0835364	0.00208679	0.0189152	0.0704783	0.111372	0.0604249	0.0763152	0.0770395	0.043994	0.0382916	0.052245	-0.101119	0.0267055	0.0305355	-0.012455	-0.0402099	0.138684	0.0257934	0.03015	0.0527664	-0.239833	0.372751	0.0149522	0.0684442	-0.116777	-0.0197862
K00340	K09100 Metabolism	K09102 Energy metabolism	K00190 Oxidative phosphorylation [PATH:ko00190]	nuoK; NADH-quinone oxidoreductase subunit K [EC:7.1.1.2]	0.0645491	-0.0692672	0.0490125	0.056611	-0.0832998	-0.116877	-0.0120777	-0.0150842	-0.0291647	-0.0968869	-0.0685322	-0.0925372	-0.0818387	0.000424607	0.0217048	0.0682401	0.112968	0.058492	0.0772978	0.0745906	0.0434511	0.039774	0.0538225	-0.101676	0.0263657	0.0308112	-0.0135667	-0.0411681	0.137679	0.0250313	0.0301524	0.0507241	-0.233884	0.365445	0.0104161	0.0680109	-0.117313	-0.0225366
K00341	K09100 Metabolism	K09102 Energy metabolism	K00190 Oxidative phosphorylation [PATH:ko00190]	nuoL; NADH-quinone oxidoreductase subunit L [EC:7.1.1.2]	0.0589964	-0.0617637	0.0539159	0.0645934	-0.0875169	-0.114938	-0.0184168	-0.0130388	-0.0282622	-0.0890289	-0.0747883	-0.1165	-0.0967253	-0.0214638	0.0270441	0.0447917	0.10382	0.0351796	0.0700023	0.0907366	0.0312902	0.0253384	0.044128	-0.0957547	0.0272869	0.0349603	-0.0140978	-0.0278375	0.124967	0.0242974	0.0352241	0.0389559	-0.2222	0.355184	0.0118082	0.0588669	-0.110671	-0.0267927
K00342	K09100 Metabolism	K09102 Energy metabolism	K00190 Oxidative phosphorylation [PATH:ko00190]	nuoM; NADH-quinone oxidoreductase subunit M [EC:7.1.1.2]	0.0624315	-0.06151	0.0418725	0.0529813	-0.0767723	-0.115016	-0.0260263	-0.00385298	-0.0231142	-0.0798978	-0.0784225	-0.0957932	-0.081713	0.00511384	0.0259088	0.0613654	0.118458	0.051071	0.0693072	0.0790128	0.0560199	0.0507435	0.0468638	-0.0951129	0.0276699	0.0223599	-0.0102827	-0.0485192	0.132268	0.0281976	0.0293817	0.0413008	-0.264903	0.378308	-0.00501852	0.116062	-0.132496	-0.0410183
K00343	K09100 Metabolism	K09102 Energy metabolism	K00190 Oxidative phosphorylation [PATH:ko00190]	nuoN; NADH-quinone oxidoreductase subunit N [EC:7.1.1.2]	0.0774867	-0.0466785	0.0505094	0.0498992	-0.0660543	-0.111312	-0.0111042	-0.0163887	-0.0333612	-0.0874493	-0.0725772	-0.0769676	-0.0663224	0.00302163	-0.00652919	0.0690751	0.12036	0.0505004	0.0651876	0.0836794	0.0364394	0.0271912	0.0376012	-0.0857208	0.0174272	0.0092697	-0.0259251	-0.0464223	0.131338	0.0158026	0.0284982	0.0469595	-0.26783	0.390036	-0.00372853	0.110064	-0.132546	-0.0404785
K00346	K09190 Not Included in Pathway or Brite	K09191 Unclassified: metabolism	K99980 Enzymes with EC numbers	nqrA; Na+-transporting NADH:ubiquinone oxidoreductase subunit A [EC:7.2.1.1]	0.00447262	-0.0569591	0.0396688	0.053196	-0.00807788	-0.0654157	-0.00753525	-0.0219262	-0.00425079	-0.069241	-0.0255561	-0.0958675	-0.0666526	-0.0159151	0.0623001	0.0621002	0.0898885	0.0347684	0.0557368	0.101929	0.054361	0.0236138	0.0261833	-0.0776499	0.0375143	0.0257023	-0.0662613	-0.0849452	0.120772	0.0320974	0.019148	0.0371132	-0.28383	0.384417	-0.0203505	0.124515	-0.116598	0.0276732
K00347	K09190 Not Included in Pathway or Brite	K09191 Unclassified: metabolism	K99980 Enzymes with EC numbers	nqrB; Na+-transporting NADH:ubiquinone oxidoreductase subunit B [EC:7.2.1.1]	0.00547732	-0.0592186	0.0423367	0.0547066	-0.00994436	-0.0667306	-0.00595803	-0.0232729	-0.00809045	-0.0728396	-0.0245224	-0.0949109	-0.06825	-0.0194502	0.0565882	0.0691304	0.0835544	0.03513	0.0579603	0.100953	0.0533191	0.0207822	0.0284537	-0.0791876	0.0375143	0.0220921	-0.0684252	-0.0857	0.120127	0.0313424	0.0205775	0.0348497	-0.277802	0.37704	-0.0202787	0.121884	-0.115407	0.0266019
K00348	K09190 Not Included in Pathway or Brite	K09191 Unclassified: metabolism	K99980 Enzymes with EC numbers	nqrC; Na+-transporting NADH:ubiquinone oxidoreductase subunit C [EC:7.2.1.1]	0.00548427	-0.0592194	0.0423378	0.0547042	-0.00995036	-0.0667308	-0.0059606	-0.0232713	-0.00809295	-0.0728392	-0.0245229	-0.0949069	-0.0682497	-0.0194458	0.0565984	0.0691291	0.0835649	0.0351325	0.0579667	0.100957	0.0533136	0.0207761	0.0284548	-0.0791904	0.0375066	0.0220866	-0.0684255	-0.0857009	0.120124	0.0313436	0.0205745	0.034849	-0.277797	0.377041	-0.0202832	0.121882	-0.115416	0.0265931
K00349	K09190 Not Included in Pathway or Brite	K09191 Unclassified: metabolism	K99980 Enzymes with EC numbers	nqrD; Na+-transporting NADH:ubiquinone oxidoreductase subunit D [EC:7.2.1.1]	0.00547732	-0.0592186	0.0423367	0.0547066	-0.00994436	-0.0667306	-0.00595803	-0.0232729	-0.00809045	-0.0728396	-0.0245224	-0.0949109	-0.06825	-0.0194502	0.0565882	0.0691304	0.0835544	0.03513	0.0579603	0.100953	0.0533191	0.0207822	0.0284537	-0.0791876	0.0375143	0.0220921	-0.0684252	-0.0857	0.120127	0.0313424	0.0205775	0.0348497	-0.277802	0.37704	-0.0202787	0.121884	-0.115407	0.0266019
K00350	K09190 Not Included in Pathway or Brite	K09191 Unclassified: metabolism	K99980 Enzymes with EC numbers	nqrE; Na+-transporting NADH:ubiquinone oxidoreductase subunit E [EC:7.2.1.1]	0.00547732	-0.0592186	0.0423367	0.0547066	-0.00994436	-0.0667306	-0.00595803	-0.0232729	-0.00809045	-0.0728396	-0.0245224	-0.0949109	-0.06825	-0.0194502	0.0565882	0.0691304	0.0835544	0.03513	0.0579603	0.100953	0.0533191	0.0207822	0.0284537	-0.0791876	0.0375143	0.0220921	-0.0684252	-0.0857	0.120127	0.0313424	0.0205775	0.0348497	-0.277802	0.37704	-0.0202787	0.121884	-0.115407	0.0266019
K00351	K09190 Not Included in Pathway or Brite	K09191 Unclassified: metabolism	K99980 Enzymes with EC numbers	nqrF; Na+-transporting NADH:ubiquinone oxidoreductase subunit F [EC:7.2.1.1]	0.00547732	-0.0592186	0.0423367	0.0547066	-0.00994436	-0.0667306	-0.00595803	-0.0232729	-0.00809045	-0.0728396	-0.0245224	-0.0949109	-0.06825	-0.0194502	0.0565882	0.0691304	0.0835544	0.03513	0.0579603	0.100953	0.0533191	0.0207822	0.0284537	-0.0791876	0.0375143	0.0220921	-0.0684252	-0.0857	0.120127	0.0313424	0.0205775	0.0348497	-0.277802	0.37704	-0.0202787	0.121884	-0.115407	0.0266019
K00372	K09100 Metabolism	K09102 Energy metabolism	K00910 Nitrogen metabolism [PATH:ko00910]	nasA; assimilatory nitrate reductase catalytic subunit [EC:1.7.99.-]	0.0282047	0.043831	-0.0265972	0.0348669	0.0397994	0.0166083	-0.00625358	-0.027468	0.0477018	0.0377576	-0.0230698	0.087212	0.0939295	-0.039685	-0.139009	-0.0229733	0.0116528	0.00078707	-0.0782994	0.0434535	0.00822777	-0.0370165	-0.0837292	0.101227	-0.0892179	-0.0425647	0.112466	0.0525734	-0.0497964	-0.0175715	-0.118229	-0.0693221	0.162943	-0.218011	-0.0433631	-0.0197833	0.0444821	-0.144828
K00375	K09180 Brite Hierarchies	K09182 Protein families: genetic information processing	K03000 Transcription factors [BR:ko03000]	K00375; GntR family transcriptional regulator / MocR family aminotransferase	-0.0906038	0.044345	-0.0653613	-0.116788	0.0828431	0.102075	0.0267404	0.0604794	-0.00479677	0.0768623	0.0651029	0.0302681	0.0212992	0.0325236	0.0991886	-4.88711e-06	-0.0666486	-0.0517787	-0.0227413	-0.0775484	-0.00607167	0.00943809	0.0333778	0.00543205	0.0351325	0.0267615	0.0276279	0.0394461	-0.103038	0.0174179	0.0569436	-0.0349667	-0.0254326	-0.0899525	-0.0458063	0.157836	-0.0425872	-0.0539855
K00382	K09100 Metabolism; K09180 Brite Hierarchies	K09101 Carbohydrate metabolism; K09105 Amino acid metabolism; K09183 Protein families: signaling and cellular processes	K00010 Glycolysis / Gluconeogenesis [PATH:ko00010]; K00020 Citrate cycle (TCA cycle) [PATH:ko00020]; K00620 Pyruvate metabolism [PATH:ko00620]; K00630 Glyoxylate and dicarboxylate metabolism [PATH:ko00630]; K00640 Propanoate metabolism [PATH:ko00640]; K00260 Glycine, serine and threonine metabolism [PATH:ko00260]; K00280 Valine, leucine and isoleucine degradation [PATH:ko00280]; K00310 Lysine deg…	DLD, lpd, pdhD; dihydrolipoamide dehydrogenase [EC:1.8.1.4]	-0.0581711	-0.0920948	-0.0204318	-0.0108347	-0.0360153	-0.00123315	-0.0600053	0.0725701	-0.0112996	-0.0626742	-0.0364153	-0.0862675	0.00198813	0.0648987	0.0557276	0.0785145	-0.0175278	-0.0346866	0.118066	-0.0446025	0.00593295	0.0550565	0.155689	-0.141907	0.0353516	0.0697461	-0.0240189	0.0331973	0.0600285	0.102016	0.0118144	0.0747977	-0.00110711	0.188452	0.135259	-0.279431	0.11308	0.220678
K00384	K09100 Metabolism	K09106 Metabolism of other amino acids	K00450 Selenocompound metabolism [PATH:ko00450]	trxB, TRR; thioredoxin reductase (NADPH) [EC:1.8.1.9]	0.0150096	-0.0106645	-0.016836	-0.00751159	0.0995288	0.125274	-0.096992	0.0482965	0.0216094	0.0101679	-0.0587077	0.0201234	0.0314815	-0.0212126	0.0928823	0.0494768	0.0134829	-0.0308348	0.0930788	-0.00595878	-0.0289593	0.00551418	0.0852766	-0.0698913	-0.0528312	-0.0352788	0.0476251	0.0088358	-0.0612749	0.0483695	-0.0527473	-0.0616053	-0.0804239	-0.0174336	0.0294034	0.112317	0.0541383	0.0390518
K00385	K09100 Metabolism	K09102 Energy metabolism	K00920 Sulfur metabolism [PATH:ko00920]	asrC; anaerobic sulfite reductase subunit C	0.0453248	0.0427106	9.53271e-05	0.0478186	0.0209407	0.00336802	0.011112	-0.053016	0.0413992	0.0306723	-0.00104678	0.0667925	0.0558566	-0.0634237	-0.153009	-0.0239941	-0.00323993	0.00250745	-0.0574747	0.0597133	-0.0187394	-0.0760835	-0.0770323	0.0907301	-0.107297	-0.0339254	0.101572	0.0592165	-0.0420387	-0.0322883	-0.12201	-0.0953808	0.159767	-0.228086	-0.02631	0.00237218	0.026473	-0.173333
K00390	K09100 Metabolism	K09102 Energy metabolism	K00920 Sulfur metabolism [PATH:ko00920]	cysH; phosphoadenosine phosphosulfate reductase [EC:1.8.4.8 1.8.4.10]	0.00534161	-0.0777266	-0.00516514	0.0826097	-0.0331847	-0.0274549	-0.0930879	0.0417769	-0.00376936	-0.05202	-0.0391351	-0.052649	0.0173366	0.0635348	-0.0557488	0.0282006	-0.0232159	-0.016564	-0.000628299	-0.0364423	-0.0444317	-0.00495644	0.00344765	-0.00654274	0.0507819	0.00685185	0.000619107	0.0197217	-0.012633	0.0372485	0.0112065	0.0190283	-0.00634267	0.0881758	0.128168	-0.217926	0.18726	0.292186
K00406	K09100 Metabolism; K09130 Environmental Information Processing	K09102 Energy metabolism; K09132 Signal transduction	K00190 Oxidative phosphorylation [PATH:ko00190]; K02020 Two-component system [PATH:ko02020]	ccoP; cytochrome c oxidase cbb3-type subunit III	0.0678034	-0.0988316	0.0629964	0.0518401	-0.0211268	-0.0339543	-0.0334398	-0.0170967	-0.0351664	-0.0782462	-0.108113	-0.0369059	-0.0124753	-0.0498505	-0.024508	0.0507208	0.0685385	0.0606852	0.0853693	0.00498421	-0.0211695	0.0384822	0.0741443	-0.0669467	-0.0660692	-0.0305043	0.0671128	0.00973574	0.0349026	0.0221386	-0.0933565	0.0319915	-0.0557779	0.0860994	0.103358	-0.0872881	0.125274	0.148128
K00425	K09100 Metabolism; K09130 Environmental Information Processing	K09102 Energy metabolism; K09132 Signal transduction	K00190 Oxidative phosphorylation [PATH:ko00190]; K02020 Two-component system [PATH:ko02020]	cydA; cytochrome bd ubiquinol oxidase subunit I [EC:7.1.1.7]	0.0611045	-0.0660045	0.0627832	0.0605248	-0.0353684	-0.0859717	0.0103095	-0.0430326	-0.0247578	-0.0940529	-0.0803215	-0.0789008	-0.0814118	-0.0604814	0.0364242	0.0636636	0.126014	0.0421694	0.0887604	0.0998106	0.0501044	0.0324904	0.0362486	-0.0867055	-0.0195453	-0.010486	-0.0414406	-0.0749377	0.115511	-0.00541642	-0.0112812	0.0143808	-0.27424	0.342118	-0.0226284	0.173351	-0.139824	-0.0650964
K00426	K09100 Metabolism; K09130 Environmental Information Processing	K09102 Energy metabolism; K09132 Signal transduction	K00190 Oxidative phosphorylation [PATH:ko00190]; K02020 Two-component system [PATH:ko02020]	cydB; cytochrome bd ubiquinol oxidase subunit II [EC:7.1.1.7]	0.0611045	-0.0660045	0.0627832	0.0605248	-0.0353684	-0.0859717	0.0103095	-0.0430326	-0.0247578	-0.0940529	-0.0803215	-0.0789008	-0.0814118	-0.0604814	0.0364242	0.0636636	0.126014	0.0421694	0.0887604	0.0998106	0.0501044	0.0324904	0.0362486	-0.0867055	-0.0195453	-0.010486	-0.0414406	-0.0749377	0.115511	-0.00541642	-0.0112812	0.0143808	-0.27424	0.342118	-0.0226284	0.173351	-0.139824	-0.0650964
K00428	K09190 Not Included in Pathway or Brite	K09191 Unclassified: metabolism	K99980 Enzymes with EC numbers	E1.11.1.5; cytochrome c peroxidase [EC:1.11.1.5]	-0.0516446	-0.121037	0.0167404	-0.000295772	-0.0728943	-0.0234038	0.0681053	-0.00913453	-0.0614079	-0.117684	-0.0426645	-0.0173192	-0.0286741	0.0649224	0.0479908	0.0135525	-0.0422272	0.0721874	0.0355017	-0.113146	0.00239031	0.0353008	0.0940931	-0.0554176	0.00734805	0.0570652	0.0928213	0.121959	0.0305084	0.0471452	-0.0197156	0.149577	0.243476	-0.0364696	0.0144243	-0.38641	0.0598744	0.149665
K00432	K09100 Metabolism; K09150 Organismal Systems; K09160 Human Diseases	K09103 Lipid metabolism; K09106 Metabolism of other amino acids; K09152 Endocrine system; K09164 Neurodegenerative disease	K00590 Arachidonic acid metabolism [PATH:ko00590]; K00480 Glutathione metabolism [PATH:ko00480]; K04918 Thyroid hormone synthesis [PATH:ko04918]; K05014 Amyotrophic lateral sclerosis [PATH:ko05014]; K05016 Huntington disease [PATH:ko05016]; K05022 Pathways of neurodegeneration - multiple diseases [PATH:ko05022]	gpx, btuE, bsaA; glutathione peroxidase [EC:1.11.1.9]	0.051102	-0.0666101	0.0942364	0.131741	-0.0696556	-0.125753	-0.0134705	-0.0840666	0.0242637	-0.00911423	-0.0875557	-0.165091	-0.135855	0.0344243	-0.0741213	0.101793	0.0720753	0.0688633	-0.0339097	0.12572	0.0128422	0.00359028	-0.0212135	0.00624706	0.0369826	-0.0507876	-0.0576578	-0.108642	0.0732423	0.0141292	-0.0521444	-0.0433089	-0.280513	0.199554	0.0753821	0.172255	0.104791	0.0677548
K00451	K09100 Metabolism	K09105 Amino acid metabolism; K09111 Xenobiotics biodegradation and metabolism	K00350 Tyrosine metabolism [PATH:ko00350]; K00643 Styrene degradation [PATH:ko00643]	HGD, hmgA; homogentisate 1,2-dioxygenase [EC:1.13.11.5]	0.0671209	-0.0880601	0.0602346	0.102609	-0.0131448	-0.0186283	-0.0888776	-0.0183673	0.00962678	-0.0330098	-0.105037	-0.0610065	0.00188316	-0.0724248	-0.059157	0.0308256	0.0493656	0.0233528	0.0698721	0.0351925	-0.0416051	0.0242876	0.0481524	-0.0511882	-0.0357647	-0.0195591	0.0307616	-0.0316798	0.0257719	0.0143662	-0.0958156	-0.0322234	-0.111549	0.0815431	0.187466	-0.057201	0.200831	0.186087
K00457	K09100 Metabolism; K09180 Brite Hierarchies	K09105 Amino acid metabolism; K09108 Metabolism of cofactors and vitamins; K09183 Protein families: signaling and cellular processes	K00350 Tyrosine metabolism [PATH:ko00350]; K00360 Phenylalanine metabolism [PATH:ko00360]; K00130 Ubiquinone and other terpenoid-quinone biosynthesis [PATH:ko00130]; K04147 Exosome [BR:ko04147]	HPD, hppD; 4-hydroxyphenylpyruvate dioxygenase [EC:1.13.11.27]	0.0681536	-0.0876129	0.0609433	0.100731	-0.0129062	-0.0202313	-0.0875896	-0.0181269	0.00720966	-0.0363212	-0.103545	-0.0585129	0.00296023	-0.0751959	-0.0592384	0.0319572	0.0470887	0.0233351	0.0706121	0.033258	-0.0417522	0.0250689	0.0504589	-0.0522228	-0.0355607	-0.0180911	0.0305843	-0.0296916	0.0248862	0.0133982	-0.0974236	-0.0284172	-0.110196	0.0810528	0.188739	-0.0585166	0.199522	0.185614
K00525	K09100 Metabolism; K09180 Brite Hierarchies	K09104 Nucleotide metabolism; K09182 Protein families: genetic information processing	K00230 Purine metabolism [PATH:ko00230]; K00240 Pyrimidine metabolism [PATH:ko00240]; K03400 DNA repair and recombination proteins [BR:ko03400]	E1.17.4.1A, nrdA, nrdE; ribonucleoside-diphosphate reductase alpha chain [EC:1.17.4.1]	-0.0338843	-0.111261	-0.0969852	0.0330668	-0.0552517	-0.0141653	-0.160478	0.109535	0.0877537	0.0323492	-0.0795588	-0.0602891	0.0535724	0.0494029	0.094041	0.144834	-0.0128885	0.0368885	0.0786028	-0.00546429	0.0813362	0.0774141	0.106207	-0.111632	0.0623561	0.0286104	-0.000868913	0.0166988	0.0959925	0.11266	-0.0212709	0.0221314	-0.079368	0.14379	0.0509584	-0.0305756	-0.054782	0.108867
K00526	K09100 Metabolism; K09180 Brite Hierarchies	K09104 Nucleotide metabolism; K09182 Protein families: genetic information processing	K00230 Purine metabolism [PATH:ko00230]; K00240 Pyrimidine metabolism [PATH:ko00240]; K03400 DNA repair and recombination proteins [BR:ko03400]	E1.17.4.1B, nrdB, nrdF; ribonucleoside-diphosphate reductase beta chain [EC:1.17.4.1]	0.0296513	0.0307104	-0.025766	0.00295823	0.01428	-0.0659722	0.01524	-0.000673485	-0.0106943	-0.0276158	-0.0767066	0.0816338	0.0733197	-0.067425	-0.0642974	0.106164	0.0695367	-0.0311325	0.0298853	0.053351	0.0569775	0.00440813	-0.0110788	0.0155905	-0.140938	-0.0894387	0.0631776	0.0123464	0.0552901	-0.0426976	-0.134011	-0.0623703	-0.0912145	0.0213846	-0.0398539	0.212008	-0.0983454	-0.2451
K00527	K09100 Metabolism	K09104 Nucleotide metabolism	K00230 Purine metabolism [PATH:ko00230]; K00240 Pyrimidine metabolism [PATH:ko00240]	rtpR; ribonucleoside-triphosphate reductase (thioredoxin) [EC:1.17.4.2]	0.0483979	0.0908164	-0.00746726	-0.0453049	0.0237328	0.00393031	0.0217192	-0.0144325	0.0243494	0.089843	0.0217375	0.0136472	-0.00130508	-0.0854679	0.00418966	0.00576336	0.0582889	0.0078097	-0.0214682	0.0997269	0.0291708	-0.013436	-0.0386995	0.0198371	-0.0309354	-0.0325251	-0.0169012	-0.041285	0.0108489	-0.0520399	-0.000974443	-0.0534596	-0.198721	0.0607871	-0.198545	0.429494	-0.249723	-0.274158
K00528	K09190 Not Included in Pathway or Brite	K09191 Unclassified: metabolism	K99980 Enzymes with EC numbers	fpr; ferredoxin/flavodoxin---NADP+ reductase [EC:1.18.1.2 1.19.1.1]	-0.0272294	0.0699531	-0.0309383	-0.0248492	0.0443625	0.144052	-0.0730821	0.0641414	0.00720642	0.0892838	0.0256888	-0.00945958	-0.010347	0.0709525	0.0202848	-0.0543922	-0.116218	-0.0152616	-0.0311479	-0.0812321	-0.0640976	-0.0375292	0.0273074	0.00299079	0.111675	0.0300988	-0.0498983	0.0256699	-0.113248	0.00797089	0.039863	0.0585806	0.176801	-0.231259	-0.006939	-0.105078	0.0669379	0.106925
K00533	K09190 Not Included in Pathway or Brite	K09191 Unclassified: metabolism	K99980 Enzymes with EC numbers	E1.12.7.2L; ferredoxin hydrogenase large subunit [EC:1.12.7.2]	-0.045751	0.0920583	-0.0246315	-0.0778063	0.101498	0.0615879	0.0587644	0.0198167	-0.0246443	0.016926	0.0188146	-0.0177746	-0.0837761	-0.0516987	0.0832815	0.0305652	-0.0428794	-0.0768711	-0.0320046	-0.041359	0.0811139	0.0436181	-0.0170315	0.0285734	-0.0143291	-0.045155	-0.0117944	-0.0308176	-0.0240421	-0.0671011	0.116456	0.0452734	-0.0701769	0.107654	-0.189664	0.188251	-0.241693	-0.20151
K00537	K09190 Not Included in Pathway or Brite	K09191 Unclassified: metabolism	K99980 Enzymes with EC numbers	arsC; arsenate reductase (glutaredoxin) [EC:1.20.4.1]	-0.0631125	-4.29588e-05	-0.0341628	-0.0104911	0.0425479	0.115062	-0.053781	0.0438153	0.0375825	0.0586941	-0.0100796	-0.0385519	-0.0106048	6.74251e-05	0.059538	-0.00815528	-0.108666	-0.0500868	-0.0110034	-0.0995804	-0.0951597	-0.0191958	0.0328939	0.0188872	0.00569896	-0.0082083	0.0124744	0.0480668	-0.133964	0.0102805	0.0304435	-0.0516296	0.0697168	-0.126235	0.0250768	-0.0608509	0.0926245	0.155146
K00547	K09100 Metabolism	K09105 Amino acid metabolism	K00270 Cysteine and methionine metabolism [PATH:ko00270]	mmuM, BHMT2; homocysteine S-methyltransferase [EC:2.1.1.10]	-0.04987	0.0147722	-0.00489151	0.0188624	0.13801	0.114982	0.0415379	-0.0485616	0.030573	0.000743941	0.0383016	0.0512113	0.0252239	0.0108632	-0.00764187	-0.0858339	-0.0642342	-0.00708903	-0.0574136	-0.0254491	0.0434644	0.0527613	-0.0428416	0.0737993	-0.0076078	-0.0579426	-0.0137993	-0.0694441	-0.0589484	-0.0168876	-0.0690472	-0.0598745	0.0501314	-0.222895	0.263112	-0.0794569	0.320735	0.127269
K00548	K09100 Metabolism	K09105 Amino acid metabolism; K09106 Metabolism of other amino acids; K09108 Metabolism of cofactors and vitamins	K00270 Cysteine and methionine metabolism [PATH:ko00270]; K00450 Selenocompound metabolism [PATH:ko00450]; K00670 One carbon pool by folate [PATH:ko00670]	metH, MTR; 5-methyltetrahydrofolate--homocysteine methyltransferase [EC:2.1.1.13]	-0.0267777	-0.146126	-0.0396425	0.0372242	-0.0897124	-0.0365121	-0.110711	0.0936508	-0.000994276	-0.0195101	0.00271563	-0.0782096	-0.00939318	0.0183921	0.065185	0.0188079	-0.092427	-0.0268898	0.0701128	-0.049424	-0.0330633	-0.019742	0.108866	-0.108865	0.122793	0.0930321	-0.0619878	0.0648205	-0.0327443	0.0300394	0.0682695	0.0526993	0.0228389	0.066029	0.118605	-0.200471	0.0523799	0.25424
K00549	K09100 Metabolism	K09105 Amino acid metabolism; K09106 Metabolism of other amino acids	K00270 Cysteine and methionine metabolism [PATH:ko00270]; K00450 Selenocompound metabolism [PATH:ko00450]	metE; 5-methyltetrahydropteroyltriglutamate--homocysteine methyltransferase [EC:2.1.1.14]	-0.0270354	-0.00312095	0.0387653	-0.0678117	0.0045915	-0.0259063	0.136285	-0.0110951	-0.148205	-0.109177	0.0641347	0.045658	-0.0765182	0.0195815	-0.0602937	0.0368806	0.0568117	0.0237423	0.00269786	0.0250368	-0.0157651	-0.0387234	-0.0264907	0.00775109	-0.0498307	-0.0557197	0.0142749	0.0152875	0.0181416	-0.0309441	0.0562837	0.0197175	0.0246362	0.0224914	-0.0216513	0.0023342	-0.0757404	-0.133626
K00554	K09180 Brite Hierarchies	K09182 Protein families: genetic information processing	K03016 Transfer RNA biogenesis [BR:ko03016]	trmD; tRNA (guanine37-N1)-methyltransferase [EC:2.1.1.228]	0.0185798	-0.0895948	0.0133049	0.059569	-0.0970246	-0.0495442	-0.120905	0.0548293	0.0202319	0.00119229	-0.0631289	-0.156741	-0.0956996	-0.00982871	0.100554	0.0637486	0.012797	0.0564946	0.0905308	0.0478827	0.00501271	0.0112996	0.0886529	-0.140464	0.139365	0.0747016	-0.047252	-0.0323841	0.0746127	0.0734918	0.0756098	0.0355852	-0.227816	0.257012	0.0883001	0.0561789	-0.0146228	0.176425
K00556	K09180 Brite Hierarchies	K09182 Protein families: genetic information processing	K03016 Transfer RNA biogenesis [BR:ko03016]	trmH; tRNA (guanosine-2'-O-)-methyltransferase [EC:2.1.1.34]	-0.101094	-0.0260156	0.0104086	0.0416491	-0.0187555	0.0157951	0.0106154	0.00144842	-0.0121716	-0.0722884	0.0398939	-0.0797369	-0.034997	0.120881	-0.0173768	-0.0687211	-0.10759	-0.000958968	-0.012114	-0.098154	-0.032956	-0.0018777	0.081441	-0.055978	0.160127	0.102564	0.0199664	0.0819063	0.0146723	0.0878524	0.0601903	0.130333	0.154031	0.0121232	0.140034	-0.408972	0.202043	0.305641
K00558	K09100 Metabolism; K09160 Human Diseases; K09180 Brite Hierarchies	K09105 Amino acid metabolism; K09161 Cancer: overview; K09182 Protein families: genetic information processing; K09183 Protein families: signaling and cellular processes	K00270 Cysteine and methionine metabolism [PATH:ko00270]; K05206 MicroRNAs in cancer [PATH:ko05206]; K03000 Transcription factors [BR:ko03000]; K03032 DNA replication proteins [BR:ko03032]; K03036 Chromosome and associated proteins [BR:ko03036]; K02048 Prokaryotic defense system [BR:ko02048]	DNMT1, dcm; DNA (cytosine-5)-methyltransferase 1 [EC:2.1.1.37]	-0.0870168	-0.0352592	-0.0300601	-0.0431912	0.110721	0.101771	0.0257732	0.0124959	0.0250056	0.0572069	0.0152572	-0.0633733	-0.058816	0.0198402	0.154108	0.0247515	-0.0803917	-0.00907478	-0.0210685	-0.0564003	0.0288702	0.0401071	0.050568	-0.00381354	0.0604492	0.0215641	-0.00677235	-0.0328999	-0.113351	0.0083162	0.0162086	-0.0339097	-0.196914	0.0384603	0.0183332	0.249308	-0.0161284	0.0592332
K00560	K09100 Metabolism; K09160 Human Diseases	K09104 Nucleotide metabolism; K09108 Metabolism of cofactors and vitamins; K09176 Drug resistance: antineoplastic	K00240 Pyrimidine metabolism [PATH:ko00240]; K00670 One carbon pool by folate [PATH:ko00670]; K01523 Antifolate resistance [PATH:ko01523]	thyA, TYMS; thymidylate synthase [EC:2.1.1.45]	0.0571358	-0.0527593	0.0504009	0.0739316	0.0576911	-0.0331522	-0.0315826	-0.0552794	0.0420031	-0.0187878	-0.0686986	-0.0605351	-0.0514238	-0.0243821	0.0187324	0.06988	0.135148	0.0246667	0.0766759	0.130775	0.048752	0.0294254	0.0444374	-0.0704786	-0.0295758	-0.0369967	0.023248	-0.103117	0.0422018	0.0467937	-0.132952	-0.0802251	-0.424492	0.341532	-0.0571533	0.404018	-0.115447	-0.0697011
K00563	K09180 Brite Hierarchies	K09182 Protein families: genetic information processing	K03009 Ribosome biogenesis [BR:ko03009]	rlmA1; 23S rRNA (guanine745-N1)-methyltransferase [EC:2.1.1.187]	-0.0643006	-0.0155725	-0.0517541	-0.0304389	0.044355	0.136672	-0.0901947	0.0605296	0.0687759	0.0914225	0.0151412	-0.00900372	0.0102007	0.0347812	0.12385	0.0152844	-0.0916098	0.0178883	-0.00505728	-0.075278	-0.0232636	0.0132118	0.0491606	-0.00675032	0.0489732	0.00814334	0.0388676	0.012554	-0.0783319	0.0539813	-0.0204263	-0.0439385	0.0189648	-0.153561	-0.0248641	0.0854408	0.0414674	0.0828399
K00564	K09180 Brite Hierarchies	K09182 Protein families: genetic information processing	K03009 Ribosome biogenesis [BR:ko03009]	rsmC; 16S rRNA (guanine1207-N2)-methyltransferase [EC:2.1.1.172]	0.00795276	0.0646656	0.0570682	-0.00744984	-0.0128958	0.00905512	0.0726565	-0.0525641	-0.0491377	-0.0199407	0.00531468	-0.00323252	-0.09203	-0.0398346	-0.0729183	0.110376	-0.000832106	-0.00274953	-0.031836	0.0509698	-0.0181379	-0.0433427	-0.051782	0.0603226	-0.0654331	-0.0855153	-0.0252862	-0.0432759	0.0198418	0.00106786	-0.0699054	-0.0923635	-0.0402496	-0.0888143	-0.0166539	0.175568	0.014252	-0.159328
K00566	K09120 Genetic Information Processing; K09180 Brite Hierarchies	K09123 Folding, sorting and degradation; K09182 Protein families: genetic information processing	K04122 Sulfur relay system [PATH:ko04122]; K03016 Transfer RNA biogenesis [BR:ko03016]	mnmA, trmU; tRNA-uridine 2-sulfurtransferase [EC:2.8.1.13]	-0.0201257	-0.110184	0.000264637	0.0338404	-0.0959366	-0.0575182	-0.0761707	0.063513	-0.0213937	-0.0710797	-0.0148843	-0.0870829	-0.0616019	-0.0403271	0.0581886	0.0248141	0.0215428	0.0274961	0.113481	0.0393191	-0.0179332	-0.0198408	0.0810308	-0.136642	0.0768079	0.0674772	-0.0495943	0.000992961	0.0846935	0.0689093	0.0485762	0.118952	-0.111664	0.287195	0.0168143	-0.0960972	-0.106966	0.182823
K00567	K09180 Brite Hierarchies	K09182 Protein families: genetic information processing	K03400 DNA repair and recombination proteins [BR:ko03400]	ogt, MGMT; methylated-DNA-[protein]-cysteine S-methyltransferase [EC:2.1.1.63]	-0.0898776	-0.0489467	-0.120568	-0.0145613	-0.00697516	0.0621305	-0.122257	0.127487	0.0636613	0.0580885	-0.023708	-0.0423058	0.0819029	0.0217428	0.113364	0.0977346	-0.0572265	0.0377519	0.0475412	-0.0307093	0.0271056	0.0529649	0.0920095	-0.0784941	0.0615088	0.0804082	-0.042783	-0.0279376	0.0682671	0.102301	0.00933184	0.0875103	-0.082311	0.191832	0.0323167	-0.0904711	-0.0304614	0.222481
K00571	K09180 Brite Hierarchies	K09183 Protein families: signaling and cellular processes	K02048 Prokaryotic defense system [BR:ko02048]	E2.1.1.72; site-specific DNA-methyltransferase (adenine-specific) [EC:2.1.1.72]	-0.0215265	-0.048181	0.0022006	0.0517511	0.00861731	0.0441663	-0.0689391	0.0222843	0.0235435	0.00856685	-0.0576943	-0.0645463	-0.0493122	0.0724588	0.115283	-0.109438	0.00425298	-0.0138754	-0.0110511	0.0966278	0.0729081	0.0674483	0.00604871	-0.0318198	0.0768679	0.123986	0.00605478	-0.0106416	-0.0582133	0.0535615	-0.0383541	0.00933748	-0.112764	0.0380706	0.0773756	0.0615621	0.0603469	0.117166
K00573	K09190 Not Included in Pathway or Brite	K09191 Unclassified: metabolism	K99980 Enzymes with EC numbers	E2.1.1.77, pcm; protein-L-isoaspartate(D-aspartate) O-methyltransferase [EC:2.1.1.77]	0.0153199	-0.0307415	0.0280842	0.03205	0.0235975	-0.00122945	-0.0212318	-0.0104219	-0.00957681	-0.0422937	-0.056254	-0.014217	0.0392349	0.0647843	-0.0728742	0.008104	0.0201984	0.0431703	0.0415827	-0.0426611	-0.0409289	0.00228645	0.0493707	-0.0321721	-0.00739232	-0.0195234	0.00919045	-0.00394137	0.0174138	0.0105558	-0.0647851	0.0694735	0.0183312	0.0588395	0.0941672	-0.209614	0.186013	0.232888
K00574	K09190 Not Included in Pathway or Brite	K09191 Unclassified: metabolism	K99980 Enzymes with EC numbers	cfa; cyclopropane-fatty-acyl-phospholipid synthase [EC:2.1.1.79]	-0.00221198	0.0963869	-0.0266092	-0.0943715	0.0839311	-0.0280086	0.156065	-0.066838	0.000606581	-0.0283533	0.0364775	0.159909	0.135599	0.00935401	-0.0402309	-0.0546024	0.0849782	-0.0844774	-0.00919369	-0.01538	0.064182	0.00163984	-0.0367094	0.0550148	-0.149542	-0.0476366	0.0885449	0.0570441	-0.0181474	-0.0448984	-0.0496659	-0.0933967	0.0689767	-0.0757684	-0.102055	0.0765816	-0.0635641	-0.293812
K00575	K09130 Environmental Information Processing; K09140 Cellular Processes; K09180 Brite Hierarchies	K09132 Signal transduction; K09142 Cell motility; K09183 Protein families: signaling and cellular processes	K02020 Two-component system [PATH:ko02020]; K02030 Bacterial chemotaxis [PATH:ko02030]; K02035 Bacterial motility proteins [BR:ko02035]	cheR; chemotaxis protein methyltransferase CheR [EC:2.1.1.80]	-0.000139687	0.00957966	-0.0336683	-0.00248367	0.0132239	0.0728162	-0.0962682	0.0458488	0.0552722	0.0872886	0.0481089	0.024108	0.0524484	0.0611949	-0.0201	-0.0927864	-0.046358	0.0513284	-0.0455769	-0.0413489	-0.044734	0.0033979	-0.00808395	0.0161106	0.0834701	0.0311353	0.00392996	0.0649095	-0.0633957	0.0382337	0.017017	0.0294317	0.172667	-0.241257	0.0519239	-0.177628	0.178232	0.248966
K00595	K09100 Metabolism	K09108 Metabolism of cofactors and vitamins	K00860 Porphyrin metabolism [PATH:ko00860]	cobL-cbiET; precorrin-6B C5,15-methyltransferase / cobalt-precorrin-6B C5,C15-methyltransferase [EC:2.1.1.132 2.1.1.289 2.1.1.196]	-0.0622951	0.0369906	-0.0630645	-0.108937	0.110347	0.128477	0.00368377	0.0522971	0.0267104	0.0913645	0.0608013	0.022323	0.0255178	-0.0289276	0.123739	-0.0126831	-0.098241	-0.0802584	-0.00768736	-0.124892	0.0225694	0.047123	0.060429	-0.0154101	0.057378	0.0553626	0.0372636	0.0510059	-0.103262	0.0541233	0.0787826	-0.0186781	-0.0927295	-0.0112882	-0.0701443	0.213056	-0.10085	-0.0461988
K00600	K09100 Metabolism; K09160 Human Diseases	K09101 Carbohydrate metabolism; K09102 Energy metabolism; K09105 Amino acid metabolism; K09106 Metabolism of other amino acids; K09108 Metabolism of cofactors and vitamins; K09176 Drug resistance: antineoplastic	K00630 Glyoxylate and dicarboxylate metabolism [PATH:ko00630]; K00680 Methane metabolism [PATH:ko00680]; K00260 Glycine, serine and threonine metabolism [PATH:ko00260]; K00460 Cyanoamino acid metabolism [PATH:ko00460]; K00670 One carbon pool by folate [PATH:ko00670]; K01523 Antifolate resistance [PATH:ko01523]	glyA, SHMT; glycine hydroxymethyltransferase [EC:2.1.2.1]	0.0132898	-0.0919823	0.0207737	0.0524492	-0.0889449	-0.0483185	-0.0819453	0.0324978	0.00727259	-0.0118687	-0.0411645	-0.14038	-0.0899496	0.0158325	0.130973	0.0715801	0.0273473	0.0651619	0.0858394	0.0578427	0.0203829	0.0160698	0.0705096	-0.127394	0.123955	0.0697627	-0.0772804	-0.0586381	0.0895666	0.0451075	0.0708243	0.0459153	-0.2228	0.246484	0.0629254	0.0602005	-0.00425103	0.173754
K00602	K09100 Metabolism; K09160 Human Diseases; K09180 Brite Hierarchies	K09104 Nucleotide metabolism; K09108 Metabolism of cofactors and vitamins; K09176 Drug resistance: antineoplastic; K09183 Protein families: signaling and cellular processes	K00230 Purine metabolism [PATH:ko00230]; K00670 One carbon pool by folate [PATH:ko00670]; K01523 Antifolate resistance [PATH:ko01523]; K04147 Exosome [BR:ko04147]	purH; phosphoribosylaminoimidazolecarboxamide formyltransferase / IMP cyclohydrolase [EC:2.1.2.3 3.5.4.10]	0.0303583	-0.0913316	0.00914582	0.0574761	-0.0606891	-0.0787119	-0.0705867	0.0179225	0.0248538	-0.0209676	-0.0498986	-0.110019	-0.0592262	-0.0206854	0.119436	0.0850995	0.0810632	0.0758946	0.0767788	0.0958634	0.0766216	0.056066	0.0402384	-0.106282	0.0767166	0.0388745	-0.0426565	-0.117232	0.124429	0.0408354	0.0381024	0.0392323	-0.332048	0.354688	-8.99064e-06	0.209412	-0.120157	0.054833
K00603	K09100 Metabolism	K09105 Amino acid metabolism; K09108 Metabolism of cofactors and vitamins	K00340 Histidine metabolism [PATH:ko00340]; K00670 One carbon pool by folate [PATH:ko00670]	fctD; glutamate formiminotransferase / 5-formyltetrahydrofolate cyclo-ligase [EC:2.1.2.5 6.3.3.2]	0.022684	-0.0447463	0.0523876	-0.0313639	-0.0592697	-0.0236993	0.0396274	-0.00387383	-0.0864849	-0.120698	0.0451656	0.0362414	-0.0574845	-0.107537	0.0122815	0.0039387	0.0118533	-0.0702682	0.110888	0.02321	0.0277417	0.0209822	0.0448721	-0.068715	-0.101391	0.033071	-0.0211719	9.35623e-05	0.0460144	0.00449138	-0.00187474	0.0221255	0.111409	0.0235254	-0.0407159	-0.0958224	-0.151229	-0.167101
K00604	K09100 Metabolism; K09120 Genetic Information Processing	K09108 Metabolism of cofactors and vitamins; K09122 Translation	K00670 One carbon pool by folate [PATH:ko00670]; K00970 Aminoacyl-tRNA biosynthesis [PATH:ko00970]	MTFMT, fmt; methionyl-tRNA formyltransferase [EC:2.1.2.9]	0.0167687	-0.0922513	0.00964825	0.0382104	-0.0916256	-0.0614	-0.0766479	0.0485894	-0.00517313	-0.0302871	-0.0551674	-0.135055	-0.0943061	-0.00550856	0.096136	0.0610573	0.0103031	0.0570163	0.108233	0.0444368	0.00404132	0.00325667	0.0970662	-0.144797	0.102109	0.047815	-0.0359267	-0.0224815	0.0764809	0.0693808	0.067257	0.0326732	-0.214512	0.257546	0.0572208	0.0639765	-0.0515254	0.139054
K00605	K09100 Metabolism	K09101 Carbohydrate metabolism; K09105 Amino acid metabolism; K09108 Metabolism of cofactors and vitamins	K00630 Glyoxylate and dicarboxylate metabolism [PATH:ko00630]; K00260 Glycine, serine and threonine metabolism [PATH:ko00260]; K00670 One carbon pool by folate [PATH:ko00670]	gcvT, AMT; aminomethyltransferase [EC:2.1.2.10]	-0.0257737	-0.0819525	-0.0077326	0.0405661	-0.0658144	-0.0482328	-0.0490602	0.0429216	-0.00741633	-0.0661166	-0.0347148	-0.106676	-0.0419519	0.0364428	0.0382992	0.0636538	-0.00834864	0.00849791	0.0588653	-0.00655791	0.0257415	0.0384097	0.0671452	-0.0868048	0.0690186	0.0477038	-0.0731185	-0.0230248	0.0899002	0.0492186	0.0573126	0.100909	-0.0594994	0.250482	0.119692	-0.223436	0.0528404	0.199838
K00606	K09100 Metabolism	K09108 Metabolism of cofactors and vitamins	K00770 Pantothenate and CoA biosynthesis [PATH:ko00770]	panB; 3-methyl-2-oxobutanoate hydroxymethyltransferase [EC:2.1.2.11]	0.0466203	-0.0853476	0.0534181	0.0909875	-0.0972705	-0.13731	-0.0187054	-0.027449	-0.0129034	-0.0759396	-0.0900981	-0.112603	-0.0736686	-0.0206579	0.00871248	0.0487073	0.104625	0.059293	0.062278	0.0847181	0.0335106	0.0130374	0.0186019	-0.083761	0.0455125	0.0411561	-0.0286771	-0.0638571	0.125838	0.0117974	0.0531249	0.0607982	-0.191497	0.322903	0.0175336	0.0156713	-0.0785859	0.0297586
K00609	K09100 Metabolism	K09104 Nucleotide metabolism; K09105 Amino acid metabolism	K00240 Pyrimidine metabolism [PATH:ko00240]; K00250 Alanine, aspartate and glutamate metabolism [PATH:ko00250]	pyrB, PYR2; aspartate carbamoyltransferase catalytic subunit [EC:2.1.3.2]	0.0211548	-0.0812298	0.0243364	0.0816619	-0.0503163	-0.0122823	-0.101799	0.0221961	0.030343	0.00934515	-0.0392689	-0.162335	-0.0898321	0.00774488	0.114385	0.0312044	0.0242043	0.0581102	0.0701521	0.0443092	0.0159991	0.0246826	0.0768857	-0.124159	0.144533	0.0922956	-0.0497261	-0.0368184	0.067249	0.0824716	0.069111	0.0272821	-0.227419	0.231029	0.103742	0.0483319	0.0205731	0.233507
K00610	K09100 Metabolism	K09104 Nucleotide metabolism; K09105 Amino acid metabolism	K00240 Pyrimidine metabolism [PATH:ko00240]; K00250 Alanine, aspartate and glutamate metabolism [PATH:ko00250]	pyrI; aspartate carbamoyltransferase regulatory subunit	0.0368679	0.00209115	0.0536545	0.0528981	-0.036801	-0.0950519	0.0348288	-0.0627638	0.00888273	-0.0090903	-0.0150796	-0.103127	-0.0768175	-0.046861	0.0192094	0.0230344	0.0727546	-0.0150585	-0.0131302	0.142801	0.0267737	-0.0162484	-0.0479091	-0.0062059	0.0354945	0.0152169	-0.118554	-0.0954463	0.0739746	-0.0426827	0.027192	0.0306595	-0.228053	0.264599	-0.0292875	0.143991	-0.0872686	-0.0290107
K00611	K09100 Metabolism	K09105 Amino acid metabolism	K00220 Arginine biosynthesis [PATH:ko00220]	OTC, argF, argI; ornithine carbamoyltransferase [EC:2.1.3.3]	-0.108974	0.0488462	-0.0866688	-0.0758316	0.000247631	0.0872617	-0.0466467	0.0896018	0.0423479	0.112582	0.0676085	0.0107984	0.0495262	0.109519	0.0367393	-0.101009	-0.149212	0.017443	-0.0770954	-0.107528	-0.0526989	-0.00771047	0.00386661	0.0256206	0.130032	0.0886989	0.0349385	0.0898516	-0.0550867	0.0480112	0.0963518	0.0613244	0.26855	-0.287284	0.087166	-0.264309	0.163491	0.181514
K00615	K09100 Metabolism	K09101 Carbohydrate metabolism; K09102 Energy metabolism; K09109 Metabolism of terpenoids and polyketides	K00030 Pentose phosphate pathway [PATH:ko00030]; K00710 Carbon fixation in photosynthetic organisms [PATH:ko00710]; K01051 Biosynthesis of ansamycins [PATH:ko01051]	E2.2.1.1, tktA, tktB; transketolase [EC:2.2.1.1]	-0.0514316	0.023813	-0.0662497	-0.0434395	0.0544969	0.130517	-0.072867	0.0746805	0.0473884	0.128803	-0.00400351	-0.0293034	0.0171705	-0.0444243	0.0660431	0.0414972	-0.145123	-0.0557769	-0.0316056	-0.0522087	-0.0631797	-0.0441934	0.0115531	0.0409978	-0.00184553	-0.0187593	-0.0151622	0.0136244	-0.117213	-0.00871871	-0.0102456	-0.0556491	0.0479508	-0.171065	0.0212544	0.0536737	0.0507403	0.0355647
K00616	K09100 Metabolism	K09101 Carbohydrate metabolism	K00030 Pentose phosphate pathway [PATH:ko00030]	E2.2.1.2, talA, talB; transaldolase [EC:2.2.1.2]	0.0465991	0.00508039	0.0194072	-0.00572431	-0.0154584	0.00684862	0.0217147	0.00639965	-0.0876034	-0.0730636	-0.0378314	0.108206	0.0367147	-0.0531353	-0.143426	0.00566204	-0.019422	-0.0965713	0.0108014	-0.0283683	-0.0476457	-0.0514206	-0.057112	0.0597971	-0.120125	-0.0682362	-0.0127555	0.0415589	-0.0673439	-0.064187	-0.0441779	-0.037659	0.252264	-0.224357	0.149837	-0.240187	0.117493	-0.0743502
K00620	K09100 Metabolism	K09105 Amino acid metabolism	K00220 Arginine biosynthesis [PATH:ko00220]	argJ; glutamate N-acetyltransferase / amino-acid N-acetyltransferase [EC:2.3.1.35 2.3.1.1]	-0.054549	0.0254896	-0.08378	-0.0718033	-0.0223801	0.0683755	-0.0617225	0.111396	-0.00438326	0.079953	0.0505533	0.0440208	0.0432334	0.0908017	0.0339074	-0.0974196	-0.0911908	0.0121315	-0.0432765	-0.0819991	-0.0476278	-0.0158631	0.00233017	0.00299718	0.0870323	0.0865678	0.0619858	0.136863	-0.0792799	0.0354694	0.132934	0.0381511	0.213452	-0.201053	0.00601202	-0.171246	0.0269593	0.0771504
K00625	K09100 Metabolism	K09101 Carbohydrate metabolism; K09102 Energy metabolism; K09106 Metabolism of other amino acids	K00620 Pyruvate metabolism [PATH:ko00620]; K00640 Propanoate metabolism [PATH:ko00640]; K00720 Carbon fixation pathways in prokaryotes [PATH:ko00720]; K00680 Methane metabolism [PATH:ko00680]; K00430 Taurine and hypotaurine metabolism [PATH:ko00430]	E2.3.1.8, pta; phosphate acetyltransferase [EC:2.3.1.8]	-0.0194742	-0.0269203	-0.0207242	0.0597193	-0.0386109	0.00531105	-0.07492	-0.00100424	0.109134	0.0546281	0.0215609	-0.11128	-0.0126447	-0.000359565	0.0940982	-0.0123606	-0.0502508	-0.0348546	0.0237802	0.0432435	-0.00310991	-0.0102547	0.0404272	-0.0807489	0.140733	0.0941742	-0.0243373	0.0526519	0.0148146	0.092503	0.081017	0.0154909	-0.102997	0.134724	0.0828882	-0.0522998	0.0510713	0.209885
K00626	K09100 Metabolism; K09130 Environmental Information Processing; K09150 Organismal Systems; K09180 Brite Hierarchies	K09101 Carbohydrate metabolism; K09102 Energy metabolism; K09103 Lipid metabolism; K09105 Amino acid metabolism; K09109 Metabolism of terpenoids and polyketides; K09111 Xenobiotics biodegradation and metabolism; K09132 Signal transduction; K09154 Digestive system; K09183 Protein families: signaling and cellular processes	K00620 Pyruvate metabolism [PATH:ko00620]; K00630 Glyoxylate and dicarboxylate metabolism [PATH:ko00630]; K00650 Butanoate metabolism [PATH:ko00650]; K00720 Carbon fixation pathways in prokaryotes [PATH:ko00720]; K00071 Fatty acid degradation [PATH:ko00071]; K00280 Valine, leucine and isoleucine degradation [PATH:ko00280]; K00310 Lysine degradation [PATH:ko00310]; K00380 Tryptophan metabolism [PA…	ACAT, atoB; acetyl-CoA C-acetyltransferase [EC:2.3.1.9]	0.0111748	-0.00146057	-0.0345523	-0.0233251	0.116899	0.114398	-0.0569786	-0.00404931	0.0876604	0.0774718	0.0282308	0.0940223	0.108955	0.0501886	0.0582877	0.029641	-0.00697343	0.063784	0.0150864	-0.0830738	0.00101928	0.0519847	0.0426566	0.00147274	-0.0057266	-0.0386916	0.0504599	-0.062325	-0.0503533	0.0354801	-0.0788769	-0.0542512	-0.00696981	-0.190279	0.0274285	0.105936	0.134705	0.0984703
K00627	K09100 Metabolism	K09101 Carbohydrate metabolism	K00010 Glycolysis / Gluconeogenesis [PATH:ko00010]; K00020 Citrate cycle (TCA cycle) [PATH:ko00020]; K00620 Pyruvate metabolism [PATH:ko00620]	DLAT, aceF, pdhC; pyruvate dehydrogenase E2 component (dihydrolipoamide acetyltransferase) [EC:2.3.1.12]	0.0533591	-0.0733183	0.0153398	0.0456521	-0.118659	-0.113847	-0.0690042	0.01482	0.0255308	-0.0199883	-0.106353	-0.0450949	0.0213598	0.0412435	-0.0617125	-0.0745377	0.0548502	-0.019323	-0.00113281	0.0640001	-0.0287909	0.0294941	-0.0642207	0.0192044	-0.0492146	-0.0350095	0.0716933	0.051628	0.00883518	0.00642402	-0.00989918	-0.019982	0.0848061	-0.0248992	0.158011	-0.224067	0.200101	0.082929
K00631	K09100 Metabolism; K09180 Brite Hierarchies	K09103 Lipid metabolism; K09181 Protein families: metabolism	K00561 Glycerolipid metabolism [PATH:ko00561]; K00564 Glycerophospholipid metabolism [PATH:ko00564]; K01004 Lipid biosynthesis proteins [BR:ko01004]	plsB; glycerol-3-phosphate O-acyltransferase [EC:2.3.1.15]	0.107351	0.0159576	0.0720595	0.0575265	-0.108426	-0.113889	-0.0130425	-0.0602393	0.00809184	0.0419901	0.0166931	-0.0290448	-0.0274892	0.0133958	-0.154879	-0.0104882	0.093612	0.113965	-0.0679745	0.0840069	-0.0422546	-0.0489556	-0.0861382	0.0446715	0.0724603	-0.0194121	-0.0366751	-0.0583715	0.0692644	-0.0187741	0.00579	-0.0495731	-0.0730837	-0.0402174	-0.0139692	0.102287	0.0655997	0.0619186
K00632	K09100 Metabolism	K09103 Lipid metabolism; K09105 Amino acid metabolism; K09109 Metabolism of terpenoids and polyketides; K09111 Xenobiotics biodegradation and metabolism	K00071 Fatty acid degradation [PATH:ko00071]; K00592 alpha-Linolenic acid metabolism [PATH:ko00592]; K00280 Valine, leucine and isoleucine degradation [PATH:ko00280]; K00281 Geraniol degradation [PATH:ko00281]; K00362 Benzoate degradation [PATH:ko00362]; K00642 Ethylbenzene degradation [PATH:ko00642]	fadA, fadI; acetyl-CoA acyltransferase [EC:2.3.1.16]	0.0603633	-0.0879806	0.0408412	0.0310371	0.019723	-0.0371848	-0.033294	-0.0351316	0.0223065	-0.0433781	-0.054551	0.0191507	0.0640018	-0.0342346	-0.0117549	0.0643131	0.112511	0.0345554	0.102395	0.0036923	-0.0330215	0.0323492	0.0452628	-0.0500983	-0.0989266	-0.0932893	0.0465214	-0.0714664	0.0508332	-0.0066225	-0.0965213	-0.0447449	-0.100133	0.0526749	0.0929592	-0.000665274	0.162123	0.121314
K00633	K09190 Not Included in Pathway or Brite	K09191 Unclassified: metabolism	K99980 Enzymes with EC numbers	lacA; galactoside O-acetyltransferase [EC:2.3.1.18]	-0.0187028	0.0333104	-0.0155491	-0.102227	0.0881681	0.0695539	0.110503	-0.0132618	-0.0465283	-0.0281244	0.0419757	0.0692565	0.0066292	0.0263149	0.0972029	0.0189784	-0.0199383	-0.0433529	0.0515487	-0.10468	0.0150857	-0.018532	0.0233169	-0.0286177	-0.0538734	0.0059576	0.0301126	0.122906	0.00100023	-0.0375191	0.101514	0.104925	0.16559	0.0186122	-0.201474	-0.0742692	-0.282655	-0.184954
K00634	K09100 Metabolism	K09101 Carbohydrate metabolism	K00650 Butanoate metabolism [PATH:ko00650]	ptb; phosphate butyryltransferase [EC:2.3.1.19]	0.053299	-0.0664284	0.105808	0.10025	-0.0317973	-0.0751567	0.0527706	-0.110316	-0.00768518	-0.0996401	-0.0443841	-0.118687	-0.111616	-0.0572673	-0.0283357	0.059769	0.0904277	0.0150945	0.0550748	0.149935	-0.0172298	-0.0466762	-0.00119014	-0.0408396	-0.0566092	-0.0258443	-0.0533721	-0.0670299	0.0178656	-0.0307849	-0.0393023	0.0296831	-0.16356	0.280518	0.0339614	-0.0179888	0.0106279	0.0337637
K00639	K09100 Metabolism; K09180 Brite Hierarchies	K09105 Amino acid metabolism; K09181 Protein families: metabolism	K00260 Glycine, serine and threonine metabolism [PATH:ko00260]; K01007 Amino acid related enzymes [BR:ko01007]	kbl, GCAT; glycine C-acetyltransferase [EC:2.3.1.29]	0.000690388	-0.0590087	0.0395388	0.0716609	-0.0306943	-0.0560972	-0.0230972	-0.00898299	-0.0151373	-0.092462	-0.0712307	-0.111778	-0.0335309	0.0294252	-0.0108012	0.0297998	0.044592	0.00200127	0.06932	0.0491148	0.00571698	0.0232991	0.0722735	-0.102299	0.0592877	0.058469	-0.0305109	-0.0237912	0.0836317	0.052359	0.0153594	0.116853	-0.142047	0.340115	0.0988547	-0.170615	0.0627069	0.186949
K00640	K09100 Metabolism; K09140 Cellular Processes	K09102 Energy metabolism; K09105 Amino acid metabolism; K09145 Cellular community - prokaryotes	K00920 Sulfur metabolism [PATH:ko00920]; K00270 Cysteine and methionine metabolism [PATH:ko00270]; K05111 Biofilm formation - Vibrio cholerae [PATH:ko05111]	cysE; serine O-acetyltransferase [EC:2.3.1.30]	0.0284732	-0.0887702	-0.0317142	0.0379157	-0.124196	-0.0493137	-0.122446	0.0938935	-0.00821192	0.0557424	-0.0496903	-0.0635613	-0.0518998	-0.101068	0.00434554	0.0673451	-0.0317764	0.000591255	-0.0252649	-0.0105376	-0.0377627	-0.0401571	-0.0157579	-0.00663262	0.109225	0.0728997	-0.0682636	0.0279535	-0.00449417	0.00809825	0.0910153	-0.00141428	-0.0176956	-0.104729	-0.0280833	0.130372	-0.0712151	0.037265
K00641	K09100 Metabolism	K09102 Energy metabolism; K09105 Amino acid metabolism	K00920 Sulfur metabolism [PATH:ko00920]; K00270 Cysteine and methionine metabolism [PATH:ko00270]	metX; homoserine O-acetyltransferase/O-succinyltransferase [EC:2.3.1.31 2.3.1.46]	-0.0188347	-0.106356	0.0345478	0.0484941	-0.0263054	-0.0378464	0.0653822	-0.0330097	-0.0612025	-0.10707	-0.0366693	-0.0524094	-0.0307399	0.0233219	-0.0596419	0.011545	-0.064534	0.0599762	-0.00884219	-0.0761025	-0.0179279	0.0339935	0.0650035	-0.0239268	0.0460405	0.0685391	0.0279586	0.0487323	0.0315547	0.0263316	0.0108313	0.0635725	0.118182	0.0140015	0.0910874	-0.319562	0.164826	0.237293
K00645	K09100 Metabolism; K09180 Brite Hierarchies	K09103 Lipid metabolism; K09110 Biosynthesis of other secondary metabolites; K09181 Protein families: metabolism	K00061 Fatty acid biosynthesis [PATH:ko00061]; K00333 Prodigiosin biosynthesis [PATH:ko00333]; K01004 Lipid biosynthesis proteins [BR:ko01004]	fabD, MCAT, MCT1; [acyl-carrier-protein] S-malonyltransferase [EC:2.3.1.39]	0.00328896	-0.124596	0.0097033	0.0572945	-0.0948695	-0.0493262	-0.13022	0.0671086	0.0144444	-0.0103745	-0.0414844	-0.153576	-0.0917275	0.0192866	0.105638	0.0537662	-0.0117672	0.060404	0.0860815	0.032778	-0.00726713	0.0146872	0.0890977	-0.143535	0.160752	0.109911	-0.0303851	-0.0132939	0.0569066	0.0850031	0.0992188	0.0606739	-0.147258	0.208544	0.128241	-0.0585013	0.0322316	0.219532
K00647	K09100 Metabolism; K09180 Brite Hierarchies	K09103 Lipid metabolism; K09108 Metabolism of cofactors and vitamins; K09181 Protein families: metabolism	K00061 Fatty acid biosynthesis [PATH:ko00061]; K00780 Biotin metabolism [PATH:ko00780]; K01004 Lipid biosynthesis proteins [BR:ko01004]	fabB; 3-oxoacyl-[acyl-carrier-protein] synthase I [EC:2.3.1.41]	-0.108579	-0.0602946	0.0232811	-0.0107649	-0.0294823	-0.0456386	0.0661473	-0.0159415	-0.0120485	-0.0217763	0.062198	-0.123051	-0.124494	0.00866295	0.0257124	0.0118811	-0.10703	0.0430619	-0.0651868	-0.060917	-0.025044	-0.00935074	0.0084509	0.00964568	0.136368	0.080129	-0.0173058	0.0046741	0.00612123	0.0433064	0.1048	0.0251507	0.0156533	-0.00935524	0.105327	-0.128043	0.143245	0.19401
K00648	K09100 Metabolism; K09180 Brite Hierarchies	K09103 Lipid metabolism; K09181 Protein families: metabolism	K00061 Fatty acid biosynthesis [PATH:ko00061]; K01004 Lipid biosynthesis proteins [BR:ko01004]	fabH; 3-oxoacyl-[acyl-carrier-protein] synthase III [EC:2.3.1.180]	-0.00198172	-0.132237	0.0179121	0.0938915	-0.0223857	0.0101464	-0.11797	0.0314915	0.0307512	-0.0391477	-0.0989501	-0.127477	-0.0431719	-0.00826926	0.0321749	0.0387561	-0.0235757	0.0284764	0.114331	-0.0248749	-0.0239205	0.0496856	0.11182	-0.131463	0.071203	0.0577972	0.000814143	0.0086985	0.0160871	0.0801207	0.0178762	0.0657423	-0.0725734	0.172699	0.193412	-0.219116	0.163013	0.336412
K00651	K09100 Metabolism	K09102 Energy metabolism; K09105 Amino acid metabolism	K00920 Sulfur metabolism [PATH:ko00920]; K00270 Cysteine and methionine metabolism [PATH:ko00270]	metA; homoserine O-succinyltransferase/O-acetyltransferase [EC:2.3.1.46 2.3.1.31]	0.0109287	-0.0205207	-0.0165911	0.0104567	0.0325553	0.0248025	-0.0457955	0.000706307	0.0695324	0.0873178	-0.0145668	-0.0510811	-0.00236345	-0.0401597	0.125975	0.000545985	0.0386585	0.0183267	0.00357822	0.0821449	0.0464432	0.0331838	-0.0109537	-0.0209551	0.043753	-0.0229057	-0.0102063	-0.0711188	-0.0198179	-0.0022605	0.0141552	-0.0507695	-0.261355	0.0973876	-0.0595782	0.349423	-0.0909576	-0.0337303
K00652	K09100 Metabolism; K09180 Brite Hierarchies	K09108 Metabolism of cofactors and vitamins; K09181 Protein families: metabolism	K00780 Biotin metabolism [PATH:ko00780]; K01007 Amino acid related enzymes [BR:ko01007]	bioF; 8-amino-7-oxononanoate synthase [EC:2.3.1.47]	0.0471429	-0.0899362	0.0565065	0.0361451	-0.0806775	-0.0870994	0.0031522	-0.00510243	-0.0698619	-0.124694	-0.0222712	-0.0463414	-0.0638903	-0.0871436	-0.00570042	0.0369703	0.071301	0.0371837	0.112281	0.0513351	-0.00834434	-0.0219382	0.0432946	-0.101683	-0.0146378	0.0640659	-0.0365845	-0.00512752	0.0897501	0.0235624	0.0318054	0.0832834	-0.0429782	0.247248	0.0240556	-0.128593	-0.109023	0.0381976
K00655	K09100 Metabolism; K09180 Brite Hierarchies	K09103 Lipid metabolism; K09181 Protein families: metabolism	K00561 Glycerolipid metabolism [PATH:ko00561]; K00564 Glycerophospholipid metabolism [PATH:ko00564]; K01004 Lipid biosynthesis proteins [BR:ko01004]	plsC; 1-acyl-sn-glycerol-3-phosphate acyltransferase [EC:2.3.1.51]	0.174968	0.0149067	0.0333705	0.0690705	0.0244744	-0.0481268	-0.088291	-0.00993695	0.00132517	0.00468179	-0.122489	0.0411987	0.0369265	-0.144234	-0.0793241	0.0338238	0.162222	-0.0413753	0.0619043	0.155468	-0.0019175	-0.0426495	-0.0434563	-0.0156113	-0.116534	-0.0674634	0.00681131	-0.0405044	-0.00875862	-0.0651142	-0.0528116	-0.0895644	-0.258078	0.166179	-0.0252072	0.33771	-0.121164	-0.239238
K00656	K09100 Metabolism	K09101 Carbohydrate metabolism	K00620 Pyruvate metabolism [PATH:ko00620]; K00640 Propanoate metabolism [PATH:ko00640]; K00650 Butanoate metabolism [PATH:ko00650]	E2.3.1.54, pflD; formate C-acetyltransferase [EC:2.3.1.54]	-0.0493297	0.0473197	-0.081096	-0.0324038	0.0168151	0.0689142	-0.0694053	0.0793879	0.038908	0.14457	0.0314007	0.00158783	0.0363666	-0.0541867	0.110406	0.0268852	-0.0629018	-0.0647736	-0.0406563	0.0326871	-0.00538599	-0.0549189	-0.0538659	0.0462133	0.0202328	0.00424367	-0.0735473	-0.0501084	-0.048585	-0.0075827	0.0112649	-0.00118969	-0.02432	-0.0561039	-0.118712	0.196386	-0.179023	-0.109969
K00657	K09100 Metabolism; K09140 Cellular Processes	K09105 Amino acid metabolism; K09143 Cell growth and death	K00330 Arginine and proline metabolism [PATH:ko00330]; K04216 Ferroptosis [PATH:ko04216]	speG, SAT; diamine N-acetyltransferase [EC:2.3.1.57]	0.0589162	-0.0343874	0.0700701	0.0784758	-0.0123754	-0.0496629	-0.00697393	-0.051969	-0.00834037	-0.0907283	-0.0604706	-0.0845338	-0.0804659	-0.0678249	0.0165862	0.0685875	0.0973001	0.023265	0.0896353	0.131308	0.0390782	0.00617226	0.0356335	-0.0924591	-0.0173595	-0.0156565	-0.0443332	-0.0483282	0.10524	0.00817575	-0.00693749	0.0116263	-0.261814	0.364192	-0.0499484	0.14677	-0.157587	-0.0533992
K00658	K09100 Metabolism	K09101 Carbohydrate metabolism; K09105 Amino acid metabolism	K00020 Citrate cycle (TCA cycle) [PATH:ko00020]; K00310 Lysine degradation [PATH:ko00310]; K00380 Tryptophan metabolism [PATH:ko00380]	DLST, sucB; 2-oxoglutarate dehydrogenase E2 component (dihydrolipoamide succinyltransferase) [EC:2.3.1.61]	0.036066	-0.0593292	0.0240564	0.0667492	-0.0463406	-0.0518424	-0.0656867	0.0152315	-0.0123632	-0.0604506	-0.0796914	-0.0423222	0.0438841	0.0168302	-0.0911953	-0.0120486	0.0276167	-0.0150905	0.050443	-0.0174413	-0.0533718	-0.010232	0.0396388	-0.0412261	-0.0093199	0.0128191	-0.00283101	0.0413657	0.0259513	0.0310102	-0.0442341	0.0398433	-0.00145679	0.141286	0.130517	-0.248012	0.153703	0.218012
K00661	K09190 Not Included in Pathway or Brite	K09191 Unclassified: metabolism	K99980 Enzymes with EC numbers	maa; maltose O-acetyltransferase [EC:2.3.1.79]	-0.118877	-0.0409788	-0.0872869	-0.0644935	0.0773381	0.0525417	0.00780695	0.046255	0.0495145	0.022171	0.0274125	0.0555858	0.0953606	0.0297545	0.0855631	-0.0468622	0.00823106	-0.0693328	0.03659	-0.0183323	0.0573736	0.0434275	0.0346234	-0.0411246	0.00946011	0.0189989	0.0620808	0.0211151	-0.0137154	0.057257	0.0129342	-0.03645	-0.0953101	0.0308439	0.0167444	0.118008	-0.0235553	-0.0179931
K00666	K09180 Brite Hierarchies	K09181 Protein families: metabolism	K01004 Lipid biosynthesis proteins [BR:ko01004]	K00666; fatty-acyl-CoA synthase [EC:6.2.1.-]	0.0578137	-0.00438015	0.033858	-0.019822	-0.00419679	-0.0119949	0.00357781	-0.0245414	-0.021956	-0.0435925	0.0137194	0.0986895	0.0442588	0.0430819	-0.0544547	0.0584198	0.0541783	0.042992	0.0528366	-0.0808167	0.00987804	0.0470764	0.0257775	-0.0196847	-0.0259538	-0.0760173	-0.0541561	-0.0882111	0.0391024	-0.0158004	-0.00487667	0.0429076	0.0203444	-0.0213776	-0.0230747	-0.00505806	-0.00811337	-0.0267818
K00674	K09100 Metabolism	K09105 Amino acid metabolism	K00300 Lysine biosynthesis [PATH:ko00300]	dapD; 2,3,4,5-tetrahydropyridine-2,6-dicarboxylate N-succinyltransferase [EC:2.3.1.117]	0.0293053	-0.0211357	0.0644127	0.0400124	0.0169561	-0.0453712	0.0401015	-0.0674354	-0.0120549	-0.038909	-0.0472491	-0.00999783	-0.0200882	-0.0482847	-0.137186	-0.00703653	0.0520617	0.00685922	-0.00928071	0.0636796	-0.066616	-0.0662036	-0.0549672	0.0526607	-0.0973336	-0.0820243	0.0543657	-0.00269007	-0.0311282	-0.0353433	-0.117791	-0.0589562	0.0188242	-0.0462646	0.0801192	-0.0476646	0.14635	0.00537304
K00677	K09100 Metabolism; K09160 Human Diseases; K09180 Brite Hierarchies	K09107 Glycan biosynthesis and metabolism; K09175 Drug resistance: antimicrobial; K09181 Protein families: metabolism	K00540 Lipopolysaccharide biosynthesis [PATH:ko00540]; K01503 Cationic antimicrobial peptide (CAMP) resistance [PATH:ko01503]; K01005 Lipopolysaccharide biosynthesis proteins [BR:ko01005]	lpxA; UDP-N-acetylglucosamine acyltransferase [EC:2.3.1.129]	0.0250746	-0.0864836	0.0308364	0.059478	-0.0969112	-0.126082	-0.0197112	-0.000334396	-0.0163738	-0.0750935	-0.0580566	-0.114434	-0.0811184	0.000318275	0.0487699	0.0679285	0.0689613	0.053098	0.0572088	0.0666468	0.0550905	0.0363777	0.0317606	-0.0882621	0.0617017	0.059572	-0.025352	-0.0439273	0.128702	0.0403986	0.0561992	0.0602918	-0.220816	0.35639	0.013166	0.043571	-0.111793	0.0309724
K00680	K09190 Not Included in Pathway or Brite	K09191 Unclassified: metabolism	K99980 Enzymes with EC numbers	ytmI; uncharacterized N-acetyltransferase [EC:2.3.1.-]	-0.00127704	-0.0950008	0.0339053	0.0451307	-0.0161868	0.00953713	-0.0318875	-0.0350421	0.0113875	-0.0462399	-0.00849472	0.125869	0.0578012	0.0138225	0.00961936	-0.050012	-0.0752578	0.0164538	0.0826975	-0.0458999	0.00575544	0.00727315	0.0612353	-0.0464401	-0.0850797	-0.0197316	0.153908	0.111144	-0.0250917	0.00135517	-0.0779284	-0.0302594	0.240679	-0.23727	-0.0528829	-0.142547	0.017336	-0.0031278
K00681	K09100 Metabolism; K09180 Brite Hierarchies	K09106 Metabolism of other amino acids; K09181 Protein families: metabolism	K00430 Taurine and hypotaurine metabolism [PATH:ko00430]; K00460 Cyanoamino acid metabolism [PATH:ko00460]; K00480 Glutathione metabolism [PATH:ko00480]; K01002 Peptidases and inhibitors [BR:ko01002]	ggt; gamma-glutamyltranspeptidase / glutathione hydrolase [EC:2.3.2.2 3.4.19.13]	0.122611	-0.0616009	0.0480298	0.0589513	-0.0567596	-0.0614314	-0.0753067	0.0235075	-0.0638736	-0.0389905	-0.116002	-0.0364871	-0.00289335	-0.0734213	-0.0691279	0.0819793	0.102492	0.00880969	0.0247464	0.0897157	-0.018666	-0.00658126	-0.0391392	0.0270667	-0.0983145	-0.0633709	-0.0450581	-0.0846708	-0.0131073	-0.0209094	-0.157583	-0.0626116	-0.132796	0.106665	0.0176674	0.08513	0.0593467	0.0322925
K00684	K09190 Not Included in Pathway or Brite	K09191 Unclassified: metabolism	K99980 Enzymes with EC numbers	aat; leucyl/phenylalanyl-tRNA---protein transferase [EC:2.3.2.6]	-0.0221284	-0.133493	0.0661006	0.0616534	-0.0850554	-0.130311	0.0759307	-0.0716978	-0.0195379	-0.0840757	-0.00612216	-0.104926	-0.101943	-0.0525009	-0.0671208	0.0338483	-0.077854	0.0778732	-0.00499847	-0.0413793	-0.0285417	-0.0110062	0.0163285	-0.00671773	0.0415803	0.0209586	0.0504992	0.017806	0.0277031	0.0180768	0.0160802	-0.0100511	0.0798261	-0.0650166	0.0729001	-0.146096	0.132864	0.110719
K00688	K09100 Metabolism; K09140 Cellular Processes; K09150 Organismal Systems; K09160 Human Diseases	K09101 Carbohydrate metabolism; K09143 Cell growth and death; K09145 Cellular community - prokaryotes; K09152 Endocrine system; K09167 Endocrine and metabolic disease	K00500 Starch and sucrose metabolism [PATH:ko00500]; K04217 Necroptosis [PATH:ko04217]; K02026 Biofilm formation - Escherichia coli [PATH:ko02026]; K04910 Insulin signaling pathway [PATH:ko04910]; K04922 Glucagon signaling pathway [PATH:ko04922]; K04931 Insulin resistance [PATH:ko04931]	PYG, glgP; glycogen phosphorylase [EC:2.4.1.1]	0.0361523	-0.00626653	-0.0239295	-0.028533	-0.0546364	-0.0307832	-0.0388079	0.0545452	-0.0203206	0.0696237	-0.023369	-0.0112906	-0.0243014	-0.0570546	0.0482185	0.0568731	0.0074309	-0.0432558	0.000348259	0.0289103	0.0248334	-0.011855	-0.0139936	0.00139793	0.00331157	-5.43602e-05	-0.0141403	-0.0280442	-0.0435587	-0.0341871	0.037543	-0.0543243	-0.173539	0.0695576	-0.0577794	0.310254	-0.178173	-0.196116
K00690	K09100 Metabolism	K09101 Carbohydrate metabolism	K00500 Starch and sucrose metabolism [PATH:ko00500]	E2.4.1.7; sucrose phosphorylase [EC:2.4.1.7]	0.0755973	0.053939	0.0308052	0.00928207	0.0308096	-0.0386103	0.0362674	-0.080889	0.0326771	0.0303475	0.0035172	0.115388	0.0793345	-0.0319492	-0.0586089	-0.0380972	0.0799345	0.00503343	0.026231	0.0801381	0.0601984	-0.0168397	-0.0516655	0.0249744	-0.127872	-0.0860331	0.0587232	-0.0044107	0.00603483	-0.0827327	-0.0695214	-0.127934	0.0535511	-0.20208	-0.0820827	0.212351	-0.0787302	-0.320576
K00691	K09100 Metabolism	K09101 Carbohydrate metabolism	K00500 Starch and sucrose metabolism [PATH:ko00500]	mapA; maltose phosphorylase [EC:2.4.1.8]	0.0749948	0.0338885	0.0466879	0.0479307	0.107299	0.0671178	-0.0185947	-0.0551454	0.0186749	-0.0499204	-0.0528536	0.0510205	0.0170961	-0.0537704	-0.000968279	-0.102897	0.123662	-0.0333842	0.0920003	0.0678707	0.0497867	0.0322092	0.0244324	-0.0549218	-0.0866114	-0.0458816	-0.009717	-0.0518662	0.0416594	0.000657917	-0.0780603	-0.0176477	-0.116838	0.138129	-0.0300512	0.111924	-0.0938491	-0.0986733
K00700	K09100 Metabolism; K09180 Brite Hierarchies	K09101 Carbohydrate metabolism; K09183 Protein families: signaling and cellular processes	K00500 Starch and sucrose metabolism [PATH:ko00500]; K04147 Exosome [BR:ko04147]	GBE1, glgB; 1,4-alpha-glucan branching enzyme [EC:2.4.1.18]	-0.0387946	-0.0343731	-0.0871624	-0.0222325	-0.00173379	0.0367034	-0.109807	0.118869	0.0224022	0.0534618	-0.0363957	-0.0383727	0.0118502	0.00947822	0.136098	0.0760074	-0.0327979	-0.0896088	0.0937459	-0.0555864	0.0404196	0.0259311	0.116706	-0.0995468	0.0229695	0.0489039	0.0120073	0.00294023	-0.0541251	0.0349097	0.0203649	0.0165434	-0.179305	0.213975	-0.0242947	0.147639	-0.152465	-0.0319728
K00703	K09100 Metabolism; K09140 Cellular Processes; K09180 Brite Hierarchies	K09101 Carbohydrate metabolism; K09145 Cellular community - prokaryotes; K09181 Protein families: metabolism	K00500 Starch and sucrose metabolism [PATH:ko00500]; K02026 Biofilm formation - Escherichia coli [PATH:ko02026]; K01003 Glycosyltransferases [BR:ko01003]	glgA; starch synthase [EC:2.4.1.21]	0.0738817	-0.0590447	0.0539992	0.141161	-0.0941875	-0.0208679	-0.174955	0.0181378	0.0502712	0.0665958	-0.0880585	-0.193362	-0.0992303	-0.0219286	0.0286328	0.0550147	-0.0186431	-0.00230187	0.0486145	0.0927323	-0.0111253	-0.0484763	0.034385	-0.0836707	0.123223	0.0941162	-0.0475736	-0.0405354	-0.0232183	0.0413567	0.0157924	-0.00801972	-0.154347	0.125975	0.137279	0.0257527	0.0775201	0.14348
K00705	K09100 Metabolism	K09101 Carbohydrate metabolism	K00500 Starch and sucrose metabolism [PATH:ko00500]	malQ; 4-alpha-glucanotransferase [EC:2.4.1.25]	0.0751521	-0.0118603	0.0266794	0.033331	-0.17288	-0.125429	-0.0750422	0.0422475	-0.017463	0.0388331	-0.0224835	-0.132938	-0.115474	-0.0281196	0.0479905	0.0114217	0.0526676	0.0193428	0.0269489	0.129281	0.0183672	-0.0292802	-0.00325323	-0.0638646	0.0647256	0.0559603	-0.0287557	0.0130368	0.0410435	0.00324363	0.0722254	-0.00618174	-0.165511	0.179212	-0.136728	0.234034	-0.258554	-0.139393
K00721	K09100 Metabolism; K09180 Brite Hierarchies	K09107 Glycan biosynthesis and metabolism; K09181 Protein families: metabolism	K00510 N-Glycan biosynthesis [PATH:ko00510]; K01003 Glycosyltransferases [BR:ko01003]	DPM1; dolichol-phosphate mannosyltransferase [EC:2.4.1.83]	0.0882381	-0.0657617	0.0798054	0.0831952	-0.0734549	-0.101758	-0.0137276	-0.037646	-0.0406727	-0.0983394	-0.116688	-0.104392	-0.0768218	0.0694664	-0.0455081	0.0664762	0.0769385	0.0277394	0.0489174	0.0494435	0.054134	0.0521722	0.0492779	-0.0728304	0.0423164	0.0232399	-0.0419289	-0.0532936	0.0769444	0.0148357	-0.0279673	0.0885937	-0.211604	0.34569	0.0388495	0.0157564	-0.0500981	0.0134683
K00748	K09100 Metabolism; K09180 Brite Hierarchies	K09107 Glycan biosynthesis and metabolism; K09181 Protein families: metabolism	K00540 Lipopolysaccharide biosynthesis [PATH:ko00540]; K01005 Lipopolysaccharide biosynthesis proteins [BR:ko01005]	lpxB; lipid-A-disaccharide synthase [EC:2.4.1.182]	0.0384578	-0.0824952	0.0543306	0.0576046	-0.0906367	-0.127671	-0.000867058	-0.0126576	-0.0454893	-0.101734	-0.0587679	-0.106517	-0.0929583	-0.000316727	0.0187079	0.0650673	0.0753119	0.0588561	0.0761243	0.0527765	0.0314853	0.0201992	0.0494763	-0.100548	0.0564958	0.0574133	-0.0414494	-0.0472987	0.125522	0.0320642	0.0437254	0.0762127	-0.190155	0.346079	0.0124191	0.00336536	-0.105517	0.0407983
K00754	K09190 Not Included in Pathway or Brite	K09191 Unclassified: metabolism	K99980 Enzymes with EC numbers	bshA; L-malate glycosyltransferase [EC:2.4.1.-]	-0.0544186	-0.0175909	0.0010985	0.0221827	0.0325512	-0.0156707	0.0225529	-0.0423733	0.0537807	0.00737836	0.05941	0.00847339	0.0223184	0.0308444	-0.0655373	-0.0538433	-0.0685689	-0.00381938	-0.0634428	-0.025993	-0.0117446	-0.00348093	-0.0260294	0.0600533	0.00322847	-0.0398009	0.0731422	-0.00253399	-0.0482029	0.0461385	-0.0511468	-0.0081635	0.0472804	-0.0673166	0.0667807	-0.0884398	0.140106	0.0689846
K00756	K09100 Metabolism	K09104 Nucleotide metabolism	K00240 Pyrimidine metabolism [PATH:ko00240]	pdp; pyrimidine-nucleoside phosphorylase [EC:2.4.2.2]	-0.0293262	0.0706496	-0.0336652	-0.0360583	0.0525356	0.147091	-0.0283976	0.0310021	0.00211822	0.0531427	0.0124693	0.106825	0.0468953	-0.0173158	0.0206051	0.0134229	-0.106793	-0.0755291	-0.028459	-0.0447577	0.00378814	-0.0226311	-0.043848	0.059591	-0.0376673	-0.0442743	-0.027586	0.0171672	-0.0566007	-0.0643433	0.0135975	-0.0219519	0.299752	-0.361435	0.00566802	-0.13434	0.0678062	-0.0904777
K00757	K09100 Metabolism	K09104 Nucleotide metabolism; K09111 Xenobiotics biodegradation and metabolism	K00240 Pyrimidine metabolism [PATH:ko00240]; K00983 Drug metabolism - other enzymes [PATH:ko00983]	udp, UPP; uridine phosphorylase [EC:2.4.2.3]	-0.0268434	-0.025287	-0.0114384	-0.0185729	0.0194278	-0.0481498	0.0150663	0.017371	-0.000864346	-0.0117241	0.0125431	-0.101227	-0.0406504	0.0213666	0.120927	0.0367014	0.0531636	-0.0275212	0.0456719	0.0134747	0.0412819	0.0473252	0.0821204	-0.0801455	0.0312474	0.0546826	-0.0144587	-0.00991114	0.0219486	0.0357529	0.0366856	0.0670279	-0.309366	0.391111	-0.119088	0.221673	-0.210928	-0.0221468
K00759	K09100 Metabolism; K09180 Brite Hierarchies	K09104 Nucleotide metabolism; K09183 Protein families: signaling and cellular processes	K00230 Purine metabolism [PATH:ko00230]; K04147 Exosome [BR:ko04147]	APRT, apt; adenine phosphoribosyltransferase [EC:2.4.2.7]	0.045839	-0.0559721	-0.00925716	0.0036355	-0.0378607	-0.0218673	-0.0791991	0.0517173	0.0184759	0.0466833	-0.10153	-0.102346	-0.0784261	-0.0752853	0.0872509	0.0794559	0.042241	0.0331798	0.0165259	0.111857	0.0288951	0.0184701	0.00897961	-0.0307827	0.0207521	-0.0260698	-0.0967256	-0.105802	0.0398892	-0.0140556	-0.00752194	-0.0473156	-0.260152	0.139493	-0.0364586	0.327221	-0.125834	-0.0687759
K00760	K09100 Metabolism	K09104 Nucleotide metabolism; K09111 Xenobiotics biodegradation and metabolism	K00230 Purine metabolism [PATH:ko00230]; K00983 Drug metabolism - other enzymes [PATH:ko00983]	hprT, hpt, HPRT1; hypoxanthine phosphoribosyltransferase [EC:2.4.2.8]	0.034889	-0.0384095	-0.00118911	0.0904935	0.0292548	0.061303	-0.140347	0.00514453	0.095657	0.0323068	-0.0912265	-0.0362163	0.0277053	0.00106939	0.0976543	0.0291369	0.031365	-0.0347418	0.0946481	0.0674638	0.0617666	0.0460287	0.0463989	-0.0749117	-0.0162493	-0.00370227	0.031664	-0.0894094	0.00166025	0.0663009	-0.0787394	-0.0801816	-0.179778	0.100066	0.140815	0.121548	0.0741048	0.00118795
K00761	K09100 Metabolism	K09104 Nucleotide metabolism	K00240 Pyrimidine metabolism [PATH:ko00240]	upp, UPRT; uracil phosphoribosyltransferase [EC:2.4.2.9]	0.00763018	-0.0865877	0.0300943	0.0575809	0.00179475	0.0186931	-0.0864499	0.012425	0.0372832	0.0331653	-0.0766512	-0.153246	-0.103504	-0.0622692	0.133633	0.0538932	0.0300248	0.0158059	0.0681862	0.102019	0.021311	0.0148821	0.0580595	-0.0820888	0.0500613	0.0168858	-0.10635	-0.121073	0.0087061	0.00759	-0.0344097	-0.0262169	-0.260126	0.17125	0.0122632	0.213091	-0.0179522	0.108287
K00762	K09100 Metabolism	K09104 Nucleotide metabolism	K00240 Pyrimidine metabolism [PATH:ko00240]	pyrE; orotate phosphoribosyltransferase [EC:2.4.2.10]	-0.0413896	-0.0575531	-0.0589803	-0.0169652	-0.0338378	0.00416139	-0.0628901	0.0822647	0.0178283	0.0124288	-0.0130267	-0.0833169	-0.0280899	0.0543292	0.170178	0.0423586	-0.0328995	-0.0163782	0.052655	-0.0441122	0.0288086	0.0434699	0.0874058	-0.0922264	0.099785	0.057826	-0.0643969	-0.0228388	0.0258342	0.0250289	0.122666	0.0472727	-0.24328	0.295053	0.0254472	0.0863219	-0.0743407	0.147348
K00763	K09100 Metabolism	K09108 Metabolism of cofactors and vitamins	K00760 Nicotinate and nicotinamide metabolism [PATH:ko00760]	pncB, NAPRT1; nicotinate phosphoribosyltransferase [EC:6.3.4.21]	0.0352402	0.0231569	-0.0230286	-0.0152062	0.0810638	0.0826926	-0.0941328	0.031708	0.0543382	0.0689717	-0.0232686	0.0446789	0.0694633	-0.012579	0.108084	0.00191995	0.0806274	0.00976598	0.0793965	0.104501	0.0438731	0.0103449	0.0344847	-0.0725216	-0.013556	-0.0140725	-0.0202517	-0.0825287	0.0356554	0.0260197	-0.0596052	-0.0113763	-0.214598	0.0956064	-0.0335736	0.283301	-0.0867429	-0.0556438
K00764	K09100 Metabolism; K09180 Brite Hierarchies	K09104 Nucleotide metabolism; K09105 Amino acid metabolism; K09181 Protein families: metabolism	K00230 Purine metabolism [PATH:ko00230]; K00250 Alanine, aspartate and glutamate metabolism [PATH:ko00250]; K01002 Peptidases and inhibitors [BR:ko01002]	purF, PPAT; amidophosphoribosyltransferase [EC:2.4.2.14]	0.0481242	-0.0801789	0.0565303	0.0474129	-0.0752178	-0.0362901	-0.0749459	0.0393172	-0.0640781	-0.0441505	0.000778733	-0.112887	-0.128547	-0.0450172	0.0520787	0.0106703	0.0227793	-0.0153425	0.0827826	0.0633195	-0.00784234	-0.00992239	0.04224	-0.11363	0.0965176	0.0856136	-0.0369072	0.00268505	0.0354783	0.0346993	0.110338	0.0411392	-0.212894	0.255424	0.0309199	0.0843567	-0.0651263	0.0897072
K00765	K09100 Metabolism	K09105 Amino acid metabolism	K00340 Histidine metabolism [PATH:ko00340]	hisG; ATP phosphoribosyltransferase [EC:2.4.2.17]	0.0482753	-0.0858705	-0.0107558	-0.0153775	-0.110153	-0.00100184	-0.105753	0.111548	-0.0731725	-0.0123411	-0.0178192	-0.00805069	-0.0113013	-0.041832	-0.0642737	0.0053817	-0.0420405	-0.0328908	0.052098	-0.0582234	-0.0838492	-0.0682672	0.0460491	-0.0692271	0.0972938	0.079502	-0.0572052	0.118663	-0.0815607	0.00614024	0.097991	0.0391624	0.159893	-0.111856	0.0746331	-0.200497	0.0193989	0.132368
K00766	K09100 Metabolism	K09105 Amino acid metabolism	K00400 Phenylalanine, tyrosine and tryptophan biosynthesis [PATH:ko00400]	trpD; anthranilate phosphoribosyltransferase [EC:2.4.2.18]	0.0765833	-0.102266	0.0381877	0.022389	-0.144234	-0.106616	-0.0481246	0.0467872	-0.089948	-0.0830457	-0.137838	-0.0125517	-0.0482034	-0.0653018	-0.0319425	0.0459366	0.0600792	-0.0379872	0.0757432	0.0124839	0.0054071	0.00251409	-0.0128469	-0.0518219	-0.0108488	0.0466882	-0.0604235	0.00466132	0.0234387	-0.0631346	0.101057	0.0228006	-0.0228854	0.120721	0.0204106	-0.022553	-0.103673	-0.108086
K00767	K09100 Metabolism	K09108 Metabolism of cofactors and vitamins	K00760 Nicotinate and nicotinamide metabolism [PATH:ko00760]	nadC, QPRT; nicotinate-nucleotide pyrophosphorylase (carboxylating) [EC:2.4.2.19]	0.00614823	-0.162682	-0.0686568	-0.00673821	-0.114922	-0.0790989	-0.136032	0.118428	0.0232317	-0.0114954	-0.0546156	-0.0123286	0.0245106	0.00874591	0.0744855	0.110414	0.0491082	0.0185781	0.129429	0.00410869	0.0142719	0.0187152	0.105655	-0.139862	0.0264899	-0.0222779	0.00279915	0.0254712	0.0740679	0.0429283	0.0542286	0.0219566	-0.150219	0.257106	-0.0690713	0.0702953	-0.195408	0.0272077
K00768	K09100 Metabolism	K09108 Metabolism of cofactors and vitamins	K00860 Porphyrin metabolism [PATH:ko00860]	E2.4.2.21, cobU, cobT; nicotinate-nucleotide--dimethylbenzimidazole phosphoribosyltransferase [EC:2.4.2.21]	-0.0421154	-0.0675363	-0.124011	-0.033278	0.0242665	0.0341384	-0.109555	0.120322	0.0459043	0.0559065	-0.0124295	0.083152	0.109615	-0.00445828	0.132106	-0.009848	-0.0218025	-0.0278878	0.0192762	-0.0556539	0.0709345	0.0655731	0.0181724	-0.0312615	0.081711	0.0268737	-0.0180582	-0.0207953	-0.0328444	0.00956446	0.0412848	-0.00689303	-0.0980755	0.0114467	-0.0907163	0.201662	-0.148672	-0.00237587
K00772	K09100 Metabolism	K09105 Amino acid metabolism	K00270 Cysteine and methionine metabolism [PATH:ko00270]	mtaP, MTAP; 5'-methylthioadenosine phosphorylase [EC:2.4.2.28]	-0.08795	-0.0345719	-0.0791977	-0.0453882	0.0436412	0.0948775	0.0026825	0.0891748	-0.0491127	-0.0211246	0.0571677	0.00543244	0.00193317	-0.0111438	0.138159	-0.0106941	-0.146287	-0.00187209	-0.0333249	-0.12129	-0.00029771	0.0189004	0.0251391	0.01532	0.100422	0.09347	-0.130517	-0.0593999	-0.00240869	-0.0083867	0.0626992	0.0470362	0.240428	-0.228849	0.115978	-0.284758	0.146732	0.225947
K00773	K09180 Brite Hierarchies	K09182 Protein families: genetic information processing	K03016 Transfer RNA biogenesis [BR:ko03016]	tgt; queuine tRNA-ribosyltransferase [EC:2.4.2.29]	0.0203068	-0.0778477	0.0256096	0.0544674	-0.0927051	-0.0403483	-0.117115	0.0594245	-0.00614247	-0.0153522	-0.0362768	-0.160401	-0.111507	0.0238977	0.0759113	0.059012	-0.00182445	0.043183	0.0785039	0.0359997	-0.019789	-0.00464585	0.0959612	-0.141338	0.159033	0.0964572	-0.0361623	-0.0037086	0.0680068	0.0882091	0.0903953	0.071207	-0.17696	0.259379	0.0929502	-0.0287878	-0.00606599	0.19622
K00782	K09190 Not Included in Pathway or Brite	K09191 Unclassified: metabolism	K99981 Carbohydrate metabolism	lldG; L-lactate dehydrogenase complex protein LldG	0.0128581	-0.092901	0.0244352	0.092213	-0.0492983	-0.142937	-0.0305423	-0.0243299	0.0206764	-0.0423569	-0.0496704	-0.0745807	0.00634531	0.00248007	-0.0128761	0.0484584	0.0598974	0.0311104	0.0190587	0.0434517	0.0881279	0.0610516	0.01005	-0.0294559	0.0337083	0.00465377	-0.0710225	-0.10102	0.13815	0.0309241	-0.0437283	-0.0305148	-0.198978	0.201181	0.00415784	0.111659	-0.0107757	0.0396278
K00783	K09180 Brite Hierarchies	K09182 Protein families: genetic information processing	K03009 Ribosome biogenesis [BR:ko03009]	rlmH; 23S rRNA (pseudouridine1915-N3)-methyltransferase [EC:2.1.1.177]	-0.0419545	-0.0729887	0.00107663	-0.00286369	0.0916546	0.0635231	-0.0150671	0.00762466	0.0196171	-0.0120901	-0.012537	-0.0781886	-0.0693726	-0.0727223	0.151144	0.086259	0.0221276	0.0171644	0.115542	0.00467061	0.0387586	0.0398321	0.110745	-0.115116	0.0272353	-0.00766662	-0.0416526	-0.117455	0.0120765	0.0474142	-0.00678878	-0.0096897	-0.270736	0.193935	0.00706782	0.260743	-0.0970316	0.0154035
K00784	K09180 Brite Hierarchies	K09182 Protein families: genetic information processing	K03016 Transfer RNA biogenesis [BR:ko03016]	rnz; ribonuclease Z [EC:3.1.26.11]	0.106048	0.0215175	0.0698009	0.084346	0.000931786	-0.120462	0.0430432	-0.101727	0.00779185	-0.0326523	-0.0695085	-0.0359216	-0.01437	-0.0440669	-0.0576737	0.0343242	0.16412	-0.0307997	-0.00829314	0.163097	0.0552188	-0.00531422	-0.0637155	0.0178341	-0.0571394	-0.0516499	-0.0261959	-0.0844909	0.0485806	-0.0698251	-0.063804	-0.0235304	-0.356752	0.336563	-0.0810903	0.342327	-0.137529	-0.201192
K00788	K09100 Metabolism	K09108 Metabolism of cofactors and vitamins	K00730 Thiamine metabolism [PATH:ko00730]	thiE; thiamine-phosphate pyrophosphorylase [EC:2.5.1.3]	0.00162304	-0.10507	-0.0164133	-0.0103437	0.00309831	-0.039289	-0.0371988	0.0427533	0.000169206	-0.00218286	-0.0397198	-0.0516805	-0.0367503	-0.0870529	0.121485	0.0355927	0.027074	0.0379777	0.0501491	0.0615076	0.0831812	0.0566588	0.00488616	-0.0514737	0.0198504	0.0344685	-0.0333533	-0.0902152	0.0733527	0.0249343	0.0227486	-0.016317	-0.212085	0.182465	-0.0354493	0.238846	-0.180579	-0.0631142
K00789	K09100 Metabolism	K09105 Amino acid metabolism; K09110 Biosynthesis of other secondary metabolites	K00270 Cysteine and methionine metabolism [PATH:ko00270]; K00999 Biosynthesis of various plant secondary metabolites [PATH:ko00999]	metK, MAT; S-adenosylmethionine synthetase [EC:2.5.1.6]	0.0306445	-0.0391943	0.103454	0.135593	0.0229067	0.0810059	-0.0784653	-0.05306	0.0207839	-0.00192664	-0.0206975	-0.193851	-0.170542	0.0187875	0.0867002	-0.00606155	-0.0643941	0.0662959	0.0185946	0.0521288	0.0153081	0.0446953	0.0549248	-0.0698006	0.138408	0.10157	-0.0581284	-0.0966375	-2.82815e-05	0.0858523	0.0155934	0.0146669	-0.181948	0.0902397	0.264259	-0.0156383	0.236708	0.291465
K00790	K09100 Metabolism; K09180 Brite Hierarchies	K09101 Carbohydrate metabolism; K09107 Glycan biosynthesis and metabolism; K09181 Protein families: metabolism	K00520 Amino sugar and nucleotide sugar metabolism [PATH:ko00520]; K00550 Peptidoglycan biosynthesis [PATH:ko00550]; K01011 Peptidoglycan biosynthesis and degradation proteins [BR:ko01011]	murA; UDP-N-acetylglucosamine 1-carboxyvinyltransferase [EC:2.5.1.7]	-0.0888766	-0.0361013	-0.0741934	-0.0117823	0.0654096	0.139539	-0.100552	0.0723535	0.0872306	0.0999387	0.0195121	-0.0420128	0.0260129	0.0278272	0.126398	-0.035077	-0.102079	-0.0180812	0.00874642	-0.0747778	-0.0194696	0.0181787	0.069084	-0.0392094	0.0946181	0.0403252	0.0158919	0.0290862	-0.104545	0.0644722	0.0414347	-0.0231088	0.0215026	-0.115127	0.135934	-0.0661552	0.153695	0.224406
K00791	K09100 Metabolism; K09180 Brite Hierarchies	K09109 Metabolism of terpenoids and polyketides; K09181 Protein families: metabolism; K09182 Protein families: genetic information processing	K00908 Zeatin biosynthesis [PATH:ko00908]; K01006 Prenyltransferases [BR:ko01006]; K03016 Transfer RNA biogenesis [BR:ko03016]	miaA, TRIT1; tRNA dimethylallyltransferase [EC:2.5.1.75]	0.045698	-0.0649896	0.0581429	0.079679	-0.085649	-0.102576	-0.0388179	-0.0226632	0.00974905	-0.0395385	-0.04903	-0.158972	-0.108495	-0.00975808	0.0440688	0.0387838	0.0770259	0.0546827	0.0591063	0.108465	0.0219565	0.00649656	0.0428761	-0.103424	0.0961519	0.0570402	-0.0679814	-0.0573898	0.10428	0.0302397	0.0475841	0.0467174	-0.262659	0.345277	0.0160531	0.0891134	-0.0783999	0.0794237
K00793	K09100 Metabolism	K09108 Metabolism of cofactors and vitamins	K00740 Riboflavin metabolism [PATH:ko00740]	ribE, RIB5; riboflavin synthase [EC:2.5.1.9]	0.0322283	-0.0674038	0.0131512	0.0481348	-0.0636822	-0.0741705	-0.0282724	0.0212478	-0.0441885	-0.0684051	-0.0648867	-0.0436544	-0.035558	-0.036987	0.0192737	0.0789358	0.0535978	0.0133081	0.0794387	0.0540975	0.0435834	0.0192995	0.0206544	-0.0743695	-0.00279327	0.0269195	-0.0692314	-0.0485544	0.110177	-0.00904246	0.055661	0.0401724	-0.0882709	0.242983	0.039173	-0.0574014	-0.101897	-0.0144169
K00794	K09100 Metabolism	K09108 Metabolism of cofactors and vitamins	K00740 Riboflavin metabolism [PATH:ko00740]	ribH, RIB4; 6,7-dimethyl-8-ribityllumazine synthase [EC:2.5.1.78]	-0.00641143	-0.077202	0.0140155	0.0544129	-0.05425	-0.0776205	-0.00960934	0.00817844	-0.032254	-0.0789927	-0.0394415	-0.0649785	-0.0368827	-0.00208384	0.0230873	0.0490801	0.0263777	0.0166554	0.0774259	0.0386242	0.0357866	0.0183408	0.0332667	-0.0855325	0.0334895	0.0507783	-0.0695032	-0.0425334	0.10745	0.00324115	0.0760401	0.0644627	-0.0461742	0.238142	0.0855412	-0.173546	-0.0264126	0.0869323
K00796	K09100 Metabolism	K09108 Metabolism of cofactors and vitamins	K00790 Folate biosynthesis [PATH:ko00790]	folP; dihydropteroate synthase [EC:2.5.1.15]	0.0545654	-0.0945984	0.0534092	0.108126	-0.114293	-0.131226	-0.0457829	-0.0201648	-0.014618	-0.0716815	-0.0542696	-0.0891155	-0.0373942	0.0231957	-0.0517534	0.0365848	0.0601829	0.0725616	0.0436145	0.0843954	0.00671629	-0.0117774	0.000505669	-0.0673721	0.0761139	0.0332305	-0.0531017	-0.0449843	0.114524	0.00791277	0.0396582	0.0485776	-0.0938447	0.223261	0.121246	-0.146768	0.0648217	0.155282
K00797	K09100 Metabolism	K09105 Amino acid metabolism; K09106 Metabolism of other amino acids	K00270 Cysteine and methionine metabolism [PATH:ko00270]; K00330 Arginine and proline metabolism [PATH:ko00330]; K00480 Glutathione metabolism [PATH:ko00480]	speE, SRM, SPE3; spermidine synthase [EC:2.5.1.16]	-0.0546014	0.0122619	-0.105028	-0.124498	0.126057	0.116888	-0.00708998	0.0715841	0.0315846	0.0822677	0.0470638	0.126645	0.111863	0.0662549	0.0952804	0.0357114	-0.0444276	-0.0115411	-0.00730822	-0.133742	0.0238183	0.0253143	0.0316197	0.0305882	-0.0328139	-0.085498	0.0105528	-0.029509	-0.0970696	-0.0343842	0.00749616	-0.0213382	0.0707506	-0.145574	-0.127916	0.096764	-0.0822754	-0.0673637
K00798	K09100 Metabolism	K09108 Metabolism of cofactors and vitamins	K00860 Porphyrin metabolism [PATH:ko00860]	MMAB, pduO; cob(I)alamin adenosyltransferase [EC:2.5.1.17]	0.0398696	-0.102468	0.0635816	0.0854973	-0.0547682	-0.104037	-0.00863572	-0.0347317	-0.0193787	-0.0998605	-0.0731233	-0.12525	-0.0921535	-0.0274818	0.0454168	0.0602717	0.110169	0.0442833	0.0874088	0.108625	0.0549629	0.0415757	0.0473958	-0.0988635	0.0164484	0.0229554	-0.0526988	-0.0931401	0.106288	0.0170887	-0.020258	0.0422991	-0.271331	0.381645	-0.000854419	0.091001	-0.0857688	0.0326692
K00800	K09100 Metabolism	K09105 Amino acid metabolism	K00400 Phenylalanine, tyrosine and tryptophan biosynthesis [PATH:ko00400]	aroA; 3-phosphoshikimate 1-carboxyvinyltransferase [EC:2.5.1.19]	-0.00913085	-0.119571	-0.00121192	0.0719615	-0.0831395	-0.0183443	-0.125406	0.0712714	0.00649779	0.00348066	-0.0267971	-0.166192	-0.101137	3.97147e-05	0.0909549	0.0708647	-0.0344021	0.0611127	0.0559304	0.0298615	-0.0115381	0.00534712	0.075002	-0.110963	0.1486	0.10072	-0.067741	-0.0242082	0.0451592	0.0769201	0.0800769	0.0644171	-0.129975	0.204514	0.105399	-0.0924014	0.0456695	0.287334
K00805	K09100 Metabolism; K09180 Brite Hierarchies	K09109 Metabolism of terpenoids and polyketides; K09181 Protein families: metabolism	K00900 Terpenoid backbone biosynthesis [PATH:ko00900]; K01006 Prenyltransferases [BR:ko01006]	hepS; heptaprenyl diphosphate synthase component 1 [EC:2.5.1.30]	-0.0566164	0.0366978	-0.0455647	-0.0570504	0.075434	0.141242	-0.0445095	0.0488219	0.0310222	0.10169	0.064565	0.043068	0.0296471	0.00848672	0.0864752	-0.0304234	-0.0987508	-0.0267545	-0.0482776	-0.0527409	-0.037244	-0.0220901	-0.0237234	0.0500374	0.0418657	-0.00570639	-0.051102	-0.00187326	-0.111792	0.00205445	0.012769	-0.0364249	0.175662	-0.33187	-0.0162535	-0.00700797	0.0796218	0.051407
K00806	K09100 Metabolism; K09180 Brite Hierarchies	K09107 Glycan biosynthesis and metabolism; K09109 Metabolism of terpenoids and polyketides; K09181 Protein families: metabolism	K00550 Peptidoglycan biosynthesis [PATH:ko00550]; K00900 Terpenoid backbone biosynthesis [PATH:ko00900]; K01006 Prenyltransferases [BR:ko01006]	uppS; undecaprenyl diphosphate synthase [EC:2.5.1.31]	0.0756523	-0.0601584	0.0424416	0.119341	-0.106441	-0.0629637	-0.145206	0.0121827	0.0496134	0.030251	-0.0827335	-0.153924	-0.0768512	-0.0439383	0.0337569	0.0683899	0.03672	0.0585537	0.0754387	0.13598	-0.0212442	-0.0485846	0.0354316	-0.102595	0.0811445	0.0652789	-0.0162291	-0.0244798	0.0436563	0.0626791	-0.0120159	-0.0158752	-0.165697	0.161544	0.107381	0.047031	0.0210425	0.107139
K00809	K09190 Not Included in Pathway or Brite	K09191 Unclassified: metabolism	K99980 Enzymes with EC numbers	DHPS, dys; deoxyhypusine synthase [EC:2.5.1.46]	0.041268	-0.0321212	0.025654	0.0980806	-0.0589173	-0.00646212	-0.105268	0.0276277	-0.011668	-0.0226217	-0.0937378	-0.0632511	-0.00116971	0.0418435	-0.0806456	0.00531243	-0.0512498	0.00582839	0.00921275	-0.0136732	-0.0187847	0.0368818	0.0236805	-0.0264311	0.0329649	0.0530875	0.0609191	0.0674079	0.0149896	0.0538929	-0.0031411	0.0150677	0.0607926	0.0138276	0.212979	-0.28773	0.241824	0.248278
K00812	K09100 Metabolism; K09180 Brite Hierarchies	K09105 Amino acid metabolism; K09110 Biosynthesis of other secondary metabolites; K09181 Protein families: metabolism	K00250 Alanine, aspartate and glutamate metabolism [PATH:ko00250]; K00270 Cysteine and methionine metabolism [PATH:ko00270]; K00220 Arginine biosynthesis [PATH:ko00220]; K00330 Arginine and proline metabolism [PATH:ko00330]; K00350 Tyrosine metabolism [PATH:ko00350]; K00360 Phenylalanine metabolism [PATH:ko00360]; K00400 Phenylalanine, tyrosine and tryptophan biosynthesis [PATH:ko00400]; K00950 I…	aspB; aspartate aminotransferase [EC:2.6.1.1]	0.0373848	-0.125291	0.053585	0.123314	-0.0539734	-0.0545901	-0.0851378	-0.0120561	0.0175731	-0.0715246	-0.0606513	-0.15063	-0.0785098	-0.0211071	0.0366855	0.0577392	0.0331907	0.0533753	0.0961525	0.0761813	0.0229456	0.036121	0.0825468	-0.125421	0.0684339	0.0714677	-0.0340653	-0.0502022	0.0910701	0.0795802	-0.00894793	0.0584198	-0.169979	0.289597	0.134405	-0.0987966	0.0542326	0.216627
K00817	K09100 Metabolism; K09180 Brite Hierarchies	K09105 Amino acid metabolism; K09110 Biosynthesis of other secondary metabolites; K09181 Protein families: metabolism	K00340 Histidine metabolism [PATH:ko00340]; K00350 Tyrosine metabolism [PATH:ko00350]; K00360 Phenylalanine metabolism [PATH:ko00360]; K00400 Phenylalanine, tyrosine and tryptophan biosynthesis [PATH:ko00400]; K00960 Tropane, piperidine and pyridine alkaloid biosynthesis [PATH:ko00960]; K00401 Novobiocin biosynthesis [PATH:ko00401]; K01007 Amino acid related enzymes [BR:ko01007]	hisC; histidinol-phosphate aminotransferase [EC:2.6.1.9]	0.028933	-0.0772797	-0.00189869	0.0337886	-0.0696928	-0.02561	-0.0966356	0.0625821	-0.00296552	0.0265019	-0.0386856	-0.123275	-0.0652063	-0.00792584	0.0574206	0.0411625	0.0684153	0.0370736	0.0337687	0.0689657	0.00720254	0.0213883	0.0342806	-0.0757954	0.0831165	0.0531103	-0.0457168	-0.0245972	0.0302721	0.0373434	0.071616	0.0185843	-0.185682	0.190507	0.0806647	0.0663048	-0.0115441	0.0967622
K00818	K09100 Metabolism; K09180 Brite Hierarchies	K09105 Amino acid metabolism; K09181 Protein families: metabolism	K00220 Arginine biosynthesis [PATH:ko00220]; K01007 Amino acid related enzymes [BR:ko01007]	E2.6.1.11, argD; acetylornithine aminotransferase [EC:2.6.1.11]	0.0559753	-0.0952144	0.0641659	0.0696854	-0.0593327	-0.0625187	-0.00363851	-0.0161366	-0.0790955	-0.155371	-0.0332152	-0.0193377	-0.0412011	-0.0112176	-0.122394	0.0394785	0.034599	0.00315171	0.0775888	-0.0124617	-0.0119214	0.0205323	0.0511726	-0.0755658	0.0124301	0.0322857	-0.0374207	0.0380096	0.0399386	0.0408367	0.00511547	0.0669539	0.0753369	0.0586339	0.204613	-0.303709	0.139838	0.18495
K00819	K09100 Metabolism; K09180 Brite Hierarchies	K09105 Amino acid metabolism; K09181 Protein families: metabolism	K00330 Arginine and proline metabolism [PATH:ko00330]; K01007 Amino acid related enzymes [BR:ko01007]	rocD, OAT; ornithine--oxo-acid transaminase [EC:2.6.1.13]	0.0228633	-0.0181017	0.0645691	0.0745098	0.0221867	-0.00753803	-0.0246228	-0.0477717	0.0083667	-0.0317925	-0.0165822	-0.0605898	0.0243451	0.00568686	-0.0928706	-0.03019	0.030836	-0.00988021	0.0422033	0.00281492	-0.055104	-0.0272549	0.0309081	-0.0333974	-0.00647658	0.0277701	-0.0290088	0.00708403	0.0273111	0.0446082	-0.0557521	0.0452929	0.0366616	0.081149	0.106224	-0.248775	0.175527	0.200658
K00820	K09100 Metabolism; K09160 Human Diseases; K09180 Brite Hierarchies	K09101 Carbohydrate metabolism; K09105 Amino acid metabolism; K09166 Cardiovascular disease; K09167 Endocrine and metabolic disease; K09181 Protein families: metabolism	K00520 Amino sugar and nucleotide sugar metabolism [PATH:ko00520]; K00250 Alanine, aspartate and glutamate metabolism [PATH:ko00250]; K05415 Diabetic cardiomyopathy [PATH:ko05415]; K04931 Insulin resistance [PATH:ko04931]; K01002 Peptidases and inhibitors [BR:ko01002]	glmS, GFPT; glutamine---fructose-6-phosphate transaminase (isomerizing) [EC:2.6.1.16]	0.105777	-0.0994797	0.050964	0.147972	-0.0630802	-0.0495871	-0.106361	-0.0331041	0.0542384	0.0276167	-0.0841765	-0.140348	-0.113003	-0.0687822	0.0578186	0.0883434	0.0172121	0.0817438	0.00374271	0.123186	0.0127596	-0.0270289	-0.0152459	-0.0223282	0.0496205	-0.00874055	-0.0573438	-0.0864741	0.0175965	-0.00616273	0.00607549	-0.0780788	-0.282886	0.151083	0.0105828	0.281461	-0.0268568	0.0544919
K00821	K09100 Metabolism; K09180 Brite Hierarchies	K09105 Amino acid metabolism; K09181 Protein families: metabolism	K00300 Lysine biosynthesis [PATH:ko00300]; K00220 Arginine biosynthesis [PATH:ko00220]; K01007 Amino acid related enzymes [BR:ko01007]	argD; acetylornithine/N-succinyldiaminopimelate aminotransferase [EC:2.6.1.11 2.6.1.17]	-0.0741102	0.00193974	-0.0864173	-0.0527456	-0.0133257	0.0841272	-0.0720008	0.108969	0.0113522	0.0948379	0.0488816	0.0223124	0.024314	0.0111545	0.0678136	-0.0646707	-0.165202	-0.0217162	-0.0627753	-0.0949422	-0.0572182	-0.0320725	-0.0151859	0.0292426	0.120619	0.0846302	-0.00296957	0.0878986	-0.106085	0.015434	0.124578	-0.00781188	0.186208	-0.254351	0.0646469	-0.12663	0.0811162	0.12882
K00826	K09100 Metabolism; K09180 Brite Hierarchies	K09105 Amino acid metabolism; K09108 Metabolism of cofactors and vitamins; K09110 Biosynthesis of other secondary metabolites; K09181 Protein families: metabolism	K00270 Cysteine and methionine metabolism [PATH:ko00270]; K00280 Valine, leucine and isoleucine degradation [PATH:ko00280]; K00290 Valine, leucine and isoleucine biosynthesis [PATH:ko00290]; K00770 Pantothenate and CoA biosynthesis [PATH:ko00770]; K00966 Glucosinolate biosynthesis [PATH:ko00966]; K01007 Amino acid related enzymes [BR:ko01007]	E2.6.1.42, ilvE; branched-chain amino acid aminotransferase [EC:2.6.1.42]	0.037878	-0.0650199	0.0333135	0.117137	-0.0619301	-0.0227464	-0.149891	0.0181354	0.057157	0.037118	-0.0736291	-0.145316	-0.012599	0.00463976	-0.0647737	0.0360891	0.00379029	0.0592228	0.0431912	0.0486464	-0.0658442	-0.0371014	0.0573749	-0.0761834	0.0855191	0.0499457	-0.031156	-0.00258176	0.0389485	0.068665	-0.0258565	0.0620694	-0.0657963	0.139382	0.185703	-0.215282	0.21505	0.34857
K00831	K09100 Metabolism; K09180 Brite Hierarchies	K09102 Energy metabolism; K09105 Amino acid metabolism; K09108 Metabolism of cofactors and vitamins; K09181 Protein families: metabolism	K00680 Methane metabolism [PATH:ko00680]; K00260 Glycine, serine and threonine metabolism [PATH:ko00260]; K00270 Cysteine and methionine metabolism [PATH:ko00270]; K00750 Vitamin B6 metabolism [PATH:ko00750]; K01007 Amino acid related enzymes [BR:ko01007]	serC, PSAT1; phosphoserine aminotransferase [EC:2.6.1.52]	0.0173116	-0.068527	0.0309874	0.0222391	-0.0031973	-0.0414039	-0.014552	-0.0143839	0.0244412	0.00387269	-0.030442	-0.135844	-0.0998898	-0.0384319	0.107503	0.0490796	0.10172	0.0618565	0.0603612	0.069589	0.0251266	0.0151255	0.057792	-0.0948453	0.0703114	0.00904203	-0.0314685	-0.0712983	0.0249395	0.00535524	0.0521291	0.0154508	-0.398574	0.361317	-0.0920974	0.353121	-0.171983	0.0130118
K00833	K09100 Metabolism; K09180 Brite Hierarchies	K09108 Metabolism of cofactors and vitamins; K09181 Protein families: metabolism	K00780 Biotin metabolism [PATH:ko00780]; K01007 Amino acid related enzymes [BR:ko01007]	bioA; adenosylmethionine---8-amino-7-oxononanoate aminotransferase [EC:2.6.1.62]	0.079683	-0.0742592	0.0552449	0.0343234	-0.132064	-0.147232	-0.0108161	0.0163274	-0.102316	-0.116179	-0.0451004	-0.0119404	-0.036095	-0.0599182	-0.081327	0.0254299	0.067606	0.046411	0.0730498	0.0412757	-0.0131548	-0.0186871	-0.01003	-0.053171	-0.0180931	0.0544011	-0.0183916	-0.0106247	0.113077	0.020231	0.0143355	0.0716329	-8.72434e-05	0.173995	-0.00866523	-0.0966783	-0.132167	-0.0339483
K00841	K09100 Metabolism; K09180 Brite Hierarchies	K09105 Amino acid metabolism; K09181 Protein families: metabolism	K00300 Lysine biosynthesis [PATH:ko00300]; K01007 Amino acid related enzymes [BR:ko01007]	patA; aminotransferase [EC:2.6.1.-]	0.0693682	0.0635726	0.060242	0.00468892	0.0876685	0.0117416	0.0604314	-0.110761	0.0386395	-0.00654038	-0.0225054	0.0800149	0.0497766	0.0476529	0.00582148	-0.125794	0.134939	0.00701608	0.0522934	0.0822043	0.0871255	0.0632701	-0.0171279	-0.00634774	-0.118269	-0.123249	0.0909789	-0.0664954	0.0315554	-0.0298551	-0.121889	-0.112848	-0.128611	-0.00574049	-0.0259596	0.258088	-0.0182766	-0.214129
K00844	K09100 Metabolism; K09130 Environmental Information Processing; K09150 Organismal Systems; K09160 Human Diseases; K09180 Brite Hierarchies	K09101 Carbohydrate metabolism; K09110 Biosynthesis of other secondary metabolites; K09132 Signal transduction; K09152 Endocrine system; K09154 Digestive system; K09161 Cancer: overview; K09171 Infectious disease: bacterial; K09167 Endocrine and metabolic disease; K09182 Protein families: genetic information processing	K00010 Glycolysis / Gluconeogenesis [PATH:ko00010]; K00051 Fructose and mannose metabolism [PATH:ko00051]; K00052 Galactose metabolism [PATH:ko00052]; K00500 Starch and sucrose metabolism [PATH:ko00500]; K00520 Amino sugar and nucleotide sugar metabolism [PATH:ko00520]; K00521 Streptomycin biosynthesis [PATH:ko00521]; K00524 Neomycin, kanamycin and gentamicin biosynthesis [PATH:ko00524]; K04066 H…	HK; hexokinase [EC:2.7.1.1]	0.119723	0.0246228	0.0866562	0.0760863	-0.148429	-0.153602	0.00145634	-0.068678	-0.00644586	0.0179091	0.00316817	-0.0746275	-0.0538244	0.00518759	-0.122068	-0.064746	0.119261	0.096041	-0.0693276	0.144818	-0.039448	-0.0601421	-0.0970535	0.0244866	0.0934306	0.0331687	-0.0496355	0.000560634	0.0938194	-0.0292899	0.0408315	-0.0186163	-0.0441298	0.0032812	-0.0467426	0.038144	0.0381554	0.0585832
K00845	K09100 Metabolism	K09101 Carbohydrate metabolism; K09110 Biosynthesis of other secondary metabolites	K00010 Glycolysis / Gluconeogenesis [PATH:ko00010]; K00052 Galactose metabolism [PATH:ko00052]; K00500 Starch and sucrose metabolism [PATH:ko00500]; K00520 Amino sugar and nucleotide sugar metabolism [PATH:ko00520]; K00521 Streptomycin biosynthesis [PATH:ko00521]; K00524 Neomycin, kanamycin and gentamicin biosynthesis [PATH:ko00524]	glk; glucokinase [EC:2.7.1.2]	-0.0163718	-0.0634894	-0.0466009	0.0289487	0.0116386	0.0216416	-0.124292	0.0762434	0.0498157	0.0584352	-0.0458085	-0.0548414	0.0685871	-0.135655	-0.0483853	0.0342912	-0.0976423	-0.0733011	0.0327942	-0.00708611	0.0300002	0.0168935	0.0511499	-0.0344415	0.0243416	0.0607704	-0.0592527	-0.0159312	-0.0217572	0.107869	-0.0653999	0.0304401	0.0552035	-0.0131338	0.105792	-0.123559	0.0312313	0.0781791
K00847	K09100 Metabolism	K09101 Carbohydrate metabolism	K00051 Fructose and mannose metabolism [PATH:ko00051]; K00500 Starch and sucrose metabolism [PATH:ko00500]; K00520 Amino sugar and nucleotide sugar metabolism [PATH:ko00520]	E2.7.1.4, scrK; fructokinase [EC:2.7.1.4]	0.0503589	-0.0259165	0.0238572	0.103197	0.0127678	0.0294062	-0.0921121	-0.0380934	0.0971888	0.111611	-0.0665055	-0.0824198	-0.0259522	-0.178478	0.0336587	0.0537398	0.0137164	-0.00984354	0.0216914	0.0999942	0.0336411	-0.0118654	-0.0259717	0.00536608	-0.0369337	-0.0409523	-0.0274114	-0.0737773	-0.0343691	0.00860343	-0.0891183	-0.133952	-0.170174	-0.0470856	-0.054757	0.345955	-0.0789405	-0.0733652
K00848	K09100 Metabolism	K09101 Carbohydrate metabolism	K00040 Pentose and glucuronate interconversions [PATH:ko00040]; K00051 Fructose and mannose metabolism [PATH:ko00051]	rhaB; rhamnulokinase [EC:2.7.1.5]	-0.0609344	0.0121902	-0.0670079	-0.0294924	0.118636	0.050231	0.0104894	0.047051	-0.0185754	0.019818	0.0427722	0.0785765	0.0378049	-0.0953859	-0.025393	-0.00245716	-0.0811639	-0.134287	-0.084668	0.0326398	0.0788463	0.0488742	-0.124792	0.117378	-0.0451672	0.00695764	-0.05637	-0.0422664	-0.104999	-0.0445477	-0.0271497	-0.0325109	0.0578729	-0.115734	0.0728965	-0.00192809	0.041693	-0.0635202
K00849	K09100 Metabolism; K09180 Brite Hierarchies	K09101 Carbohydrate metabolism; K09183 Protein families: signaling and cellular processes	K00052 Galactose metabolism [PATH:ko00052]; K00520 Amino sugar and nucleotide sugar metabolism [PATH:ko00520]; K04147 Exosome [BR:ko04147]	galK; galactokinase [EC:2.7.1.6]	0.116684	-0.0227374	0.11641	0.0973819	-0.083515	-0.134244	0.00588938	-0.0875691	-0.0168777	-0.049538	-0.0677393	-0.116903	-0.109047	-0.0729117	-0.0490938	0.0379752	0.159012	0.0302335	0.0493305	0.178297	0.00945369	-0.0407248	-0.0209747	-0.0533222	-0.0049293	-0.0357702	-0.0545657	-0.063083	0.0910575	-0.0361087	-0.0133043	-0.0321747	-0.331771	0.323331	-0.0403644	0.27183	-0.100748	-0.104312
K00850	K09100 Metabolism; K09120 Genetic Information Processing; K09130 Environmental Information Processing; K09150 Organismal Systems; K09160 Human Diseases; K09180 Brite Hierarchies	K09101 Carbohydrate metabolism; K09102 Energy metabolism; K09123 Folding, sorting and degradation; K09132 Signal transduction; K09152 Endocrine system; K09161 Cancer: overview; K09181 Protein families: metabolism; K09182 Protein families: genetic information processing	K00010 Glycolysis / Gluconeogenesis [PATH:ko00010]; K00030 Pentose phosphate pathway [PATH:ko00030]; K00051 Fructose and mannose metabolism [PATH:ko00051]; K00052 Galactose metabolism [PATH:ko00052]; K00680 Methane metabolism [PATH:ko00680]; K03018 RNA degradation [PATH:ko03018]; K04066 HIF-1 signaling pathway [PATH:ko04066]; K04152 AMPK signaling pathway [PATH:ko04152]; K04922 Glucagon signaling…	pfkA, PFK; 6-phosphofructokinase 1 [EC:2.7.1.11]	-0.0365909	0.0327877	-0.0801948	-0.0736266	0.0423557	0.101314	-0.0946355	0.111007	0.0210238	0.10552	0.0440992	0.0309881	0.0526681	-0.0357895	0.0651766	0.0251643	-0.0911997	-0.0986303	0.0144281	-0.096709	-0.0489712	-0.0514673	0.0545182	-0.0290893	0.0821558	0.0329311	-0.0649126	0.0446617	-0.0973426	0.00447273	0.0763326	0.0163148	-0.0566828	0.014708	-0.0729355	0.122578	-0.113518	0.0229674
K00852	K09100 Metabolism	K09101 Carbohydrate metabolism	K00030 Pentose phosphate pathway [PATH:ko00030]	rbsK, RBKS; ribokinase [EC:2.7.1.15]	-0.105183	0.0866734	-0.123811	-0.112856	0.136152	0.195887	-0.00572604	0.0740109	0.0541397	0.0878294	0.0898735	0.100057	0.107667	0.0820316	0.11381	-0.0247574	-0.147527	-0.0743286	-0.0678395	-0.151222	-0.0333294	0.00306814	0.00323458	0.0666553	0.000447935	0.00233482	0.0195696	0.0943602	-0.103693	0.0327382	0.0550541	-0.00379777	0.193487	-0.236704	-0.0414103	-0.0822069	0.0246358	0.0288392
K00853	K09100 Metabolism	K09101 Carbohydrate metabolism	K00040 Pentose and glucuronate interconversions [PATH:ko00040]	araB; L-ribulokinase [EC:2.7.1.16]	-0.0327754	-0.0645469	0.0210517	0.0406536	0.016512	0.0791848	0.0127745	-0.0167527	-0.017427	-0.0687277	0.00656429	-0.0431506	-0.0935231	0.0440234	-0.00100302	0.032287	-0.136882	-0.0250238	0.00608098	-0.101686	-0.0393611	0.0179424	0.0827973	-0.0189361	0.0565223	-0.0117238	-0.0884075	0.0159673	-0.0961547	-0.0138497	0.00052672	0.0164163	0.203574	-0.236753	0.251314	-0.309818	0.274154	0.239794
K00854	K09100 Metabolism	K09101 Carbohydrate metabolism	K00040 Pentose and glucuronate interconversions [PATH:ko00040]	xylB, XYLB; xylulokinase [EC:2.7.1.17]	-0.0440184	0.0034869	-0.0823704	-0.0374364	0.0913432	0.155849	-0.0702895	0.0796055	0.0283671	0.0548408	0.0392105	0.0562469	0.0915831	-0.00128637	0.0514992	-0.0262202	-0.170613	-0.125894	-0.0239771	-0.136403	-0.0431656	0.00211049	0.0471774	0.0183672	0.0509795	0.0329781	-0.0711238	0.064378	-0.142764	-0.00484584	0.0308134	0.0116238	0.175319	-0.218415	0.141383	-0.210274	0.17276	0.214423
K00857	K09100 Metabolism	K09104 Nucleotide metabolism; K09111 Xenobiotics biodegradation and metabolism	K00240 Pyrimidine metabolism [PATH:ko00240]; K00983 Drug metabolism - other enzymes [PATH:ko00983]	tdk, TK; thymidine kinase [EC:2.7.1.21]	0.0705333	-0.0551614	0.0998314	0.120175	-0.0263804	-0.0556836	-0.0246938	-0.0755972	0.00536237	-0.0854225	-0.109085	-0.113945	-0.0903583	-0.0824287	-0.0113653	0.050022	0.113	0.0407505	0.106411	0.175211	0.0321427	0.0103732	0.0396956	-0.0985853	-0.0351742	-0.00691611	-0.0177241	-0.0945163	0.108332	0.0299253	-0.087652	-0.0326971	-0.24951	0.249897	0.116409	0.10969	0.0604137	-0.01579
K00858	K09100 Metabolism	K09108 Metabolism of cofactors and vitamins	K00760 Nicotinate and nicotinamide metabolism [PATH:ko00760]	ppnK, NADK; NAD+ kinase [EC:2.7.1.23]	0.0187772	-0.0817557	0.0194374	0.0640675	-0.0699742	-0.030127	-0.103692	0.0297399	0.0324009	-0.00358128	-0.0558324	-0.14145	-0.0740288	0.0130183	0.11415	0.0476611	0.017065	0.0510931	0.0915516	0.050176	0.0123084	0.0194116	0.0880939	-0.136477	0.122339	0.0665008	-0.0473818	-0.0440673	0.0816837	0.0651839	0.0710514	0.0269143	-0.214249	0.243007	0.0956257	0.0290284	0.0228316	0.197169
K00859	K09100 Metabolism	K09108 Metabolism of cofactors and vitamins	K00770 Pantothenate and CoA biosynthesis [PATH:ko00770]	coaE; dephospho-CoA kinase [EC:2.7.1.24]	0.0240859	-0.104487	-0.02561	0.0385392	-0.102114	-0.121144	-0.0977335	0.0558694	0.038876	0.0195629	-0.0634597	-0.0995201	-0.0440884	-0.00349878	0.0770827	0.107962	0.0546763	0.0248564	0.05485	0.055172	0.0712642	0.0388734	0.0518454	-0.0989072	0.115061	0.0248015	-0.0359786	-0.0530694	0.103839	0.0365582	0.0474865	-0.0192024	-0.346167	0.304713	-0.0235092	0.301904	-0.148598	-0.0248999
K00860	K09100 Metabolism	K09102 Energy metabolism; K09104 Nucleotide metabolism	K00920 Sulfur metabolism [PATH:ko00920]; K00230 Purine metabolism [PATH:ko00230]	cysC; adenylylsulfate kinase [EC:2.7.1.25]	-0.0613989	-0.0623847	0.00759486	0.0456264	-0.0331769	-0.0149464	0.0218645	-0.0111003	-0.000211781	-0.0860283	0.027518	-0.110438	-0.0573316	0.00677603	0.0817787	0.0181126	9.40137e-05	0.0451891	0.0607997	0.0176523	-0.0223592	-0.0103031	0.0565411	-0.0870091	0.0351692	0.083597	0.000432837	0.0303078	0.0679595	0.0512631	0.0804324	0.130348	-0.00382631	0.261994	0.0661361	-0.307911	0.0327018	0.272328
K00864	K09100 Metabolism; K09150 Organismal Systems; K09180 Brite Hierarchies	K09103 Lipid metabolism; K09152 Endocrine system; K09159 Environmental adaptation; K09183 Protein families: signaling and cellular processes	K00561 Glycerolipid metabolism [PATH:ko00561]; K03320 PPAR signaling pathway [PATH:ko03320]; K04626 Plant-pathogen interaction [PATH:ko04626]; K04147 Exosome [BR:ko04147]	glpK, GK; glycerol kinase [EC:2.7.1.30]	-0.0858918	0.0477556	-0.0811187	-0.0962807	0.0365151	0.132438	-0.0197872	0.0810055	0.00970586	0.0792117	0.0674955	0.0572052	0.0476958	0.0303601	0.124683	-0.0243963	-0.177703	-0.08671	-0.0703175	-0.156176	-0.0509026	-0.0214865	-0.00620298	0.0602868	0.0643494	0.0409908	-0.0270322	0.0735723	-0.116378	-0.0158604	0.0879076	0.0258884	0.290216	-0.348844	0.00566548	-0.158898	0.065538	0.0479707
K00865	K09100 Metabolism	K09101 Carbohydrate metabolism; K09103 Lipid metabolism; K09105 Amino acid metabolism	K00630 Glyoxylate and dicarboxylate metabolism [PATH:ko00630]; K00561 Glycerolipid metabolism [PATH:ko00561]; K00260 Glycine, serine and threonine metabolism [PATH:ko00260]	glxK, garK; glycerate 2-kinase [EC:2.7.1.165]	-0.0245694	-0.0166545	-0.0381995	0.0025389	-0.0133071	-0.0142775	-0.0139341	0.0192464	0.0314671	0.0115652	-0.0126296	-0.0236617	-0.0294932	-0.0559379	0.110688	0.10544	0.00929785	-0.0297191	0.00901124	0.0648366	0.0700599	0.0206597	-0.0385252	0.00385395	-0.0196192	-0.0430021	-0.0742203	-0.0906016	0.0820405	-0.0303655	0.0342656	-0.025957	-0.182445	0.206514	-0.0493796	0.188714	-0.175267	-0.132947
K00868	K09100 Metabolism	K09108 Metabolism of cofactors and vitamins	K00750 Vitamin B6 metabolism [PATH:ko00750]	pdxK, pdxY; pyridoxine kinase [EC:2.7.1.35]	-0.0559606	-0.0239837	-0.0628753	0.00648705	0.0075445	0.00646927	-0.0506927	0.0482134	0.0522732	0.0967621	0.00652688	-0.0218392	0.0148559	-0.0161268	0.063903	-0.0533901	0.0187212	-0.0165319	-0.0371099	0.056728	0.0349186	-0.00279813	-0.0469175	0.0174566	0.0532503	0.0353791	0.0111245	0.006394	-0.0509954	-0.00921606	0.0194352	-0.0633707	-0.142216	-0.0142686	-0.048881	0.261602	-0.0800481	-0.0285179
K00869	K09100 Metabolism; K09140 Cellular Processes	K09109 Metabolism of terpenoids and polyketides; K09141 Transport and catabolism	K00900 Terpenoid backbone biosynthesis [PATH:ko00900]; K04146 Peroxisome [PATH:ko04146]	MVK, mvaK1; mevalonate kinase [EC:2.7.1.36]	-0.0862978	-0.0210408	0.00157105	0.0643879	0.0587763	0.0325807	0.0304508	-0.0628668	0.0708332	-0.0173848	0.0161359	-0.0260162	0.0245902	0.156324	-0.0366503	-0.127051	-0.041138	-0.00276758	-0.0231787	-0.0231298	0.00722336	0.0190384	0.0158268	-0.00226476	0.056623	0.0468864	0.0684341	0.0442783	-0.00880643	0.0501102	-0.0359427	-0.0089164	0.0777962	-0.086568	0.239615	-0.261803	0.329489	0.231354
K00872	K09100 Metabolism	K09105 Amino acid metabolism	K00260 Glycine, serine and threonine metabolism [PATH:ko00260]	thrB; homoserine kinase [EC:2.7.1.39]	-0.0344046	0.0258585	0.0101989	-0.00329931	0.0969284	0.131763	0.00426543	-0.00718286	-0.0136813	0.00762023	-0.0028893	0.0410676	0.00806729	-0.0902692	0.0367016	-0.0471151	-0.0296536	-0.0243048	0.000776796	-0.00621057	-0.0274224	-0.00839002	-0.0294436	0.0483936	-0.0724542	-0.0843492	-0.019144	-0.0494133	-0.0524803	-0.0441205	-0.0882602	-0.0643129	0.185772	-0.339179	0.134726	-0.0750369	0.172103	0.0274258
K00873	K09100 Metabolism; K09150 Organismal Systems; K09160 Human Diseases; K09180 Brite Hierarchies	K09101 Carbohydrate metabolism; K09152 Endocrine system; K09161 Cancer: overview; K09172 Infectious disease: viral; K09167 Endocrine and metabolic disease; K09182 Protein families: genetic information processing; K09183 Protein families: signaling and cellular processes	K00010 Glycolysis / Gluconeogenesis [PATH:ko00010]; K00620 Pyruvate metabolism [PATH:ko00620]; K04922 Glucagon signaling pathway [PATH:ko04922]; K05203 Viral carcinogenesis [PATH:ko05203]; K05230 Central carbon metabolism in cancer [PATH:ko05230]; K05165 Human papillomavirus infection [PATH:ko05165]; K04930 Type II diabetes mellitus [PATH:ko04930]; K04131 Membrane trafficking [BR:ko04131]; K04147…	PK, pyk; pyruvate kinase [EC:2.7.1.40]	0.0882441	-0.052394	0.0530811	0.157432	-0.0404508	-0.0245859	-0.118929	-0.0521794	0.0864123	0.0667949	-0.0760598	-0.0871346	-0.0177471	-0.0843841	-0.0318649	0.0434708	0.045326	0.0385091	0.0164309	0.162918	-0.0102256	-0.051783	-0.0578375	0.00323838	-0.0131525	0.0329975	-0.0116342	-0.0523654	-0.0148932	0.0155592	-0.121937	-0.106696	-0.0217528	-0.0717217	0.126747	-4.04769e-05	0.143769	0.0703504
K00874	K09100 Metabolism	K09101 Carbohydrate metabolism	K00030 Pentose phosphate pathway [PATH:ko00030]	kdgK; 2-dehydro-3-deoxygluconokinase [EC:2.7.1.45]	0.0250854	-0.0428019	-0.0349398	0.0360063	-0.0172621	-0.0241474	-0.0950374	0.0608837	0.0126073	0.0481292	-0.0165143	-0.0390517	-0.0456716	-0.0246669	0.110046	0.0737496	-0.00457014	-0.0835131	0.0124069	0.0035799	0.00983228	-0.00904085	0.0135982	-0.0229173	0.0563012	0.0311688	-0.114812	-0.00447744	-0.0390186	-0.0238014	0.0395719	-0.0282593	-0.231038	0.134729	-0.11875	0.319653	-0.199878	-0.0177183
K00876	K09100 Metabolism	K09104 Nucleotide metabolism; K09111 Xenobiotics biodegradation and metabolism	K00240 Pyrimidine metabolism [PATH:ko00240]; K00983 Drug metabolism - other enzymes [PATH:ko00983]	udk, UCK; uridine kinase [EC:2.7.1.48]	0.049701	-0.0531647	0.0849045	0.0965203	0.0279593	-0.00331158	-0.0177429	-0.0730151	0.0239935	-0.0175553	-0.062473	-0.133202	-0.123682	-0.102767	0.0979768	0.0401872	0.0715006	0.0242187	0.0594294	0.141542	0.0621352	0.0375539	0.0265231	-0.0681222	0.0102959	0.0177307	-0.0357217	-0.117125	0.0325097	0.010443	-0.04406	-0.0441455	-0.339252	0.231356	0.0286541	0.316181	-0.0413379	-0.0414493
K00878	K09100 Metabolism	K09108 Metabolism of cofactors and vitamins	K00730 Thiamine metabolism [PATH:ko00730]; K00740 Riboflavin metabolism [PATH:ko00740]	thiM; hydroxyethylthiazole kinase [EC:2.7.1.50]	-0.103796	0.0515799	-0.114725	-0.0692544	0.14357	0.169502	-0.0286501	0.0661888	0.071118	0.13159	0.0344858	0.0596695	0.083653	0.0451123	0.123226	-0.0575184	-0.104567	-0.0578371	-0.066974	-0.0896591	0.0072893	0.0281611	-0.0182714	0.0739587	0.0112377	-0.0207354	-0.0142885	-0.0281174	-0.138446	-0.0123361	0.00475149	-0.055531	0.128005	-0.275853	0.00850868	0.0208752	0.062413	0.0315714
K00882	K09100 Metabolism; K09130 Environmental Information Processing	K09101 Carbohydrate metabolism; K09131 Membrane transport	K00051 Fructose and mannose metabolism [PATH:ko00051]; K02060 Phosphotransferase system (PTS) [PATH:ko02060]	fruK; 1-phosphofructokinase [EC:2.7.1.56]	-0.0442746	0.144155	-0.0406303	-0.0470752	0.0318888	0.110144	0.0571094	0.00713941	-0.0142992	0.0693813	0.0749679	0.0413604	0.0147224	-0.0317649	-0.0317533	-0.01929	-0.112281	-0.0734275	-0.129391	-0.0890676	-0.0209617	-0.0476674	-0.0804402	0.140032	-0.00458378	-0.0582105	-0.100877	0.0142914	-0.100716	-0.0650827	0.0264709	-0.0193491	0.163047	-0.225291	0.00312397	-0.0532837	0.0371	-0.0385774
K00891	K09100 Metabolism	K09105 Amino acid metabolism	K00400 Phenylalanine, tyrosine and tryptophan biosynthesis [PATH:ko00400]	aroK, aroL; shikimate kinase [EC:2.7.1.71]	-0.0627737	-0.0982477	-0.0526421	-0.0199258	-0.0346256	0.0271554	-0.0966919	0.109487	-0.00128233	0.0200815	-0.0159243	-0.0688537	-0.0384584	0.00802334	0.147092	0.0494962	-0.067791	0.00534988	0.0826917	-0.0403178	0.00444777	0.017697	0.0897852	-0.121806	0.118567	0.085187	-0.043741	0.0190729	0.0138174	0.026433	0.171863	0.0592468	-0.109673	0.166492	0.0439788	-0.0206565	-0.0331426	0.149634
K00895	K09100 Metabolism	K09101 Carbohydrate metabolism	K00010 Glycolysis / Gluconeogenesis [PATH:ko00010]; K00030 Pentose phosphate pathway [PATH:ko00030]; K00051 Fructose and mannose metabolism [PATH:ko00051]	pfp, PFP; diphosphate-dependent phosphofructokinase [EC:2.7.1.90]	0.0503812	-0.0285451	0.0390267	0.0625152	-0.0761224	-0.0981971	-0.0116401	-0.0252694	-0.000907083	-0.0485039	-0.0449607	-0.0957613	-0.0680421	0.00638382	0.0183484	0.0529932	0.0937189	0.0269033	0.048144	0.0908261	0.0328302	0.00987636	0.0327069	-0.0766331	0.0311073	0.0305773	-0.0455434	-0.0266255	0.111209	0.013179	0.0381724	0.0360655	-0.242194	0.366456	-0.0485911	0.113729	-0.168167	-0.040229
K00901	K09100 Metabolism; K09130 Environmental Information Processing; K09150 Organismal Systems; K09160 Human Diseases	K09103 Lipid metabolism; K09132 Signal transduction; K09158 Development and regeneration; K09161 Cancer: overview	K00561 Glycerolipid metabolism [PATH:ko00561]; K00564 Glycerophospholipid metabolism [PATH:ko00564]; K04070 Phosphatidylinositol signaling system [PATH:ko04070]; K04072 Phospholipase D signaling pathway [PATH:ko04072]; K04361 Axon regeneration [PATH:ko04361]; K05231 Choline metabolism in cancer [PATH:ko05231]	dgkA, DGK; diacylglycerol kinase (ATP) [EC:2.7.1.107]	-0.00385776	-0.0565989	0.0764576	0.00589838	0.0205522	0.0687264	0.0511447	-0.0346714	-0.0879399	-0.107063	-0.0233301	-0.0019188	-0.108103	-0.112538	-0.0454946	0.10497	-0.081055	-0.0308885	0.0456789	-0.0704872	-0.0680419	-0.0472327	0.0407794	0.0246395	-0.131451	-0.105999	-0.0773632	-0.0220066	-0.067796	-0.0533073	-0.117174	0.0128686	0.286542	-0.249285	0.0407401	-0.231737	0.0509463	-0.00791665
K00912	K09100 Metabolism; K09180 Brite Hierarchies	K09107 Glycan biosynthesis and metabolism; K09181 Protein families: metabolism	K00540 Lipopolysaccharide biosynthesis [PATH:ko00540]; K01005 Lipopolysaccharide biosynthesis proteins [BR:ko01005]	lpxK; tetraacyldisaccharide 4'-kinase [EC:2.7.1.130]	0.0355095	-0.080628	0.0528347	0.0620324	-0.0905423	-0.120634	-0.0102836	-0.0122375	-0.0345676	-0.0965795	-0.0587995	-0.109671	-0.08878	0.00451119	0.00023754	0.0636999	0.070178	0.0502846	0.0769914	0.0445998	0.0232477	0.0161373	0.0599099	-0.103178	0.0536215	0.0536558	-0.0321465	-0.0285205	0.119803	0.0423189	0.0372597	0.0766668	-0.174663	0.341907	0.0333313	-0.034453	-0.0787506	0.0606414
K00919	K09100 Metabolism	K09109 Metabolism of terpenoids and polyketides	K00900 Terpenoid backbone biosynthesis [PATH:ko00900]	ispE; 4-diphosphocytidyl-2-C-methyl-D-erythritol kinase [EC:2.7.1.148]	0.056967	-0.0762554	0.00416471	0.0449193	-0.102375	-0.031655	-0.140512	0.0749608	0.00271016	0.0147609	-0.079876	-0.107177	-0.0717676	-0.0288251	0.101393	0.0703288	0.0546566	0.0457001	0.0976683	0.0656478	0.0131428	0.0145027	0.0671496	-0.130286	0.0890164	0.0630132	-0.0377548	-0.0110305	0.078672	0.0527279	0.0615781	0.0365424	-0.188826	0.213686	0.0288581	0.0977491	-0.0913277	0.0716937
K00925	K09100 Metabolism	K09101 Carbohydrate metabolism; K09102 Energy metabolism; K09106 Metabolism of other amino acids	K00620 Pyruvate metabolism [PATH:ko00620]; K00640 Propanoate metabolism [PATH:ko00640]; K00720 Carbon fixation pathways in prokaryotes [PATH:ko00720]; K00680 Methane metabolism [PATH:ko00680]; K00430 Taurine and hypotaurine metabolism [PATH:ko00430]	ackA; acetate kinase [EC:2.7.2.1]	0.0436423	0.0200212	0.037187	0.0421036	-0.0592021	-0.0270121	-0.0209118	-0.0434648	0.0609625	0.0700508	-0.0593076	-0.12277	-0.0456984	-0.0280073	0.0594886	0.0207169	0.00838006	-0.0167913	-0.008044	0.0722574	-0.00815467	-0.0511295	-0.00820337	-0.00858463	0.0409998	-0.000975356	-0.0250295	-0.0245536	-0.000835989	0.0094251	-0.00520343	-0.0516112	-0.146859	0.104507	-0.0435339	0.165169	-0.0592455	-0.0321505
K00926	K09100 Metabolism	K09102 Energy metabolism; K09104 Nucleotide metabolism; K09105 Amino acid metabolism	K00910 Nitrogen metabolism [PATH:ko00910]; K00230 Purine metabolism [PATH:ko00230]; K00220 Arginine biosynthesis [PATH:ko00220]	arcC; carbamate kinase [EC:2.7.2.2]	-0.157705	0.156865	-0.0752373	-0.0981912	0.179926	0.164502	0.0832597	-0.00859932	0.0696408	0.0972408	0.0937449	0.052649	0.0978309	0.105506	0.0720403	-0.143425	-0.151847	-0.104837	-0.100551	-0.125719	0.00321378	0.0253878	-0.0231891	0.0903808	0.0159724	0.00501932	-0.00104217	0.0300787	-0.0864903	0.00455602	0.0535065	0.0515641	0.223463	-0.259631	0.0800992	-0.204974	0.181306	0.0879157
K00927	K09100 Metabolism; K09130 Environmental Information Processing; K09180 Brite Hierarchies	K09101 Carbohydrate metabolism; K09102 Energy metabolism; K09132 Signal transduction; K09183 Protein families: signaling and cellular processes	K00010 Glycolysis / Gluconeogenesis [PATH:ko00010]; K00710 Carbon fixation in photosynthetic organisms [PATH:ko00710]; K04066 HIF-1 signaling pathway [PATH:ko04066]; K04147 Exosome [BR:ko04147]	PGK, pgk; phosphoglycerate kinase [EC:2.7.2.3]	0.00313623	-0.0770179	0.010277	0.0777299	-0.0803129	-0.00437556	-0.132374	0.0455481	0.0464577	0.0266434	-0.050679	-0.170602	-0.0853015	0.016295	0.0810507	0.0564646	-0.0121276	0.0515111	0.0730366	0.0365314	-0.00202895	0.00985054	0.0955699	-0.128425	0.13454	0.0707214	-0.0505835	-0.00743742	0.0724725	0.0815881	0.0642211	0.0363738	-0.186546	0.222695	0.160608	-0.0476198	0.0883629	0.263484
K00928	K09100 Metabolism	K09105 Amino acid metabolism; K09110 Biosynthesis of other secondary metabolites	K00260 Glycine, serine and threonine metabolism [PATH:ko00260]; K00270 Cysteine and methionine metabolism [PATH:ko00270]; K00300 Lysine biosynthesis [PATH:ko00300]; K00261 Monobactam biosynthesis [PATH:ko00261]	lysC; aspartate kinase [EC:2.7.2.4]	0.0786647	-0.0243589	0.0512308	0.059594	0.0540299	0.0837869	-0.0681273	-0.0157662	0.013133	-0.00974741	-0.0715548	-0.0943451	-0.0424527	-0.110634	0.0186338	0.0436536	0.0158416	-0.0698963	0.0885182	0.0222352	-0.0482563	-0.0156042	0.0742418	-0.0656655	-0.0299551	-0.0665521	-0.128029	-0.0742992	-0.0385266	-0.00911361	-0.0271763	0.0313169	-0.0742681	0.110399	0.112288	-0.0740132	0.0787263	0.151433
K00929	K09100 Metabolism	K09101 Carbohydrate metabolism	K00650 Butanoate metabolism [PATH:ko00650]	buk; butyrate kinase [EC:2.7.2.7]	0.014951	-0.0389486	0.0949218	0.0771415	-0.00074119	-0.0282361	0.0720341	-0.104914	-0.0187554	-0.0928558	-0.0059848	-0.0984328	-0.0874656	-0.0647816	0.0183673	0.0550099	0.0506697	-0.0320817	0.0688717	0.114261	-0.0191043	-0.0316867	0.0279472	-0.058041	-0.0577319	0.0229147	-0.0404489	-0.0368253	-0.00299251	-0.0229814	-0.00292382	0.04442	-0.129688	0.259997	0.0594772	-0.0690602	0.0422262	0.0414889
K00930	K09100 Metabolism	K09105 Amino acid metabolism	K00220 Arginine biosynthesis [PATH:ko00220]	argB; acetylglutamate kinase [EC:2.7.2.8]	0.0199301	-0.0845199	-0.00869828	-0.000423779	-0.0895349	0.0230846	-0.099629	0.109444	-0.0794205	-0.0258313	-0.0306011	-0.015923	-0.0362373	-0.0239262	-0.0269445	-0.0549599	-0.0708468	-0.00977387	0.0443543	-0.0569567	-0.0873226	-0.0440135	0.0485226	-0.0678214	0.10345	0.116912	-0.0480782	0.110851	-0.0800541	0.0311919	0.103553	0.0405427	0.187256	-0.146228	0.142808	-0.270638	0.097258	0.219055
K00931	K09100 Metabolism	K09105 Amino acid metabolism; K09110 Biosynthesis of other secondary metabolites	K00330 Arginine and proline metabolism [PATH:ko00330]; K00332 Carbapenem biosynthesis [PATH:ko00332]	proB; glutamate 5-kinase [EC:2.7.2.11]	0.0681962	-0.0372445	0.00489	-0.0206268	-0.0806206	0.0261368	-0.135202	0.118817	-0.0738625	0.0154659	-0.00971874	0.000225059	-0.0385345	-0.0715545	-0.0354451	-0.0742001	-0.034915	-0.013391	0.0587272	-0.0119203	-0.0738895	-0.0305695	0.0171096	-0.0578289	0.0590281	0.0625822	-0.030624	0.0826607	-0.0806714	0.0390662	0.0642444	-0.00675608	0.136381	-0.167174	0.0624445	-0.0906614	-0.00144419	0.0805666
K00936	K09180 Brite Hierarchies	K09181 Protein families: metabolism; K09183 Protein families: signaling and cellular processes	K01001 Protein kinases [BR:ko01001]; K02022 Two-component system [BR:ko02022]	pdtaS; two-component system, sensor histidine kinase PdtaS [EC:2.7.13.3]	0.0243103	0.00923986	0.00563917	-0.0229254	0.103045	0.0941983	0.0112157	-0.0294901	0.00785973	0.00756839	0.00810491	0.124404	0.0676272	-0.016274	-0.0550288	0.0157737	0.00778203	-0.0719271	0.00743694	-0.0112203	-0.0298647	-0.0243565	-0.0148906	0.0659922	-0.164023	-0.10192	0.0421857	-0.00185245	-0.138873	-0.0405855	-0.166376	-0.102271	0.130779	-0.244909	-0.0292792	0.0422114	0.061795	-0.135783
K00937	K09100 Metabolism; K09120 Genetic Information Processing; K09180 Brite Hierarchies	K09102 Energy metabolism; K09123 Folding, sorting and degradation; K09182 Protein families: genetic information processing	K00190 Oxidative phosphorylation [PATH:ko00190]; K03018 RNA degradation [PATH:ko03018]; K03019 Messenger RNA biogenesis [BR:ko03019]	ppk1; polyphosphate kinase [EC:2.7.4.1]	0.0548601	-0.0845996	-0.038794	-0.0756024	-0.0830633	-0.0591436	-0.0641266	0.106901	-0.0498078	-0.0668333	-0.0495971	0.0491991	0.0229164	-0.0120618	0.0401907	-0.0275277	0.0844792	-0.0358451	0.115077	-0.0425185	-0.049642	-0.027847	0.0696336	-0.103241	-0.0131217	-0.0434809	0.018277	0.0995757	-0.0267647	-0.032441	0.109554	0.0251227	-0.0683204	0.195658	-0.223136	0.115029	-0.327686	-0.105921
K00939	K09100 Metabolism; K09180 Brite Hierarchies	K09104 Nucleotide metabolism; K09108 Metabolism of cofactors and vitamins; K09183 Protein families: signaling and cellular processes	K00230 Purine metabolism [PATH:ko00230]; K00730 Thiamine metabolism [PATH:ko00730]; K04147 Exosome [BR:ko04147]	adk, AK; adenylate kinase [EC:2.7.4.3]	0.0121434	-0.0813013	0.00996609	0.0708113	-0.0780045	-0.0193391	-0.12207	0.0498464	0.0291003	0.00558467	-0.0658836	-0.167217	-0.0979476	0.00942266	0.113546	0.0609228	-0.00361113	0.0551932	0.0755285	0.0414339	0.00734326	0.0157219	0.0815483	-0.131024	0.157224	0.085005	-0.0710152	-0.0429233	0.0799843	0.070812	0.0823476	0.0550809	-0.205847	0.240881	0.105957	0.0153752	0.0106884	0.215013
K00940	K09100 Metabolism; K09130 Environmental Information Processing; K09180 Brite Hierarchies	K09104 Nucleotide metabolism; K09111 Xenobiotics biodegradation and metabolism; K09132 Signal transduction; K09182 Protein families: genetic information processing	K00230 Purine metabolism [PATH:ko00230]; K00240 Pyrimidine metabolism [PATH:ko00240]; K00983 Drug metabolism - other enzymes [PATH:ko00983]; K04016 MAPK signaling pathway - plant [PATH:ko04016]; K04131 Membrane trafficking [BR:ko04131]	ndk, NME; nucleoside-diphosphate kinase [EC:2.7.4.6]	0.0940184	-0.0406503	0.116338	0.0865934	-0.08218	-0.107673	0.0212924	-0.0623804	-0.0810419	-0.137378	-0.0440647	-0.0931264	-0.0912253	0.0149968	-0.0664389	0.0160609	0.10726	0.0726513	0.0752342	0.0906218	-0.032485	-0.0296945	0.0255863	-0.0900315	0.0319549	0.0669789	-0.0289499	-0.0167179	0.0929981	0.00777516	0.0303212	0.0742413	-0.0564602	0.248104	0.108737	-0.208087	0.0586081	0.135758
K00941	K09100 Metabolism	K09108 Metabolism of cofactors and vitamins	K00730 Thiamine metabolism [PATH:ko00730]	thiD; hydroxymethylpyrimidine/phosphomethylpyrimidine kinase [EC:2.7.1.49 2.7.4.7]	-0.0679181	-0.0658106	-0.101789	-0.033808	-0.0140856	-0.0340982	-0.0706949	0.0668326	0.0951903	0.105274	-0.0375381	0.0566965	0.135522	0.0863013	0.0948911	-0.0546446	0.023254	0.0185839	-0.00443188	-0.000138014	0.118551	0.0871166	-0.0105093	-0.0184428	0.0529744	0.0523246	0.06454	0.00814602	0.0275727	0.0344639	0.0320031	-0.0470125	-0.104653	0.00900734	-0.0588808	0.19143	-0.0704972	-0.0548113
K00942	K09100 Metabolism	K09104 Nucleotide metabolism	K00230 Purine metabolism [PATH:ko00230]	gmk, GUK1; guanylate kinase [EC:2.7.4.8]	-0.0194729	-0.0229786	-0.0229374	0.00456885	0.0387476	0.02457	-0.0393104	0.0111865	0.0645528	0.0207701	-0.0665077	-0.0644695	-0.0260797	-0.0329668	0.151761	0.0484242	0.020745	0.0195572	0.0974932	0.00213437	0.0999358	0.0662534	0.0856446	-0.108577	0.0398875	0.0306802	0.0201584	-0.0644516	0.050017	0.0365331	0.0278017	-0.0290958	-0.243576	0.200871	-0.00182478	0.253058	-0.136098	-0.0887789
K00943	K09100 Metabolism	K09104 Nucleotide metabolism	K00240 Pyrimidine metabolism [PATH:ko00240]	tmk, DTYMK; dTMP kinase [EC:2.7.4.9]	-0.0455424	0.0148412	-0.054918	-0.0114444	-0.033718	0.0840207	-0.0884908	0.0768687	0.0255446	0.0716627	0.0312976	0.017066	0.0293361	0.0710372	0.0133373	-0.0332339	-0.129132	0.0572662	-0.058505	-0.0766406	-0.0619942	-0.0222696	-0.00175896	0.0193717	0.116451	0.0740492	0.0152263	0.088936	-0.0242458	0.0650964	0.0472943	0.00327481	0.272749	-0.316328	0.119823	-0.272586	0.197673	0.219988
K00945	K09100 Metabolism	K09104 Nucleotide metabolism	K00240 Pyrimidine metabolism [PATH:ko00240]	cmk; CMP/dCMP kinase [EC:2.7.4.25]	-0.0112021	0.00274467	0.0030921	0.00709518	-0.057067	-0.0391969	-0.0750172	0.0438463	0.035777	0.081462	-0.0433113	-0.1519	-0.102876	0.0224715	0.102582	-0.0177276	-0.0120322	0.0255894	-0.0151223	0.0419862	0.0405951	0.0593688	0.0119148	-0.035346	0.117305	0.04579	-0.0576955	-0.056397	0.0184817	0.0251589	0.0813004	-0.0168938	-0.337847	0.215899	0.0415508	0.292832	-0.0301872	0.0722146
K00946	K09100 Metabolism	K09108 Metabolism of cofactors and vitamins	K00730 Thiamine metabolism [PATH:ko00730]	thiL; thiamine-monophosphate kinase [EC:2.7.4.16]	0.0326647	-0.0752545	0.0472526	0.0691886	-0.0752393	-0.0986004	-0.0110114	-0.0131276	-0.029641	-0.0935295	-0.0577985	-0.114721	-0.0861062	0.0103765	-0.00180569	0.0576171	0.0662622	0.0552537	0.0632862	0.0459883	0.02933	0.026027	0.0532835	-0.0946742	0.0610632	0.0602114	-0.0412929	-0.0369376	0.12353	0.0403945	0.0465299	0.0754293	-0.169451	0.328504	0.0486217	-0.0489559	-0.0490703	0.0802475
K00948	K09100 Metabolism	K09101 Carbohydrate metabolism; K09104 Nucleotide metabolism	K00030 Pentose phosphate pathway [PATH:ko00030]; K00230 Purine metabolism [PATH:ko00230]	PRPS, prsA; ribose-phosphate pyrophosphokinase [EC:2.7.6.1]	0.0493135	-0.00521248	0.0147404	0.0282127	0.0558834	-0.0123308	-0.00229115	-0.0532761	0.0600571	0.00984083	-0.0419262	-0.0119214	0.0211176	0.0535237	0.0854928	0.0176937	0.0920715	-0.0350176	0.0427996	0.0686528	0.0572467	0.0285996	0.0141427	-0.0415385	-0.00989475	-0.0246349	0.0134572	-0.0569296	0.000283364	-0.0050479	-0.00494357	-0.0725294	-0.277241	0.19286	0.0659872	0.228631	0.0235513	-0.05532
K00949	K09100 Metabolism	K09108 Metabolism of cofactors and vitamins	K00730 Thiamine metabolism [PATH:ko00730]	thiN, TPK1, THI80; thiamine pyrophosphokinase [EC:2.7.6.2]	-0.0605566	-0.0153503	-0.0791606	-0.0190149	0.00338096	0.0426464	-0.0793635	0.0671288	0.066611	0.0987633	0.0386166	0.0335857	0.0725953	-0.0200051	0.123641	-0.0481705	-0.0295128	-0.0409055	-0.00542544	0.0177353	0.0455931	0.00372188	-0.0150578	-0.0126011	0.07311	0.0513437	-0.0352202	0.000413115	-0.0199801	0.0128174	0.0379315	-0.0173655	-0.0101534	-0.11506	-0.050289	0.138498	-0.0696605	0.00982946
K00950	K09100 Metabolism	K09108 Metabolism of cofactors and vitamins	K00790 Folate biosynthesis [PATH:ko00790]	folK; 2-amino-4-hydroxy-6-hydroxymethyldihydropteridine diphosphokinase [EC:2.7.6.3]	0.0430061	-0.0735591	0.0459899	0.067449	-0.107329	-0.151385	-0.0100125	-0.0206452	-0.0154816	-0.0588066	-0.0495305	-0.100243	-0.0592349	-0.00938341	-0.00938039	0.0397193	0.108014	0.0520496	0.0330005	0.0949715	0.0383407	0.00512241	-0.00106053	-0.062638	0.0642373	0.0473463	-0.0635157	-0.0604111	0.135176	0.0119375	0.0468002	0.0383803	-0.221799	0.312753	-0.00567047	0.0852513	-0.0978079	-0.00220884
K00951	K09100 Metabolism	K09104 Nucleotide metabolism	K00230 Purine metabolism [PATH:ko00230]	relA; GTP pyrophosphokinase [EC:2.7.6.5]	0.0623719	-0.0763929	0.0791126	0.0711229	-0.0460458	-0.0976662	-0.00785919	-0.0484252	-0.00736783	-0.0566624	-0.032386	-0.134966	-0.127359	-0.0558285	0.0477428	0.0682562	0.0892718	0.0448268	0.0572967	0.119604	0.023135	0.00199392	0.024788	-0.0751095	0.0465981	-0.00189178	-0.0908675	-0.108777	0.07594	-0.00299915	0.00532398	0.0060313	-0.325559	0.334173	-0.0356864	0.244019	-0.135465	-0.00805636
K00954	K09100 Metabolism	K09108 Metabolism of cofactors and vitamins	K00770 Pantothenate and CoA biosynthesis [PATH:ko00770]	E2.7.7.3A, coaD, kdtB; pantetheine-phosphate adenylyltransferase [EC:2.7.7.3]	0.0248506	-0.08984	0.0170632	0.0651145	-0.0891749	-0.0383791	-0.124282	0.0497822	0.0243294	0.00215811	-0.0609082	-0.158385	-0.0959228	-0.000735742	0.104644	0.0551727	0.0199709	0.0516003	0.0851134	0.0514046	0.00793108	0.0158507	0.0799081	-0.132372	0.134103	0.0742825	-0.0540452	-0.035189	0.0689565	0.074023	0.0676204	0.0344373	-0.231697	0.259338	0.0922564	0.0535814	-0.00601132	0.186332
K00956	K09100 Metabolism	K09102 Energy metabolism; K09104 Nucleotide metabolism; K09106 Metabolism of other amino acids; K09110 Biosynthesis of other secondary metabolites	K00920 Sulfur metabolism [PATH:ko00920]; K00230 Purine metabolism [PATH:ko00230]; K00450 Selenocompound metabolism [PATH:ko00450]; K00261 Monobactam biosynthesis [PATH:ko00261]	cysN; sulfate adenylyltransferase subunit 1 [EC:2.7.7.4]	0.0796849	-0.0504889	0.0822163	0.0708685	0.000347992	-0.0251292	-0.0171337	-0.0476343	-0.0192278	-0.0753119	-0.0719494	-0.0947564	-0.0659048	-0.1175	0.0323353	0.0486543	0.108116	0.0218141	0.0909187	0.11441	-0.00574303	-0.0200975	0.0209448	-0.0733379	-0.0484649	0.00918004	-0.0614941	-0.066698	0.072626	-0.0184809	-0.0142587	0.0453046	-0.184646	0.318347	0.0163565	0.0123792	-0.0749765	0.0363509
K00957	K09100 Metabolism	K09102 Energy metabolism; K09104 Nucleotide metabolism; K09106 Metabolism of other amino acids; K09110 Biosynthesis of other secondary metabolites	K00920 Sulfur metabolism [PATH:ko00920]; K00230 Purine metabolism [PATH:ko00230]; K00450 Selenocompound metabolism [PATH:ko00450]; K00261 Monobactam biosynthesis [PATH:ko00261]	cysD; sulfate adenylyltransferase subunit 2 [EC:2.7.7.4]	0.0281922	-0.0700345	0.0423275	0.0751863	-0.0202235	-0.0261252	-0.0378783	-0.0102431	-0.0070603	-0.0935468	-0.0477153	-0.109972	-0.0514354	-0.0290807	0.0411517	0.0139277	0.0543552	0.0126571	0.0854257	0.0532866	-0.00808111	-0.0118301	0.0481491	-0.0906641	0.00931292	0.0525513	-0.0302196	-0.0145451	0.0465876	0.0177719	0.0352972	0.0804598	-0.110513	0.334489	0.0704658	-0.187832	0.00844557	0.203604
K00962	K09120 Genetic Information Processing; K09180 Brite Hierarchies	K09123 Folding, sorting and degradation; K09182 Protein families: genetic information processing	K03018 RNA degradation [PATH:ko03018]; K03019 Messenger RNA biogenesis [BR:ko03019]; K03016 Transfer RNA biogenesis [BR:ko03016]	pnp, PNPT1; polyribonucleotide nucleotidyltransferase [EC:2.7.7.8]	-0.00825062	-0.0967804	0.00570481	0.0430339	-0.111151	-0.0406653	-0.116238	0.0808849	-0.00929001	0.00270605	-0.0370978	-0.173796	-0.120399	-0.0179763	0.0936661	0.0839742	-0.0319947	0.0417625	0.0680424	0.0241819	-0.0317101	-0.00977927	0.0867307	-0.123099	0.148909	0.0975466	-0.0702084	-0.0112017	0.0480171	0.0711454	0.095404	0.0710035	-0.139433	0.215201	0.0878145	-0.050974	-0.00382248	0.222708
K00963	K09100 Metabolism	K09101 Carbohydrate metabolism; K09107 Glycan biosynthesis and metabolism	K00040 Pentose and glucuronate interconversions [PATH:ko00040]; K00052 Galactose metabolism [PATH:ko00052]; K00500 Starch and sucrose metabolism [PATH:ko00500]; K00520 Amino sugar and nucleotide sugar metabolism [PATH:ko00520]; K00541 O-Antigen nucleotide sugar biosynthesis [PATH:ko00541]	UGP2, galU, galF; UTP--glucose-1-phosphate uridylyltransferase [EC:2.7.7.9]	-0.0398273	-0.0278318	-0.0760325	-0.0413203	0.0392923	0.0638639	-0.0171465	0.0353066	0.0447328	0.0420867	0.0138685	0.111693	0.0962051	0.00183155	0.00110001	0.00519347	-0.0625967	0.0208642	-0.0256931	-0.0412112	-0.0172227	-0.0198808	-0.0250536	0.0532682	-0.0554367	-0.0448836	0.0523306	0.0656603	-0.0609392	0.000104877	-0.0526703	-0.0873026	0.244311	-0.309225	-0.039608	-0.077341	0.0225535	-0.0565877
K00965	K09100 Metabolism; K09150 Organismal Systems	K09101 Carbohydrate metabolism; K09152 Endocrine system	K00052 Galactose metabolism [PATH:ko00052]; K00520 Amino sugar and nucleotide sugar metabolism [PATH:ko00520]; K04917 Prolactin signaling pathway [PATH:ko04917]	galT, GALT; UDPglucose--hexose-1-phosphate uridylyltransferase [EC:2.7.7.12]	-0.0123223	0.0705977	-0.0278034	-0.0678207	0.0665673	0.0784057	0.0344638	-0.000481672	0.00240677	0.055599	-0.0106232	0.10962	0.0487816	0.0272018	0.00124392	0.0107956	-0.00876019	-0.0634008	-0.0427535	-0.0283291	0.0230318	-0.0276069	-0.0587409	0.0969451	-0.122687	-0.108139	0.00448264	-0.0195612	-0.0858625	-0.0826604	-0.0516234	-0.0874419	0.0601433	-0.170427	-0.108326	0.187482	-0.0897252	-0.318725
K00969	K09100 Metabolism	K09108 Metabolism of cofactors and vitamins	K00760 Nicotinate and nicotinamide metabolism [PATH:ko00760]	nadD; nicotinate-nucleotide adenylyltransferase [EC:2.7.7.18]	0.0731514	-0.0686739	0.0403203	0.0837501	-0.142899	-0.102781	-0.120192	0.0279676	0.0225821	0.0144344	-0.0514977	-0.163049	-0.0914631	-0.00161086	0.0321553	0.0078775	0.0631224	0.0834229	0.0465476	0.105555	-0.0240726	-0.0208609	0.0306869	-0.104735	0.146304	0.0745238	-0.0548585	-0.00712604	0.0922715	0.0561922	0.0678182	0.0301338	-0.20173	0.21949	0.0571408	0.0394316	0.0106415	0.20098
K00970	K09120 Genetic Information Processing; K09180 Brite Hierarchies	K09123 Folding, sorting and degradation; K09182 Protein families: genetic information processing	K03018 RNA degradation [PATH:ko03018]; K03019 Messenger RNA biogenesis [BR:ko03019]	pcnB; poly(A) polymerase [EC:2.7.7.19]	0.0702091	-0.0297381	0.0943613	0.0531125	-0.133607	-0.120351	0.0146871	-0.0471931	-0.0430639	-0.0684566	-0.023081	-0.113886	-0.0992491	0.0150125	-0.0506312	-0.000988701	0.068022	0.0665223	0.0270514	0.0849276	-0.0349746	-0.0450668	0.0152659	-0.0678952	0.0881055	0.0754835	-0.0747571	-0.0120389	0.0866665	0.00403344	0.058668	0.0853733	-0.0329934	0.19812	0.0284916	-0.160156	0.00860668	0.106472
K00971	K09100 Metabolism	K09101 Carbohydrate metabolism; K09107 Glycan biosynthesis and metabolism	K00051 Fructose and mannose metabolism [PATH:ko00051]; K00520 Amino sugar and nucleotide sugar metabolism [PATH:ko00520]; K00541 O-Antigen nucleotide sugar biosynthesis [PATH:ko00541]	manC, cpsB; mannose-1-phosphate guanylyltransferase [EC:2.7.7.13]	0.0622161	-0.0667604	0.0435354	0.120428	-0.0938622	-0.129586	-0.0685075	-0.0220169	0.024334	-0.0365992	-0.0679833	-0.121484	-0.0472975	-0.00876431	-0.013459	0.0575397	0.0817046	0.0577636	0.0367221	0.141097	0.0444511	0.00972967	-0.00113737	-0.0639336	0.0537538	0.0365115	-0.0458611	-0.0861666	0.122201	0.0206204	-0.00397028	0.0358038	-0.197213	0.293659	0.0816794	-0.00139027	-0.00651505	0.0739911
K00973	K09100 Metabolism	K09107 Glycan biosynthesis and metabolism; K09109 Metabolism of terpenoids and polyketides; K09110 Biosynthesis of other secondary metabolites	K00541 O-Antigen nucleotide sugar biosynthesis [PATH:ko00541]; K00523 Polyketide sugar unit biosynthesis [PATH:ko00523]; K00521 Streptomycin biosynthesis [PATH:ko00521]; K00525 Acarbose and validamycin biosynthesis [PATH:ko00525]	rfbA, rmlA, rffH; glucose-1-phosphate thymidylyltransferase [EC:2.7.7.24]	0.067317	-0.0794669	-0.0549452	0.0763103	-0.12294	-0.0853784	-0.18621	0.10163	0.0550414	0.0165636	-0.0954504	-0.0855722	0.0593039	-0.00609274	-0.102004	0.104477	0.0379729	0.00941573	0.0275679	0.0177236	-0.0315827	-0.024391	0.0428083	-0.0649917	0.0978137	-0.00632476	-0.0621278	0.0120016	0.0748612	0.0584756	0.0241659	0.0511254	-0.200253	0.335284	0.0476591	-0.0495285	-0.0198894	0.210369
K00974	K09180 Brite Hierarchies	K09182 Protein families: genetic information processing	K03016 Transfer RNA biogenesis [BR:ko03016]	cca; tRNA nucleotidyltransferase (CCA-adding enzyme) [EC:2.7.7.72 3.1.3.- 3.1.4.-]	-0.0311699	0.0778686	-0.0794992	-0.0719393	0.0485219	0.134681	-0.0652896	0.0801507	0.0290134	0.104037	0.0532098	0.100872	0.0725782	0.0587389	0.0261391	-0.048003	-0.0931363	-0.0283065	-0.0415824	-0.0851709	-0.056516	-0.0408084	-0.0117745	0.0478195	0.00868476	-0.0220229	0.0253417	0.0771034	-0.111524	-0.00752904	0.0177009	-0.0269967	0.197409	-0.300109	-0.0329125	-0.0383103	0.03694	0.0123623
K00975	K09100 Metabolism; K09140 Cellular Processes	K09101 Carbohydrate metabolism; K09145 Cellular community - prokaryotes	K00500 Starch and sucrose metabolism [PATH:ko00500]; K00520 Amino sugar and nucleotide sugar metabolism [PATH:ko00520]; K02026 Biofilm formation - Escherichia coli [PATH:ko02026]	glgC; glucose-1-phosphate adenylyltransferase [EC:2.7.7.27]	-0.053904	0.0304806	-0.0556542	-0.0796414	0.0488235	0.10873	-0.0269194	0.0674694	-0.00268569	0.0837623	0.0463604	0.0653958	0.0252669	0.0127872	0.0546007	0.00134656	-0.116069	-0.0430251	-0.0492345	-0.0883439	-0.03471	-0.0241125	-0.0045627	0.0484013	0.0364772	0.00769364	0.014103	0.0307125	-0.128606	0.0105272	0.0112486	-0.0482623	0.0942055	-0.262603	0.0254192	0.0746453	0.0509582	-0.0231071
K00978	K09100 Metabolism	K09101 Carbohydrate metabolism; K09107 Glycan biosynthesis and metabolism	K00500 Starch and sucrose metabolism [PATH:ko00500]; K00520 Amino sugar and nucleotide sugar metabolism [PATH:ko00520]; K00541 O-Antigen nucleotide sugar biosynthesis [PATH:ko00541]	rfbF; glucose-1-phosphate cytidylyltransferase [EC:2.7.7.33]	-0.0945811	-0.0236697	-0.0933746	-0.151179	-0.00361427	-0.0185165	0.10454	0.0663645	-0.0474774	-0.0132617	0.0453625	0.0786375	0.037467	0.0388603	0.0602574	0.0264637	-0.0249723	-0.0286261	0.021327	-0.109223	0.0378608	0.00404656	0.0440887	-0.0149229	-0.0602643	0.0153247	0.0227839	0.0955851	0.00380156	-0.0521178	0.100571	0.0997462	0.130779	0.0482242	-0.205764	-0.0511321	-0.275253	-0.196585
K00979	K09100 Metabolism; K09180 Brite Hierarchies	K09107 Glycan biosynthesis and metabolism; K09181 Protein families: metabolism	K00540 Lipopolysaccharide biosynthesis [PATH:ko00540]; K01005 Lipopolysaccharide biosynthesis proteins [BR:ko01005]	kdsB; 3-deoxy-manno-octulosonate cytidylyltransferase (CMP-KDO synthetase) [EC:2.7.7.38]	0.0291254	-0.08906	0.051499	0.0485332	-0.0886415	-0.127759	0.00844265	-0.0100808	-0.0511989	-0.106522	-0.0566288	-0.101615	-0.0988098	-0.0132851	0.0223999	0.0684654	0.0755948	0.0671439	0.0816535	0.0468406	0.0270127	0.0195118	0.0541172	-0.104626	0.0494287	0.0544966	-0.0361647	-0.0414897	0.13069	0.0295459	0.0519878	0.0855618	-0.179804	0.341824	-0.00213779	0.00449882	-0.125943	0.0300179
K00980	K09100 Metabolism	K09103 Lipid metabolism	K00564 Glycerophospholipid metabolism [PATH:ko00564]	tagD; glycerol-3-phosphate cytidylyltransferase [EC:2.7.7.39]	0.0428988	0.121271	0.0354479	0.0325433	-0.0635039	-0.0513308	-0.00305682	-0.0166192	-0.0410088	-0.0560056	0.0520632	0.0565864	0.0546303	0.0914667	-0.119634	-0.11688	0.058988	-0.0128523	0.0476699	-0.0186547	0.00676271	-0.0171877	0.0624678	-0.0737945	0.0275241	0.036529	0.0518219	0.0896002	0.101146	0.0600764	0.0123311	0.07677	0.0322081	0.143256	-0.0430607	-0.0975686	-0.13441	-0.109718
K00981	K09100 Metabolism; K09130 Environmental Information Processing	K09103 Lipid metabolism; K09132 Signal transduction	K00564 Glycerophospholipid metabolism [PATH:ko00564]; K04070 Phosphatidylinositol signaling system [PATH:ko04070]	E2.7.7.41, CDS1, CDS2, cdsA; phosphatidate cytidylyltransferase [EC:2.7.7.41]	0.0160433	-0.0853787	0.0108054	0.0509087	-0.0925945	-0.0430433	-0.117607	0.0590881	0.0163032	-0.00404466	-0.0620943	-0.15404	-0.102604	-0.00815615	0.109982	0.0600941	0.0027044	0.0461437	0.0864749	0.0439634	0.00222164	0.0133363	0.0845272	-0.132984	0.133186	0.0722485	-0.0535143	-0.0353989	0.0671174	0.064801	0.0762417	0.03651	-0.216918	0.248356	0.0903846	0.0520036	-0.0220986	0.165206
K00983	K09100 Metabolism	K09101 Carbohydrate metabolism; K09107 Glycan biosynthesis and metabolism	K00520 Amino sugar and nucleotide sugar metabolism [PATH:ko00520]; K00541 O-Antigen nucleotide sugar biosynthesis [PATH:ko00541]	neuA, nnaC; N-acylneuraminate cytidylyltransferase [EC:2.7.7.43]	-0.0561588	-0.0314934	0.0143029	0.00723032	0.0341052	0.0271892	-0.000828987	0.0146764	-0.0294981	-0.0724232	0.0572789	-0.0235167	-0.0426825	-0.06706	-0.0116869	-0.0443255	-0.0268342	-0.0492378	0.0655612	0.00320779	-0.0405455	-0.0362897	0.048488	-0.051303	-0.0115784	0.00995292	-0.0619104	-0.017134	0.00866817	0.0346845	-0.00391433	0.0322558	0.0450329	0.0513951	0.0395654	-0.165021	0.0340385	0.16093
K00989	K09180 Brite Hierarchies	K09182 Protein families: genetic information processing	K03016 Transfer RNA biogenesis [BR:ko03016]	rph; ribonuclease PH [EC:2.7.7.56]	-0.0444067	0.0104927	-0.0656582	-0.00745808	0.0210953	0.107915	-0.103301	0.076642	0.0502935	0.0793124	0.0380327	0.0143296	0.0673684	0.0596307	0.016689	-0.0469776	-0.131375	0.0210131	-0.0325905	-0.110288	-0.03977	-0.000383483	0.0372057	-0.00953644	0.122418	0.110522	0.0624273	0.117751	-0.0658525	0.0986442	0.0278614	0.0225455	0.262011	-0.250009	0.14155	-0.317871	0.200134	0.222053
K00991	K09100 Metabolism	K09109 Metabolism of terpenoids and polyketides	K00900 Terpenoid backbone biosynthesis [PATH:ko00900]	ispD; 2-C-methyl-D-erythritol 4-phosphate cytidylyltransferase [EC:2.7.7.60]	-0.00869323	-0.0783839	-0.0361197	0.0797675	-0.0765105	-0.0559921	-0.122176	0.0635644	0.0422807	0.028187	-0.0275345	-0.114062	-0.0484097	0.0533401	0.0773689	0.0874943	-0.00805847	0.0201541	0.0173551	0.0653399	0.0579612	0.0336829	0.0289167	-0.0625337	0.11139	0.0442994	-0.067377	-0.0773362	0.0723083	0.0384912	0.0467581	0.0112346	-0.239606	0.244764	-0.0184296	0.155647	-0.090952	0.0617324
K00995	K09100 Metabolism	K09103 Lipid metabolism	K00564 Glycerophospholipid metabolism [PATH:ko00564]	pgsA, PGS1; CDP-diacylglycerol---glycerol-3-phosphate 3-phosphatidyltransferase [EC:2.7.8.5]	-0.042915	0.04127	-0.0558582	-0.0590296	-0.0126663	0.0961759	-0.0591433	0.0705841	0.0273471	0.100661	0.0442196	0.0425097	0.0182451	0.0445004	0.0140835	-0.0445201	-0.142615	-0.0169188	-0.0623851	-0.11134	-0.0550376	-0.0214278	0.00536495	0.0368655	0.0720161	0.02603	0.0409192	0.115279	-0.0876748	0.0388865	0.0574043	-0.0214108	0.214934	-0.327052	0.0671793	-0.113777	0.125166	0.0914732
K00997	K09100 Metabolism	K09108 Metabolism of cofactors and vitamins	K00770 Pantothenate and CoA biosynthesis [PATH:ko00770]	acpS; holo-[acyl-carrier protein] synthase [EC:2.7.8.7]	0.0805493	0.0388572	0.0147551	0.0309687	-0.0617598	-0.0488758	-0.0093187	-0.0381433	0.0182963	0.0450521	-0.0166427	0.076438	0.0535749	0.0255428	-0.0613133	-0.00716828	0.0110307	0.0611922	-0.0733697	0.0652641	-0.0137732	-0.0190645	-0.132297	0.104757	-0.0263384	-0.0552451	-0.0537137	-0.0800608	0.0556588	-0.0704679	-0.0764466	-0.0293398	0.17721	-0.310287	0.0840817	-0.0721007	0.162797	-0.0202749
K01000	K09100 Metabolism; K09160 Human Diseases; K09180 Brite Hierarchies	K09107 Glycan biosynthesis and metabolism; K09175 Drug resistance: antimicrobial; K09181 Protein families: metabolism	K00550 Peptidoglycan biosynthesis [PATH:ko00550]; K01502 Vancomycin resistance [PATH:ko01502]; K01011 Peptidoglycan biosynthesis and degradation proteins [BR:ko01011]	mraY; phospho-N-acetylmuramoyl-pentapeptide-transferase [EC:2.7.8.13]	0.00926463	-0.0813152	0.0171082	0.063492	-0.0755492	-0.0312913	-0.0965797	0.0301132	0.0327552	0.00741251	-0.0333737	-0.158009	-0.0885444	-0.0219042	0.115901	0.0475431	0.00237452	0.0526027	0.0874722	0.0414493	-0.011946	0.00330656	0.0873941	-0.133144	0.130272	0.0832973	-0.0711188	-0.0416091	0.0803868	0.0631033	0.0861783	0.0304632	-0.211713	0.235323	0.106615	0.0237894	0.020149	0.220755
K01006	K09100 Metabolism	K09101 Carbohydrate metabolism; K09102 Energy metabolism	K00010 Glycolysis / Gluconeogenesis [PATH:ko00010]; K00620 Pyruvate metabolism [PATH:ko00620]; K00710 Carbon fixation in photosynthetic organisms [PATH:ko00710]; K00720 Carbon fixation pathways in prokaryotes [PATH:ko00720]	ppdK; pyruvate, orthophosphate dikinase [EC:2.7.9.1]	-0.00375961	-0.0304266	-0.0267482	0.0210489	-0.0745995	0.0043771	-0.11691	0.0643991	0.051655	0.0665554	0.0122723	-0.093739	-0.0469474	0.0228175	0.0756481	0.048523	-0.0826723	0.0316974	0.030114	-0.0254825	0.00710849	0.00560315	0.0728219	-0.0839741	0.157164	0.0893054	-0.0551736	-0.0162418	0.0150709	0.0636946	0.0764129	0.0687571	-0.0579214	0.0734521	0.0487614	-0.0156091	-0.0220612	0.13402
K01007	K09100 Metabolism	K09101 Carbohydrate metabolism; K09102 Energy metabolism	K00010 Glycolysis / Gluconeogenesis [PATH:ko00010]; K00620 Pyruvate metabolism [PATH:ko00620]; K00720 Carbon fixation pathways in prokaryotes [PATH:ko00720]; K00680 Methane metabolism [PATH:ko00680]	pps, ppsA; pyruvate, water dikinase [EC:2.7.9.2]	-0.0279	-0.00996604	-0.0652675	-0.0422831	0.0472867	0.00710098	0.0041469	0.0333487	-0.00364	-0.031746	0.042758	0.14055	0.104532	0.0681958	0.0402327	0.086219	0.0252748	0.0849949	0.0489779	-0.0788632	0.0851852	0.127323	0.0190759	-0.0287851	-0.00827782	-0.0298112	-0.0196939	-0.143615	0.0621788	-0.00189571	0.0566267	0.087631	-0.011524	0.00858312	-0.0469034	0.0214277	-0.0471307	0.0564489
K01008	K09100 Metabolism; K09180 Brite Hierarchies	K09106 Metabolism of other amino acids; K09182 Protein families: genetic information processing	K00450 Selenocompound metabolism [PATH:ko00450]; K03016 Transfer RNA biogenesis [BR:ko03016]	selD, SEPHS; selenide, water dikinase [EC:2.7.9.3]	-0.0293135	0.0355856	-0.0556993	-0.0683795	0.127894	0.109841	0.0032564	0.0106772	0.0559478	0.0887455	0.0499567	0.079546	0.0711996	-0.0106694	0.102391	-0.0290933	-0.0224736	-0.00878788	-0.0257965	-0.0723708	-0.000542155	0.00998716	-0.0058153	0.0425205	-0.0249139	-0.0106081	0.0481574	-0.0158026	-0.118296	0.0043045	-0.0193458	-0.00399571	0.0161508	-0.151537	-0.116493	0.186489	-0.0815476	-0.0824934
K01012	K09100 Metabolism	K09108 Metabolism of cofactors and vitamins	K00780 Biotin metabolism [PATH:ko00780]	bioB; biotin synthase [EC:2.8.1.6]	-0.00214893	-0.0881545	-0.0541521	-0.0834472	-0.0993794	-0.0671899	-0.0684032	0.144252	-0.101249	-0.0671833	0.0734764	0.103794	0.067972	-0.00652555	0.0142981	-0.0620069	-0.0549679	-0.0365577	0.04373	-0.0866861	-0.0770054	-0.0596095	0.0118827	-0.0486975	0.0860639	0.0801903	-0.020219	0.0621941	-0.0157206	-0.00111522	0.146826	0.0974646	0.191136	-0.0121379	-0.123142	-0.190912	-0.19094	0.0482298
K01026	K09100 Metabolism	K09101 Carbohydrate metabolism; K09111 Xenobiotics biodegradation and metabolism	K00620 Pyruvate metabolism [PATH:ko00620]; K00640 Propanoate metabolism [PATH:ko00640]; K00643 Styrene degradation [PATH:ko00643]	pct; propionate CoA-transferase [EC:2.8.3.1]	-0.0513028	-0.015002	-0.0963495	-0.0461868	0.0507761	0.0957668	-0.0987358	0.0800974	0.105288	0.120138	0.00104817	-0.0136733	0.0649223	0.0525452	0.104071	0.00300953	-0.0893068	0.0142448	-0.0294708	-0.0747289	-0.0466706	-0.000466831	0.0510923	0.0115349	0.0390469	-0.00186598	0.0357332	0.0316264	-0.106653	0.0541306	-0.0424742	-0.0184595	-0.000880258	-0.114499	-0.0181055	0.0821457	0.0163618	0.104206
K01028	K09100 Metabolism	K09101 Carbohydrate metabolism; K09105 Amino acid metabolism	K00650 Butanoate metabolism [PATH:ko00650]; K00280 Valine, leucine and isoleucine degradation [PATH:ko00280]	scoA; 3-oxoacid CoA-transferase subunit A [EC:2.8.3.5]	0.085098	-0.161734	0.0973567	0.079008	-0.108527	-0.0993116	0.0162036	-0.0628809	-0.0480186	-0.0984108	-0.106966	-0.0742286	-0.0390567	-0.0532683	-0.0693024	0.0614375	0.00569988	0.0516065	0.0519047	-0.0334366	-0.0536486	-0.00296371	0.061125	-0.0381514	-0.0157256	0.0088003	0.0319098	-0.00546465	0.00913514	-0.0244837	-0.0878046	0.0222364	-0.0152686	0.043199	0.171506	-0.167092	0.215417	0.171137
K01029	K09100 Metabolism	K09101 Carbohydrate metabolism; K09105 Amino acid metabolism	K00650 Butanoate metabolism [PATH:ko00650]; K00280 Valine, leucine and isoleucine degradation [PATH:ko00280]	scoB; 3-oxoacid CoA-transferase subunit B [EC:2.8.3.5]	0.0871473	-0.0967856	0.0678774	0.0919259	-0.032595	-0.0404745	-0.0942722	-0.0154985	0.00731555	-0.0444912	-0.110657	-0.063906	-0.00250893	-0.0843785	-0.0284106	0.021448	0.0659446	0.0111529	0.102034	0.0473742	-0.0617106	0.0153071	0.0688922	-0.0788067	-0.0490694	-0.0213909	0.0435943	-0.0235008	0.0304864	0.00832244	-0.0943467	-0.0312964	-0.111995	0.0874507	0.193113	-0.0704599	0.21756	0.193896
K01034	K09100 Metabolism; K09130 Environmental Information Processing	K09101 Carbohydrate metabolism; K09105 Amino acid metabolism; K09111 Xenobiotics biodegradation and metabolism; K09132 Signal transduction	K00650 Butanoate metabolism [PATH:ko00650]; K00310 Lysine degradation [PATH:ko00310]; K00627 Aminobenzoate degradation [PATH:ko00627]; K02020 Two-component system [PATH:ko02020]	atoD; acetate CoA/acetoacetate CoA-transferase alpha subunit [EC:2.8.3.8 2.8.3.9]	-0.0479764	-0.0445256	-0.0443129	-0.0310184	0.0446677	0.0709463	-0.0738768	0.0467946	0.0677287	0.076669	0.0163545	0.00141349	0.0310277	0.0296814	0.101307	-0.0113133	-0.0459297	0.0118733	0.0296901	-0.0231723	-0.0343045	0.0128787	0.0696411	-0.0393012	0.0217323	0.0241935	0.0714761	0.0302952	-0.0833747	0.0657999	-0.0611316	-0.0456058	-0.018626	-0.109813	-0.0195683	0.0987505	0.0416338	0.0852274
K01035	K09100 Metabolism; K09130 Environmental Information Processing	K09101 Carbohydrate metabolism; K09105 Amino acid metabolism; K09111 Xenobiotics biodegradation and metabolism; K09132 Signal transduction	K00650 Butanoate metabolism [PATH:ko00650]; K00310 Lysine degradation [PATH:ko00310]; K00627 Aminobenzoate degradation [PATH:ko00627]; K02020 Two-component system [PATH:ko02020]	atoA; acetate CoA/acetoacetate CoA-transferase beta subunit [EC:2.8.3.8 2.8.3.9]	-0.0443147	-0.04715	-0.0436987	-0.0312033	0.0410905	0.0688977	-0.0781907	0.0484753	0.0684429	0.0759873	0.0163613	0.00220128	0.0306472	0.0312117	0.104829	-0.0150804	-0.0450661	0.00987342	0.033731	-0.0215633	-0.036149	0.0117823	0.0715819	-0.0424047	0.018356	0.0226123	0.0774648	0.0343531	-0.0830182	0.067397	-0.0612709	-0.0458885	-0.0220062	-0.108533	-0.0167857	0.0999258	0.0450801	0.088557
K01048	K09100 Metabolism	K09103 Lipid metabolism	K00564 Glycerophospholipid metabolism [PATH:ko00564]	pldB; lysophospholipase [EC:3.1.1.5]	-0.0115553	0.103104	-0.0304888	-0.0699655	0.0586286	-0.0239582	0.101523	-0.0273428	-0.00769724	0.0202824	0.0490893	0.110558	0.0522325	-0.0795499	-0.0787933	-0.0125448	0.0137818	-0.0665683	-0.0866862	0.00204371	0.0190256	-0.0545622	-0.0902768	0.115444	-0.12432	-0.0147989	0.044592	0.0849642	-0.0295777	-0.0845493	-0.0170159	-0.0416196	0.168525	-0.181051	-0.187025	0.0962465	-0.180406	-0.370637
K01056	K09180 Brite Hierarchies	K09182 Protein families: genetic information processing	K03012 Translation factors [BR:ko03012]	PTH1, pth, spoVC; peptidyl-tRNA hydrolase, PTH1 family [EC:3.1.1.29]	0.0221882	-0.0875165	0.0177444	0.0600263	-0.0929876	-0.0444832	-0.116913	0.048299	0.0216561	-0.00170366	-0.062352	-0.156967	-0.0972962	-0.00294884	0.105016	0.0597858	0.0124415	0.0526564	0.0899675	0.0465132	0.00249902	0.0115902	0.0895145	-0.138817	0.136607	0.0763467	-0.0498821	-0.0335383	0.0700119	0.0710346	0.0715969	0.0369548	-0.226824	0.255388	0.0976877	0.0490647	-0.00427601	0.181741
K01057	K09100 Metabolism	K09101 Carbohydrate metabolism	K00030 Pentose phosphate pathway [PATH:ko00030]	PGLS, pgl, devB; 6-phosphogluconolactonase [EC:3.1.1.31]	0.0946966	0.00114801	0.0842138	0.0517059	0.00582296	0.00724475	-0.0103502	-0.026668	-0.0839758	-0.129034	-0.0382305	0.0208834	-0.0524855	-0.10318	-0.101605	-0.0170683	0.0803137	-0.0734425	0.102202	0.0324047	-0.032172	-0.0197495	0.0559134	-0.0602774	-0.089065	-0.0603073	-0.10575	-0.0276959	0.0211803	-0.0347691	-0.0551133	0.0117267	-0.0236843	0.112836	-0.026524	-0.00856667	-0.105855	-0.0705041
K01077	K09100 Metabolism; K09130 Environmental Information Processing; K09180 Brite Hierarchies	K09108 Metabolism of cofactors and vitamins; K09132 Signal transduction; K09183 Protein families: signaling and cellular processes	K00730 Thiamine metabolism [PATH:ko00730]; K00790 Folate biosynthesis [PATH:ko00790]; K02020 Two-component system [PATH:ko02020]; K04147 Exosome [BR:ko04147]; K00537 Glycosylphosphatidylinositol (GPI)-anchored proteins [BR:ko00537]	E3.1.3.1, phoA, phoB; alkaline phosphatase [EC:3.1.3.1]	0.0719984	-0.0422521	0.0800384	0.125404	-0.0166902	-0.0208726	-0.0563976	-0.0498193	-0.0106816	-0.0929325	-0.019166	-0.052446	-0.0286925	0.0120363	-0.0162446	0.0204097	0.055177	0.0393809	0.1196	0.076105	0.0113912	-0.000305714	0.0550097	-0.105145	-0.0342574	0.0445098	0.0129315	-0.0303837	0.0503564	0.0401054	-0.0262072	0.0939057	-0.0553637	0.284041	0.0893061	-0.240492	0.0443887	0.199851
K01079	K09100 Metabolism; K09180 Brite Hierarchies	K09102 Energy metabolism; K09105 Amino acid metabolism; K09181 Protein families: metabolism	K00680 Methane metabolism [PATH:ko00680]; K00260 Glycine, serine and threonine metabolism [PATH:ko00260]; K01009 Protein phosphatases and associated proteins [BR:ko01009]	serB, PSPH; phosphoserine phosphatase [EC:3.1.3.3]	-0.0185468	-0.0761574	0.00406906	-0.00874151	-0.0781044	-0.12175	0.0464588	0.0113556	-0.0497111	-0.0778085	-0.0419875	-0.0324069	-0.0611116	-0.0208202	0.00875181	0.0239418	0.0955728	-0.00386996	0.0394331	0.0570957	0.0411905	0.0164128	0.0221243	-0.0547023	0.0110075	0.0220808	-0.0641558	-0.0186365	0.0911081	-0.0251541	0.0413734	0.00947111	-0.174764	0.233218	-0.0588231	0.146695	-0.175516	-0.127011
K01081	K09100 Metabolism	K09104 Nucleotide metabolism; K09108 Metabolism of cofactors and vitamins	K00230 Purine metabolism [PATH:ko00230]; K00240 Pyrimidine metabolism [PATH:ko00240]; K00760 Nicotinate and nicotinamide metabolism [PATH:ko00760]	E3.1.3.5; 5'-nucleotidase [EC:3.1.3.5]	0.0183241	-0.107131	0.0272006	0.0850591	-0.0766094	-0.132025	-0.0463269	-0.00358711	0.00515023	-0.0832081	-0.0720018	-0.0779626	-0.0304929	-0.0093229	-0.0326196	0.0572181	0.10051	0.00833871	0.0746466	0.0965582	0.0523828	0.0204744	0.0414085	-0.0895522	0.0375393	0.0166619	-0.0757716	-0.0799414	0.100686	0.00452844	-0.0159121	0.027358	-0.263289	0.338137	0.0270074	0.0919012	-0.0483477	0.0428881
K01082	K09100 Metabolism; K09180 Brite Hierarchies	K09102 Energy metabolism; K09182 Protein families: genetic information processing	K00920 Sulfur metabolism [PATH:ko00920]; K03016 Transfer RNA biogenesis [BR:ko03016]	cysQ, MET22, BPNT1; 3'(2'), 5'-bisphosphate nucleotidase [EC:3.1.3.7]	-0.0663065	-0.0670397	0.0258603	0.0265539	-0.023955	-0.0124155	0.0476286	-0.0245613	-0.0100092	-0.0930892	0.0119646	-0.12954	-0.0799582	-0.00896201	0.107811	0.0373251	0.0134345	0.058011	0.0603342	0.0251326	-0.0200981	-0.0169989	0.0675887	-0.0901175	0.0438866	0.0771549	-0.0252091	-0.00580177	0.0729135	0.0404686	0.0607043	0.133998	-0.0413413	0.276795	0.05918	-0.254549	0.02892	0.245543
K01089	K09100 Metabolism	K09105 Amino acid metabolism	K00340 Histidine metabolism [PATH:ko00340]	hisB; imidazoleglycerol-phosphate dehydratase / histidinol-phosphatase [EC:4.2.1.19 3.1.3.15]	0.117417	-0.0906738	0.128824	0.0852596	-0.0742739	-0.0965005	0.00107727	-0.0544942	-0.0906258	-0.136186	-0.1066	-0.0785682	-0.128336	-0.132161	-0.072884	0.05966	0.113485	-0.00250075	0.0994433	0.107387	-0.0106247	-0.0205687	0.0136882	-0.0692476	-0.0447956	-0.00999202	-0.0895458	-0.0562294	0.0453677	-0.0252512	-0.0461998	-0.00426138	-0.180877	0.21647	0.0296775	0.111001	-0.0777776	-0.0622565
K01090	K09190 Not Included in Pathway or Brite	K09191 Unclassified: metabolism	K99980 Enzymes with EC numbers	E3.1.3.16; protein phosphatase [EC:3.1.3.16]	-0.0221757	-0.00394709	-0.0368398	-0.0196421	0.0631325	0.137525	-0.067655	0.0535534	0.00917863	0.0623911	0.044848	0.0466657	-0.0107812	-0.0124549	0.0829492	0.0254042	-0.15712	-0.0447767	-0.0438154	-0.112173	0.0147503	0.0353102	-0.0165198	0.053	0.043486	0.0133368	0.026801	-0.00194344	-0.14992	0.0121204	0.0288043	-0.08441	0.0711317	-0.268429	0.0601634	0.0998043	0.0668943	-0.0164646
K01091	K09100 Metabolism	K09101 Carbohydrate metabolism	K00630 Glyoxylate and dicarboxylate metabolism [PATH:ko00630]	gph; phosphoglycolate phosphatase [EC:3.1.3.18]	-0.057151	-0.0279022	-0.0583602	-0.0571987	-0.045196	-0.0136966	-0.027945	0.0695857	0.0313929	0.0717591	0.00802964	-0.0838812	-0.0547272	-0.02847	0.183967	0.0404787	-0.0106434	0.031051	0.0163195	0.00624334	0.029738	0.00767488	0.0375518	-0.059166	0.090553	0.0390217	-0.0118524	-0.0293826	0.0120773	0.00674667	0.133236	0.0337371	-0.209215	0.175102	-0.166397	0.289371	-0.239145	-0.0595226
K01092	K09100 Metabolism; K09130 Environmental Information Processing	K09101 Carbohydrate metabolism; K09110 Biosynthesis of other secondary metabolites; K09132 Signal transduction	K00562 Inositol phosphate metabolism [PATH:ko00562]; K00521 Streptomycin biosynthesis [PATH:ko00521]; K04070 Phosphatidylinositol signaling system [PATH:ko04070]	E3.1.3.25, IMPA, suhB; myo-inositol-1(or 4)-monophosphatase [EC:3.1.3.25]	0.0795691	-0.0388901	0.0313268	0.00180405	-0.0919702	-0.09054	-0.028078	0.042568	-0.0969743	-0.129189	-0.067157	0.0195559	-0.00555693	0.0459233	-0.0951566	0.0246716	0.0944109	-0.0504925	0.0718943	0.0076383	-0.00220446	0.00219648	0.0340845	-0.0678637	-0.013728	0.0359906	-0.0041405	0.0498155	0.0368357	0.020804	0.0204228	0.068926	-0.0098931	0.20776	0.0524841	-0.155507	-0.0366803	-0.049418
K01095	K09100 Metabolism	K09103 Lipid metabolism	K00564 Glycerophospholipid metabolism [PATH:ko00564]	pgpA; phosphatidylglycerophosphatase A [EC:3.1.3.27]	-0.000463522	-0.0272513	-0.00444624	-0.0439959	-0.0671674	-0.0705993	0.070469	0.00581378	-0.0676158	-0.090146	0.0386031	0.0531351	-0.0233037	0.0082409	-0.0170365	0.0769509	-0.00101305	0.0512032	0.0403332	-0.106952	-0.0464423	-0.045755	0.032743	-0.0329103	0.0100651	-0.00317341	-0.0138477	0.0518482	0.0666425	0.00794132	0.0878077	0.0621668	0.0415047	0.120945	-0.0886091	-0.0865789	-0.168995	-0.00755398
K01104	K09190 Not Included in Pathway or Brite	K09191 Unclassified: metabolism	K99980 Enzymes with EC numbers	E3.1.3.48; protein-tyrosine phosphatase [EC:3.1.3.48]	-0.00502414	0.0676945	-0.00446759	-0.0529136	0.0997668	0.099341	0.0340904	-0.0151454	0.0137038	0.013862	-0.00279204	0.0203389	0.00858902	0.00776956	0.0864997	-0.032922	0.0182675	-0.107827	0.0409986	-0.0274825	0.0386121	0.0227242	0.042517	-0.0198273	-0.0378032	-0.0815175	0.00431042	-0.0507726	-0.0448076	-0.0193529	-0.00531831	-0.0990173	-0.226245	0.085444	0.0314655	0.270964	0.020196	-0.0988273
K01118	K09190 Not Included in Pathway or Brite	K09191 Unclassified: metabolism	K99980 Enzymes with EC numbers	acpD, azoR; FMN-dependent NADH-azoreductase [EC:1.7.1.17]	-0.056606	0.00557772	-0.0673927	0.0121003	0.0598675	0.114775	-0.0785446	0.0463775	0.0792996	0.090013	0.0236571	-0.011264	0.042236	0.025946	0.0231113	-0.0333613	-0.0724692	-0.0142794	-0.0400543	-0.0559254	-0.0387285	-0.0108675	0.00851993	0.0299088	0.0287707	0.0425438	0.0716553	0.0809215	-0.133556	0.0649572	-0.0328463	-0.0758641	0.114092	-0.194838	0.0876208	-0.102192	0.169008	0.141481
K01119	K09100 Metabolism	K09104 Nucleotide metabolism	K00230 Purine metabolism [PATH:ko00230]; K00240 Pyrimidine metabolism [PATH:ko00240]	cpdB; 2',3'-cyclic-nucleotide 2'-phosphodiesterase / 3'-nucleotidase [EC:3.1.4.16 3.1.3.6]	0.0389464	-0.0251408	0.0304675	0.0358204	-0.0122982	-0.0826955	0.0197505	-0.0393035	0.00552055	-0.040583	-0.0323981	-0.0521985	-0.0425206	-0.0887797	0.0412594	0.0624416	0.111434	0.0165312	0.0245589	0.13975	0.0742371	0.0209655	-0.0235523	-0.0222093	-0.0417186	0.000185653	-0.0184433	-0.0997927	0.102444	-0.00120267	-0.0325462	-0.0130811	-0.28456	0.325075	-0.0545123	0.248476	-0.183316	-0.16449
K01126	K09100 Metabolism	K09103 Lipid metabolism	K00564 Glycerophospholipid metabolism [PATH:ko00564]	E3.1.4.46, glpQ, ugpQ; glycerophosphoryl diester phosphodiesterase [EC:3.1.4.46]	0.0697867	-0.0128873	0.0531663	0.00404111	0.0132767	-0.0111957	0.0353625	-0.0281167	-0.0707846	-0.0934442	-0.0522361	0.0272605	-0.0249369	-0.1214	-0.0247991	0.067515	0.0726492	-0.0849818	0.104648	0.0853549	0.0222688	-0.0134952	0.0173431	-0.0442971	-0.141737	-0.0384138	-0.0546763	-0.0493633	0.0171762	-0.0499271	-0.0583109	-0.0249172	-0.0918555	0.142868	0.000444629	0.0731724	-0.0716422	-0.160154
K01129	K09100 Metabolism	K09104 Nucleotide metabolism	K00230 Purine metabolism [PATH:ko00230]	dgt; dGTPase [EC:3.1.5.1]	0.0289204	-0.0762265	-0.0165334	0.0321766	-0.0792047	-0.0289808	-0.129658	0.0816675	0.0116533	-0.00310334	-0.0127684	-0.0944698	-0.0162375	0.0193665	0.0296034	0.0328361	-0.00164759	-0.0137004	0.0819574	0.00776877	-0.0244538	-0.0228437	0.106438	-0.139235	0.146573	0.0795259	-0.0275041	0.0400577	0.0116966	0.0617415	0.0917472	0.0717882	-0.151222	0.27701	0.0683596	-0.0758374	-0.0159328	0.196985
K01142	K09120 Genetic Information Processing; K09180 Brite Hierarchies	K09124 Replication and repair; K09182 Protein families: genetic information processing	K03410 Base excision repair [PATH:ko03410]; K03400 DNA repair and recombination proteins [BR:ko03400]	E3.1.11.2, xthA; exodeoxyribonuclease III [EC:3.1.11.2]	-0.0224676	-0.0990941	-0.0161601	0.032929	-0.0878698	-0.0485568	-0.0686784	0.0457315	0.0335273	-0.0283328	-0.04422	-0.135312	-0.0753129	-0.0162612	0.130804	0.0648836	-0.00774379	0.0589199	0.0832162	-0.00226097	0.0234354	0.0342171	0.100642	-0.130118	0.133959	0.0749481	-0.0633393	-0.0389826	0.0594878	0.0612418	0.0902089	0.0280014	-0.203498	0.240014	0.118174	0.0113045	0.0199614	0.19496
K01144	NA	NA	NA	NA	0.0540817	-0.0614198	0.106029	0.0855411	-0.0133409	-0.0411131	0.0142668	-0.0670878	-0.0400056	-0.122128	-0.0455034	-0.125445	-0.112315	-0.0620837	0.0051108	0.0326701	0.0894959	0.0236073	0.110614	0.089986	-0.0209422	-0.0105316	0.0709951	-0.112171	-0.00697894	0.0281955	-0.0579753	-0.0513538	0.0616872	0.0139048	-0.00313303	0.0706858	-0.173651	0.3522	0.0728911	-0.0913963	-0.00628222	0.130305
K01147	K09180 Brite Hierarchies	K09182 Protein families: genetic information processing	K03016 Transfer RNA biogenesis [BR:ko03016]	rnb; exoribonuclease II [EC:3.1.13.1]	0.0884059	0.00945035	0.062807	0.0314358	-0.105379	-0.119691	-0.00170713	-0.0442475	-0.00853023	0.0147614	0.0173114	-0.0120938	-0.0391951	0.018018	-0.115934	-0.00737984	0.113056	0.0980643	-0.0475437	0.0822301	-0.0450884	-0.0430242	-0.0920025	0.0312477	0.0628012	-0.0178924	-0.0426124	-0.0531438	0.0805804	-0.0365586	0.0511183	-0.026909	-0.0439834	-0.0270128	-0.0486858	0.0779817	0.0294252	0.0214785
K01151	K09120 Genetic Information Processing; K09180 Brite Hierarchies	K09124 Replication and repair; K09182 Protein families: genetic information processing	K03410 Base excision repair [PATH:ko03410]; K03400 DNA repair and recombination proteins [BR:ko03400]	nfo; deoxyribonuclease IV [EC:3.1.21.2]	-0.106427	0.0350793	-0.0794019	-0.0805695	0.0703774	0.167084	-0.0288284	0.0835359	0.0118059	0.104737	0.0649882	0.0264955	0.0200075	-0.00855721	0.0817998	0.00158102	-0.176217	-0.0277563	-0.0536385	-0.12948	-0.0236768	-0.00649096	0.0277619	0.0417854	0.047695	0.0287542	-0.0159371	0.025871	-0.0903346	0.0424157	0.0163183	0.0194662	0.210875	-0.279241	-0.0580119	-0.05343	-0.0228665	0.0396819
K01153	K09180 Brite Hierarchies	K09183 Protein families: signaling and cellular processes	K02048 Prokaryotic defense system [BR:ko02048]	hsdR; type I restriction enzyme, R subunit [EC:3.1.21.3]	0.0515424	0.0203682	0.0630151	0.173671	-0.011859	0.0359856	-0.153601	-0.0472931	0.102081	0.120636	-0.0701816	-0.117253	-0.0167806	0.0233693	0.0533491	-0.0804716	0.016836	0.0940141	-0.0102286	0.116303	-0.00657218	-0.0201003	-0.0281464	-0.0241482	0.106791	0.0522015	0.000739205	-0.108221	0.046637	0.0716441	-0.0183867	0.00257411	-0.0666081	-0.0518007	0.120558	-0.00442004	0.206039	0.228847
K01154	K09180 Brite Hierarchies	K09183 Protein families: signaling and cellular processes	K02048 Prokaryotic defense system [BR:ko02048]	hsdS; type I restriction enzyme, S subunit [EC:3.1.21.3]	0.088244	-0.0130375	0.125818	0.0865807	0.0162148	-0.0223795	-0.0272735	-0.0941169	0.0250219	0.0684723	-0.0408726	-0.14533	-0.12526	-0.0397989	0.0608641	-0.00854847	0.0645238	0.120794	0.0184334	0.129464	0.0433749	0.0174664	-0.00173336	-0.049564	0.0962645	0.0248345	-0.0461258	-0.171776	0.0729207	0.0247628	-0.00696629	-0.0689051	-0.247883	0.0209356	0.0205323	0.330691	0.0238235	0.0181863
K01155	K09180 Brite Hierarchies	K09183 Protein families: signaling and cellular processes	K02048 Prokaryotic defense system [BR:ko02048]	E3.1.21.4; type II restriction enzyme [EC:3.1.21.4]	0.013875	-0.0682309	0.0404038	-0.0245625	-0.0521228	-0.0544075	0.0437231	0.0163452	-0.108531	-0.152741	0.0143334	0.00953523	-0.0763438	-0.110524	0.00485851	0.00221214	0.0457282	-0.022683	0.0943198	0.0579279	0.00540758	-0.0404205	0.0317509	-0.0709979	-0.048365	0.0260103	-0.067368	-0.0263092	0.0527813	0.00465277	0.0133074	0.0508917	-0.0118579	0.156925	-0.0424561	-0.0335326	-0.178672	-0.0782291
K01156	K09180 Brite Hierarchies	K09183 Protein families: signaling and cellular processes	K02048 Prokaryotic defense system [BR:ko02048]	res; type III restriction enzyme [EC:3.1.21.5]	-0.0148817	-0.0576089	-0.00111347	-0.0147402	-0.0621575	-0.0918385	0.0337036	0.0154022	-0.0479491	-0.0140307	-0.0186466	-0.0138498	-0.0679993	0.00541401	0.0333066	0.0741958	-0.0224153	-0.0201629	-0.0475005	-0.00320036	0.0584763	0.0050837	-0.0392855	0.0671844	-0.0361492	-0.041277	-0.0661821	-0.0583298	-0.0252242	-0.0819707	-0.0375625	-0.0951139	-0.102701	0.0713419	-0.0930218	0.253858	-0.243011	-0.264682
K01159	K09120 Genetic Information Processing; K09180 Brite Hierarchies	K09124 Replication and repair; K09182 Protein families: genetic information processing	K03440 Homologous recombination [PATH:ko03440]; K03400 DNA repair and recombination proteins [BR:ko03400]	ruvC; crossover junction endodeoxyribonuclease RuvC [EC:3.1.21.10]	-0.0214926	-0.124352	-0.000685117	0.054732	-0.103066	-0.0434575	-0.110897	0.0661007	0.0132324	-0.0201469	-0.0286136	-0.147071	-0.0710609	0.03127	0.0822898	0.0170362	-0.030513	0.0860584	0.068239	-0.00808654	-0.00712193	0.0324447	0.102228	-0.129999	0.158631	0.109632	-0.0440647	0.00564562	0.0683979	0.0924651	0.0778265	0.0876395	-0.0637336	0.181473	0.107168	-0.178546	0.0506168	0.311971
K01163	K09190 Not Included in Pathway or Brite	K09194 Poorly characterized	K99997 Function unknown	K01163; uncharacterized protein	-0.0409119	-0.0535577	-0.0344807	-0.0094937	-0.0262275	0.0224869	-0.0477934	0.0510979	0.0238232	0.0139128	0.0310434	-0.0625732	-0.0263719	0.00171379	0.165765	-0.019453	0.00496139	0.0250639	0.0669784	0.0234611	0.012515	0.0203908	0.0802686	-0.104069	0.0672212	0.060969	-0.0278961	0.00536874	0.0227908	0.034616	0.0719169	0.0964873	-0.100528	0.204719	-0.0615762	0.00271068	-0.144803	0.11261
K01173	K09140 Cellular Processes; K09180 Brite Hierarchies	K09143 Cell growth and death; K09182 Protein families: genetic information processing	K04210 Apoptosis [PATH:ko04210]; K03029 Mitochondrial biogenesis [BR:ko03029]	ENDOG; endonuclease G, mitochondrial	0.0456339	-0.0457526	0.0362343	0.0640623	-0.0441228	-0.0923486	-0.040228	-0.0135667	0.0155943	-0.0254277	-0.0510455	-0.112195	-0.0776201	-0.0484358	0.0714308	0.042982	0.125025	0.0500491	0.0431166	0.15472	0.0634572	0.0361668	-0.00363404	-0.067084	0.0247335	0.0223169	-0.0337362	-0.0860379	0.136075	0.0177828	0.0127007	0.0119346	-0.32903	0.370654	-0.0350535	0.227689	-0.140063	-0.0441884
K01176	K09100 Metabolism; K09150 Organismal Systems	K09101 Carbohydrate metabolism; K09154 Digestive system	K00500 Starch and sucrose metabolism [PATH:ko00500]; K04970 Salivary secretion [PATH:ko04970]; K04972 Pancreatic secretion [PATH:ko04972]; K04973 Carbohydrate digestion and absorption [PATH:ko04973]	AMY, amyA, malS; alpha-amylase [EC:3.2.1.1]	-0.00594413	-0.0310424	-0.00112789	0.0352891	-0.00153217	-0.0758343	0.021717	-0.0305972	0.0356737	0.0265131	-0.0605283	-0.0767959	-0.0535104	-0.0500959	0.0435877	0.0990808	0.0894515	0.0345974	-0.0229594	0.110566	0.0619884	0.0316912	-0.0174229	0.00601813	-0.0196404	-0.0517216	0.0316078	-0.0683823	0.0732365	-0.000937208	-0.0379749	-0.0802378	-0.318288	0.237196	-0.0442389	0.351373	-0.114098	-0.164167
K01179	K09100 Metabolism; K09130 Environmental Information Processing	K09101 Carbohydrate metabolism; K09132 Signal transduction	K00500 Starch and sucrose metabolism [PATH:ko00500]; K02020 Two-component system [PATH:ko02020]	E3.2.1.4; endoglucanase [EC:3.2.1.4]	-0.0530244	0.00840752	-0.0629948	-0.0344374	0.021526	0.129063	-0.078042	0.105204	-0.0240402	0.0177256	0.0637676	0.0300304	0.03372	0.0817071	0.0293757	-0.072506	-0.11089	-0.0665681	0.0197439	-0.144599	-0.030775	-0.0127826	0.111087	-0.0758933	0.128382	0.106807	0.0788826	0.15625	-0.0913518	0.0639856	0.120698	0.0469093	0.0951327	0.0187368	0.062046	-0.207732	0.0231019	0.125737
K01181	K09190 Not Included in Pathway or Brite	K09191 Unclassified: metabolism	K99980 Enzymes with EC numbers	E3.2.1.8, xynA; endo-1,4-beta-xylanase [EC:3.2.1.8]	0.0819209	0.0386813	0.0225222	-0.00341296	-0.0195892	-0.0194587	0.00378161	0.0241375	-0.121761	-0.123471	0.0464892	0.143035	0.0536566	0.0195873	-0.213457	-0.00631416	0.00296671	-0.094098	-0.0227459	-0.0430049	-0.024069	-0.0592624	0.0213746	0.00159155	0.0350061	-0.0104145	-0.0197369	0.0560348	-0.0278732	0.0342511	0.0186942	0.0795517	-0.0506925	0.188766	-0.0637053	-0.0220324	-0.114915	-0.0562314
K01182	K09100 Metabolism	K09101 Carbohydrate metabolism	K00052 Galactose metabolism [PATH:ko00052]; K00500 Starch and sucrose metabolism [PATH:ko00500]	IMA, malL; oligo-1,6-glucosidase [EC:3.2.1.10]	0.00999884	0.100674	-0.0288992	-0.0844806	0.0578704	-0.00076599	0.0847389	-0.0215861	-0.0020599	0.0371146	0.0184466	0.104593	0.0302681	-0.0477813	0.00517046	0.0601915	-0.00992091	-0.0894686	-0.0429632	-0.0339256	0.0403931	-0.0456139	-0.0469656	0.0722962	-0.0967973	-0.0422151	0.0211267	0.018082	-0.0187421	-0.0853778	0.04607	-0.0518694	0.0329249	-0.103862	-0.245958	0.287796	-0.255619	-0.458559
K01186	K09100 Metabolism; K09140 Cellular Processes	K09103 Lipid metabolism; K09107 Glycan biosynthesis and metabolism; K09141 Transport and catabolism	K00600 Sphingolipid metabolism [PATH:ko00600]; K00511 Other glycan degradation [PATH:ko00511]; K04142 Lysosome [PATH:ko04142]	NEU1; sialidase-1 [EC:3.2.1.18]	-0.00367223	-0.04122	-0.0629777	-0.0126891	-0.0774792	-0.0956284	-0.0606602	0.0868488	-0.0174198	-0.0440341	-0.0257151	0.0608017	0.0735869	0.0398169	-0.024361	-0.0183104	0.0489343	-0.0569488	0.0231169	0.00459534	0.111361	0.0711899	0.0273646	-0.0402766	0.0313924	0.0293903	0.00972986	-0.00959086	0.0722026	0.0426897	-0.0429029	0.0487243	-0.052196	0.181507	-0.150075	0.0728537	-0.262977	-0.171691
K01187	K09100 Metabolism	K09101 Carbohydrate metabolism	K00052 Galactose metabolism [PATH:ko00052]; K00500 Starch and sucrose metabolism [PATH:ko00500]	malZ; alpha-glucosidase [EC:3.2.1.20]	0.0774957	-0.0223037	0.0889122	0.0845003	-0.0321451	-0.0582454	0.0159124	-0.0748483	-0.0125062	-0.0974473	-0.0652566	-0.078416	-0.0625113	-0.0949996	-0.0438521	-0.0513934	0.139563	-0.0277472	0.0785088	0.15115	-0.0100497	-0.0314055	-0.0242098	-0.0555217	-0.0571388	0.0178687	-0.0553512	-0.020143	0.0372566	-0.0387108	-0.016408	0.0585097	-0.123062	0.293005	0.011374	-0.0683887	-0.0511268	0.0241253
K01190	K09100 Metabolism	K09101 Carbohydrate metabolism; K09103 Lipid metabolism; K09107 Glycan biosynthesis and metabolism	K00052 Galactose metabolism [PATH:ko00052]; K00600 Sphingolipid metabolism [PATH:ko00600]; K00511 Other glycan degradation [PATH:ko00511]	lacZ; beta-galactosidase [EC:3.2.1.23]	0.0405396	-0.0510167	0.0457522	0.062291	-0.0228254	-0.0537701	-0.0118912	-0.0217059	-0.014978	-0.0781608	-0.0534118	-0.0904075	-0.0872453	-0.0808718	0.0325474	0.0378732	0.104496	-0.00490435	0.0814591	0.117363	0.0367765	0.0130416	0.0170523	-0.0776574	-0.0101263	0.00675559	-0.0594082	-0.0805022	0.0763149	-0.00949271	0.000469209	0.037444	-0.256945	0.356289	-0.00842447	0.117043	-0.130183	-0.0177134
K01191	K09100 Metabolism; K09180 Brite Hierarchies	K09107 Glycan biosynthesis and metabolism; K09182 Protein families: genetic information processing	K00511 Other glycan degradation [PATH:ko00511]; K04131 Membrane trafficking [BR:ko04131]	MAN2C1; alpha-mannosidase [EC:3.2.1.24]	-0.15686	0.0609087	-0.101224	-0.139031	0.0160527	0.0239018	0.0684177	0.0725521	0.010936	0.0314397	0.0662347	0.0117381	0.0466497	0.100527	0.0370359	-0.0459855	-0.0989802	-0.0827503	-0.0573237	-0.130559	0.0529681	0.0889337	0.0380059	0.012732	0.0353405	0.0717373	0.0314539	0.120429	-0.00564882	0.0224042	0.120733	0.110889	0.0600622	0.112026	-0.0683013	-0.150349	-0.0772433	0.0176977
K01192	K09100 Metabolism; K09140 Cellular Processes	K09107 Glycan biosynthesis and metabolism; K09141 Transport and catabolism	K00511 Other glycan degradation [PATH:ko00511]; K04142 Lysosome [PATH:ko04142]	E3.2.1.25, MANBA, manB; beta-mannosidase [EC:3.2.1.25]	-0.113787	0.0629294	-0.0417174	-0.0816448	0.0225208	0.0228585	0.0973528	0.0152619	-0.0268848	-0.0271481	0.0930024	0.0208102	0.00699051	0.0455549	0.0220564	-0.064256	-0.128656	-0.12157	-0.0340225	-0.141623	0.00931164	-0.0130981	0.0242169	0.0242047	0.00203873	0.0649435	-0.0266678	0.11036	-0.0160272	-0.00869109	0.0986924	0.12547	0.191703	0.0223882	-0.118687	-0.221825	-0.135056	-0.042583
K01193	K09100 Metabolism	K09101 Carbohydrate metabolism	K00052 Galactose metabolism [PATH:ko00052]; K00500 Starch and sucrose metabolism [PATH:ko00500]	INV, sacA; beta-fructofuranosidase [EC:3.2.1.26]	0.0340506	0.0908189	-0.0351605	-0.0167179	0.014422	-0.0224315	0.0648612	-0.0457964	0.0357921	0.0616429	-0.00603467	0.117272	0.0868163	-0.108863	-0.0942706	0.00165764	0.0268948	-0.0654494	-0.0510364	0.047235	5.08232e-05	-0.0848578	-0.105032	0.116638	-0.165783	-0.0904286	0.05776	0.0354953	-0.0609502	-0.088353	-0.104412	-0.12023	0.0396554	-0.145114	-0.209277	0.257857	-0.1733	-0.352835
K01197	K09100 Metabolism; K09140 Cellular Processes; K09180 Brite Hierarchies	K09107 Glycan biosynthesis and metabolism; K09141 Transport and catabolism; K09183 Protein families: signaling and cellular processes	K00531 Glycosaminoglycan degradation [PATH:ko00531]; K04142 Lysosome [PATH:ko04142]; K02042 Bacterial toxins [BR:ko02042]; K00536 Glycosaminoglycan binding proteins [BR:ko00536]; K00537 Glycosylphosphatidylinositol (GPI)-anchored proteins [BR:ko00537]	hya; hyaluronoglucosaminidase [EC:3.2.1.35]	-0.0477354	-0.0510743	-0.046609	-0.0266925	-0.0196359	-0.0311445	-0.00767961	0.0340882	0.0308069	0.0197067	0.0580818	0.00196437	0.0144908	-0.0927609	0.0147206	-0.0247885	-0.00429865	-0.0123476	-0.0133244	0.000236655	0.00719657	0.0046469	-0.061028	0.0424543	-0.0125877	-0.0206386	0.00368425	-0.0910879	0.0477514	0.00473139	-0.0499315	0.0319237	-0.00969366	-0.0179205	-0.0812484	0.0913	-0.102018	-0.0430687
K01200	K09100 Metabolism	K09101 Carbohydrate metabolism	K00500 Starch and sucrose metabolism [PATH:ko00500]	pulA; pullulanase [EC:3.2.1.41]	0.0413208	0.00749305	-0.00328723	0.0637623	-0.0265952	-0.103544	-0.00841442	-0.0431392	0.0563514	0.0478072	-0.0565748	0.018194	0.0466113	-0.117935	-0.0961069	0.0404674	0.108798	-0.0092889	-0.0323885	0.174419	0.0637538	-0.0270666	-0.105109	0.0523685	-0.0694352	-0.0385073	0.0527994	-0.0542243	0.0653621	-0.0341386	-0.0975344	-0.117079	-0.12703	-0.0127895	-0.0771377	0.302248	-0.07678	-0.276296
K01201	K09100 Metabolism; K09140 Cellular Processes	K09103 Lipid metabolism; K09107 Glycan biosynthesis and metabolism; K09141 Transport and catabolism	K00600 Sphingolipid metabolism [PATH:ko00600]; K00511 Other glycan degradation [PATH:ko00511]; K04142 Lysosome [PATH:ko04142]	GBA, srfJ; glucosylceramidase [EC:3.2.1.45]	0.108954	-0.0221693	0.0836966	0.0129354	-0.00777393	-0.0395695	0.0892315	-0.0886959	-0.0364877	-0.0708196	-0.118632	-0.0606105	-0.0629682	-0.0393495	-0.118284	0.0398096	0.0483436	-0.0559092	0.00410512	-0.0599085	-0.0318772	0.0164711	0.0195536	0.0278671	-0.0807264	-0.0825751	-0.044928	-0.0385632	-0.0656769	-0.0989374	-0.034988	0.0585037	-0.12204	0.180875	0.0332407	0.0218099	0.0192686	-0.0681423
K01206	K09100 Metabolism; K09140 Cellular Processes; K09180 Brite Hierarchies	K09107 Glycan biosynthesis and metabolism; K09141 Transport and catabolism; K09183 Protein families: signaling and cellular processes	K00511 Other glycan degradation [PATH:ko00511]; K04142 Lysosome [PATH:ko04142]; K04147 Exosome [BR:ko04147]	FUCA; alpha-L-fucosidase [EC:3.2.1.51]	0.021654	-0.0598305	0.0390847	0.0564438	-0.0379858	-0.0876412	-0.00936687	-0.0195464	-0.00601684	-0.0625387	-0.0313968	-0.10198	-0.0412768	-0.0199183	0.00185757	0.0402596	0.0827188	0.0204199	0.0657244	0.0770197	0.0363443	0.0145746	0.0416056	-0.0886034	0.0482118	0.0488064	-0.0589326	-0.0624057	0.110138	0.0463587	0.00868075	0.0764161	-0.226491	0.369236	0.0261626	0.019728	-0.0745435	0.0594933
K01207	K09100 Metabolism; K09160 Human Diseases	K09101 Carbohydrate metabolism; K09107 Glycan biosynthesis and metabolism; K09175 Drug resistance: antimicrobial	K00520 Amino sugar and nucleotide sugar metabolism [PATH:ko00520]; K00531 Glycosaminoglycan degradation [PATH:ko00531]; K01501 beta-Lactam resistance [PATH:ko01501]	nagZ; beta-N-acetylhexosaminidase [EC:3.2.1.52]	-0.0537368	0.0665317	-0.0885482	-0.0665189	0.0237076	0.072948	-0.0305854	0.0846971	0.00954635	0.0724948	0.101213	0.0640989	0.0723729	0.0416498	-0.0390361	-0.116438	-0.0863687	-0.0160955	-0.0607078	-0.0914755	-0.0633586	-0.0375174	-0.00360546	0.0239814	0.0828694	0.0527865	0.0558465	0.16837	-0.0960116	0.0109826	0.0929984	0.00189131	0.239633	-0.24886	0.033668	-0.210158	0.086989	0.136189
K01209	K09100 Metabolism	K09101 Carbohydrate metabolism	K00520 Amino sugar and nucleotide sugar metabolism [PATH:ko00520]	abfA; alpha-L-arabinofuranosidase [EC:3.2.1.55]	0.0379517	-0.015945	0.0557545	0.0684848	0.0473367	0.0153568	0.0353788	-0.0726039	-0.0069182	-0.0570516	-0.0443302	0.00753021	-0.0670022	-0.10076	-0.0833657	-0.0611501	0.00853067	-0.0550927	0.00923886	0.0646907	0.0629632	0.0208909	-0.0540702	0.0298422	-0.0824207	-0.0687227	0.0319298	-0.0487795	-0.0905379	-0.0954182	-0.0114466	-0.0446033	-0.0467064	-0.0108275	0.0671651	0.0709927	0.0412063	-0.108363
K01215	K09190 Not Included in Pathway or Brite	K09191 Unclassified: metabolism	K99980 Enzymes with EC numbers	dexB; glucan 1,6-alpha-glucosidase [EC:3.2.1.70]	-0.0258067	0.105484	-0.0620882	-0.0441912	0.0300018	-0.018685	0.0992151	-0.0353156	0.039834	0.0328245	0.0256201	0.109611	0.107412	-0.0135903	-0.105475	-0.0654031	0.0165771	-0.0519079	-0.0744058	-0.0022842	0.0264383	-0.0329412	-0.0580766	0.100467	-0.13824	-0.052976	0.109451	0.0939263	-0.0309812	-0.030879	-0.0579893	-0.0844244	0.0952799	-0.126806	-0.0830703	0.0624704	-0.042551	-0.26455
K01218	K09100 Metabolism; K09140 Cellular Processes	K09101 Carbohydrate metabolism; K09145 Cellular community - prokaryotes	K00051 Fructose and mannose metabolism [PATH:ko00051]; K02024 Quorum sensing [PATH:ko02024]	gmuG; mannan endo-1,4-beta-mannosidase [EC:3.2.1.78]	0.0198007	0.0606464	-0.022404	0.023875	-0.00435468	-0.00296282	-0.052323	0.0544517	-0.0528666	-0.027633	0.0171758	0.0929051	0.0598673	0.0278654	-0.159339	-0.099367	0.023931	-0.0794022	-0.00283077	0.00532604	-0.00969248	-0.0581108	-0.00353577	-0.0073625	0.00641251	-0.0337054	0.0920662	0.0699064	-0.00491342	0.00453838	0.0247545	0.0151025	-0.0263979	0.132725	-0.025215	-0.0344577	-0.0484499	-0.0883806
K01222	K09100 Metabolism	K09101 Carbohydrate metabolism	K00010 Glycolysis / Gluconeogenesis [PATH:ko00010]; K00500 Starch and sucrose metabolism [PATH:ko00500]	E3.2.1.86A, celF; 6-phospho-beta-glucosidase [EC:3.2.1.86]	0.0768008	0.0788529	0.0551924	0.0322747	0.0674866	0.0401719	0.069261	-0.0874126	-0.0240559	-0.0167383	-0.00722219	0.0475218	-0.0244277	-0.0934967	-0.145664	0.0369595	0.027233	-0.0256378	-0.0507627	0.0920548	-0.020454	-0.078871	-0.0950255	0.112552	-0.155385	-0.101866	0.0570235	-0.0127857	-0.0790157	-0.0618978	-0.183322	-0.120403	0.0380439	-0.127267	-0.0484342	0.118736	0.00631628	-0.198029
K01223	K09100 Metabolism	K09101 Carbohydrate metabolism	K00010 Glycolysis / Gluconeogenesis [PATH:ko00010]; K00500 Starch and sucrose metabolism [PATH:ko00500]	E3.2.1.86B, bglA; 6-phospho-beta-glucosidase [EC:3.2.1.86]	-0.0396967	0.152769	-0.0511094	-0.0886426	0.0798937	0.0290191	0.139381	-0.0245917	-0.0198812	0.00624295	0.053759	0.100107	0.0616623	-0.04532	-0.106957	0.0390019	0.00811836	-0.0798971	-0.0889584	-0.00190816	0.017134	-0.0235061	-0.0733495	0.12738	-0.145446	-0.0868667	0.0636624	0.0242839	-0.0510413	-0.0500975	-0.0947702	-0.065283	0.00626114	-0.0458818	-0.104286	0.152671	-0.0836539	-0.28069
K01224	K09190 Not Included in Pathway or Brite	K09191 Unclassified: metabolism	K99980 Enzymes with EC numbers	E3.2.1.89; arabinogalactan endo-1,4-beta-galactosidase [EC:3.2.1.89]	0.0818719	-0.0356592	0.105784	0.0921124	-0.0279292	-0.0654553	0.0367744	-0.0909448	-0.0293681	-0.0963331	-0.0654615	-0.108459	-0.151229	-0.0671807	-0.00192976	0.0571849	0.128617	0.0415951	0.0775723	0.171937	0.0261792	-0.00822837	0.0108195	-0.0788223	-0.0466165	-0.0054754	0.00165676	-0.0171983	0.0505424	-0.0279967	0.0081477	-0.0127067	-0.25074	0.350757	-0.0128837	0.128591	-0.119789	-0.0843191
K01226	K09100 Metabolism	K09101 Carbohydrate metabolism	K00500 Starch and sucrose metabolism [PATH:ko00500]	treC; trehalose-6-phosphate hydrolase [EC:3.2.1.93]	-0.0491415	0.101889	-0.0798745	-0.080708	0.0993481	-0.00427177	0.110188	-0.0222679	0.040064	0.0554649	0.041234	0.119517	0.142886	-0.0457448	-0.0807344	-0.0480517	0.0253898	-0.0923969	-0.109157	-0.0223568	0.0267396	-0.0128701	-0.091695	0.137116	-0.132927	-0.0553006	0.10753	0.0811238	-0.0547335	-0.0293254	-0.0480411	-0.0804884	0.0826029	-0.111094	-0.10561	0.077916	-0.0601213	-0.253054
K01232	K09100 Metabolism	K09101 Carbohydrate metabolism	K00500 Starch and sucrose metabolism [PATH:ko00500]	glvA; maltose-6'-phosphate glucosidase [EC:3.2.1.122]	-0.150966	0.0636987	-0.106483	-0.115784	0.0642902	0.0110104	0.0739357	0.0559367	0.0110872	0.0190175	0.06744	0.0773809	0.100485	0.0508589	-0.0512986	-0.00838492	-0.0577912	-0.0397543	-0.0908812	-0.0928158	0.0414871	0.0617173	-0.0174479	0.0876325	-0.0497	-0.0284043	0.0564655	0.0350548	-0.0457239	0.0177477	-0.014327	0.0418963	0.116659	0.0154192	-0.0755032	-0.134338	-0.0591887	-0.0440494
K01239	K09100 Metabolism	K09104 Nucleotide metabolism	K00230 Purine metabolism [PATH:ko00230]	E3.2.2.1; purine nucleosidase [EC:3.2.2.1]	-0.047769	0.131813	-0.0875121	-0.112038	0.185282	0.15563	0.118498	-0.0239516	0.0341149	0.0519375	0.0702594	0.145706	0.142585	0.0451256	0.0713211	-0.0151711	-0.0820631	-0.125535	-0.0367496	-0.136923	0.0654581	0.0487574	0.0205567	0.0817249	-0.109747	-0.0930473	-0.0173379	-0.0260844	-0.0869597	-0.0427684	-0.0699745	-0.0859991	0.0636268	-0.159233	-0.0232431	0.0747501	0.0153465	-0.143338
K01241	K09100 Metabolism	K09104 Nucleotide metabolism	K00230 Purine metabolism [PATH:ko00230]	amn; AMP nucleosidase [EC:3.2.2.4]	0.0493493	-0.0668562	0.10121	0.0866109	-0.0178943	-0.0483999	0.0222767	-0.0737909	-0.0306691	-0.117998	-0.040852	-0.124172	-0.0968283	-0.0563422	0.000433009	0.0384906	0.0905116	0.0243211	0.106788	0.0950875	-0.023618	-0.0132536	0.0633659	-0.104191	-0.0199533	0.0277205	-0.0496829	-0.0436867	0.0560739	0.015131	-0.0174384	0.0752595	-0.143823	0.335597	0.0746525	-0.128944	0.016371	0.130232
K01243	K09100 Metabolism	K09105 Amino acid metabolism	K00270 Cysteine and methionine metabolism [PATH:ko00270]	mtnN, mtn, pfs; adenosylhomocysteine nucleosidase [EC:3.2.2.9]	0.0495782	-0.020855	0.035674	0.0188195	-0.0937647	-0.102425	0.00979092	-0.0254208	0.00282134	-0.0150477	-0.0595883	-0.0660122	-0.0896821	-0.0570725	0.0404363	0.0438244	0.112487	-0.0261009	0.0453524	0.142342	0.0345178	-0.00947958	-0.0283533	-0.0301978	-0.0673381	-0.0591754	-0.0103674	-0.0388996	0.0703725	-0.0429106	0.0185552	-0.0548422	-0.243371	0.248457	-0.0871925	0.279341	-0.201393	-0.237478
K01246	K09120 Genetic Information Processing; K09180 Brite Hierarchies	K09124 Replication and repair; K09182 Protein families: genetic information processing	K03410 Base excision repair [PATH:ko03410]; K03400 DNA repair and recombination proteins [BR:ko03400]	tag; DNA-3-methyladenine glycosylase I [EC:3.2.2.20]	-0.0299872	-0.0917946	0.0189111	0.0837524	-0.0382773	-0.102417	-0.00267077	-0.0257887	0.0208258	-0.0577984	-0.0975976	-0.117487	-0.0525375	0.0363974	-0.0245462	0.102275	-0.00155232	-0.0268898	0.0250453	-0.0130918	0.0552414	0.0875656	0.0509288	-0.0355193	0.035374	-0.0368667	-0.0747913	-0.0838869	0.0959255	0.0394412	-0.0420438	-0.0147408	-0.213264	0.183083	0.059294	0.10094	0.0417464	0.0944939
K01251	K09100 Metabolism; K09180 Brite Hierarchies	K09105 Amino acid metabolism; K09181 Protein families: metabolism; K09183 Protein families: signaling and cellular processes	K00270 Cysteine and methionine metabolism [PATH:ko00270]; K01009 Protein phosphatases and associated proteins [BR:ko01009]; K04147 Exosome [BR:ko04147]	E3.3.1.1, ahcY; adenosylhomocysteinase [EC:3.3.1.1]	-0.0229785	-0.0357955	-0.019546	0.0158242	0.00189795	0.0547109	-0.0717429	0.0610958	-0.0151487	-0.0184747	0.0218051	-0.0285995	0.0230426	0.0908533	-0.034785	-0.028831	-0.105772	-0.00411995	0.0229139	-0.139395	-0.0580454	0.0192927	0.115855	-0.0741815	0.143619	0.107531	0.0328487	0.087006	-0.0474761	0.107166	0.03594	0.0665283	0.136005	-0.0499567	0.165189	-0.336711	0.203184	0.328906
K01255	K09100 Metabolism; K09180 Brite Hierarchies	K09106 Metabolism of other amino acids; K09181 Protein families: metabolism	K00480 Glutathione metabolism [PATH:ko00480]; K01002 Peptidases and inhibitors [BR:ko01002]	CARP, pepA; leucyl aminopeptidase [EC:3.4.11.1]	0.0437285	-0.0149125	0.0528095	0.0275619	-0.0812295	-0.0791976	0.0162022	-0.0191597	-0.0634794	-0.0558769	-0.0235302	-0.00070921	0.00539891	0.0404876	-0.13146	0.0170634	-0.0483155	0.0491282	-0.0134374	-0.0247167	-0.0640329	-0.061145	-0.00359419	0.00789886	0.0290303	0.0726543	0.0298102	0.0268956	0.0277748	0.0303931	-0.0355312	0.0942106	0.207891	-0.0825084	0.139301	-0.348133	0.177007	0.112893
K01256	K09100 Metabolism; K09180 Brite Hierarchies	K09106 Metabolism of other amino acids; K09181 Protein families: metabolism	K00480 Glutathione metabolism [PATH:ko00480]; K01002 Peptidases and inhibitors [BR:ko01002]	pepN; aminopeptidase N [EC:3.4.11.2]	-0.0109747	-0.0653432	0.058864	0.0772981	0.0400065	-0.00574278	-0.00990359	-0.0569854	0.0305877	-0.0375562	-0.0529855	-0.0823985	-0.0430104	0.00289128	-0.0428016	-0.0226536	0.0318745	0.00656897	0.0103761	0.0178144	-0.020505	0.0264034	-0.0187078	0.00896278	-0.0153735	-0.0385859	0.033809	-0.0460416	0.00735348	0.00368565	-0.0461647	-0.0929058	-0.0968114	0.0100093	0.213165	-0.0353131	0.258661	0.157689
K01258	K09180 Brite Hierarchies	K09181 Protein families: metabolism	K01002 Peptidases and inhibitors [BR:ko01002]	pepT; tripeptide aminopeptidase [EC:3.4.11.4]	0.112214	-0.0562672	0.0654958	0.072714	-0.0856708	-0.131399	-0.0203423	-0.0432906	-0.01736	-0.0580179	-0.103352	-0.0305543	-0.0570481	-0.108609	0.0289074	0.0867697	0.110036	0.00393035	0.0693976	0.148315	0.0477823	0.0061039	-0.0232387	-0.0268391	-0.0940279	-0.0794022	-0.0776009	-0.125434	0.0901141	-0.0900132	-0.0711155	-0.0505969	-0.254049	0.211	-0.0877556	0.316437	-0.193598	-0.188403
K01262	K09180 Brite Hierarchies	K09181 Protein families: metabolism	K01002 Peptidases and inhibitors [BR:ko01002]	pepP; Xaa-Pro aminopeptidase [EC:3.4.11.9]	-0.0249158	-0.0931795	0.00778792	0.0754709	-0.0466686	-0.0498701	-0.0630387	0.0107759	0.0394583	-0.023788	-0.0469581	-0.14609	-0.0855905	-0.0379594	0.122251	0.0875164	0.0151792	0.0416866	0.0754998	0.0791076	0.061012	0.0225196	0.0555915	-0.102012	0.064155	0.0665912	-0.0437162	-0.0771412	0.099859	0.0585029	0.0224399	0.0437861	-0.217322	0.311956	0.0224771	0.0680572	-0.110653	0.0593408
K01265	K09180 Brite Hierarchies	K09181 Protein families: metabolism	K01002 Peptidases and inhibitors [BR:ko01002]	map; methionyl aminopeptidase [EC:3.4.11.18]	0.0127854	-0.0470621	0.000805681	0.0615616	-0.0330052	-0.0385415	-0.0579156	0.00799492	0.0417362	0.0124018	-0.0442752	-0.128985	-0.0747412	-0.0555488	0.124285	0.0845453	0.0459173	0.0226885	0.0479166	0.107674	0.069862	0.0257258	0.00563921	-0.0642396	0.0390902	0.0165381	-0.0696359	-0.100253	0.0839755	0.00749891	0.0491713	0.0196168	-0.287312	0.319719	-0.0287407	0.198729	-0.145383	0.00543892
K01267	K09180 Brite Hierarchies	K09181 Protein families: metabolism; K09182 Protein families: genetic information processing	K01002 Peptidases and inhibitors [BR:ko01002]; K04131 Membrane trafficking [BR:ko04131]	DNPEP; aspartyl aminopeptidase [EC:3.4.11.21]	0.0743486	0.107355	0.0328287	-0.0484784	0.0372829	0.0319238	0.0527116	-0.0272798	-0.056515	0.00954657	0.018347	0.0724111	-0.0388853	-0.088044	-0.0494169	0.092288	0.00281544	-0.0734791	-0.0348188	0.0318185	-0.0140634	-0.0738129	-0.0694294	0.0730259	-0.0917712	-0.0811175	-0.000202851	-0.0145204	-0.0228743	-0.0683452	-0.0102144	-0.0594244	-0.0655426	-0.0530641	-0.182702	0.347379	-0.20197	-0.383778
K01270	K09100 Metabolism; K09180 Brite Hierarchies	K09106 Metabolism of other amino acids; K09181 Protein families: metabolism	K00480 Glutathione metabolism [PATH:ko00480]; K01002 Peptidases and inhibitors [BR:ko01002]	pepD; dipeptidase D [EC:3.4.13.-]	0.0430615	-0.044852	0.0943433	0.0762074	-0.0219843	-0.0696722	0.0250364	-0.078846	-0.00542986	-0.0640048	-0.0613642	-0.133622	-0.129783	-0.0620132	0.0500032	0.0536256	0.0935997	0.0284726	0.0774876	0.142426	0.0488268	0.0188172	0.0234149	-0.0782673	-0.0139818	0.0120673	-0.0626892	-0.109074	0.0960442	0.00223152	-0.0186538	0.0173018	-0.293269	0.33438	0.00753341	0.189277	-0.0974912	-0.0724943
K01271	K09180 Brite Hierarchies	K09181 Protein families: metabolism	K01002 Peptidases and inhibitors [BR:ko01002]	pepQ; Xaa-Pro dipeptidase [EC:3.4.13.9]	0.0204695	0.024264	0.0261118	0.0452553	0.0178405	0.0492684	-0.0253135	-0.048545	0.0526359	0.0363154	0.0300031	0.0343215	0.0488381	0.0236928	-0.136247	-0.0466519	-0.0651222	0.0146086	-0.0724805	0.0149951	-0.0584506	-0.0434845	-0.0588193	0.0795926	-0.0130169	-0.0511679	0.0056069	0.073146	-0.0473768	-0.00427199	-0.078399	-0.0734914	0.231827	-0.338812	0.149253	-0.217804	0.280001	0.157788
K01273	K09180 Brite Hierarchies	K09181 Protein families: metabolism; K09183 Protein families: signaling and cellular processes	K01002 Peptidases and inhibitors [BR:ko01002]; K04147 Exosome [BR:ko04147]; K00537 Glycosylphosphatidylinositol (GPI)-anchored proteins [BR:ko00537]	DPEP; membrane dipeptidase [EC:3.4.13.19]	-0.0632807	0.0053905	-0.06727	-0.0489765	0.0874307	0.151613	-0.0372124	0.0551639	0.0290245	0.071869	0.0266622	0.0496877	0.0484852	0.0401303	0.0850417	0.0188999	-0.144796	-0.0357288	-0.0464875	-0.117811	-0.0227584	0.00667461	0.0341892	0.0454936	0.0147777	0.0101438	0.0289961	0.0410771	-0.148224	0.0253003	-0.0501986	-0.0109951	0.145297	-0.24204	0.00329041	-0.0293883	0.0593831	0.0471955
K01277	K09180 Brite Hierarchies	K09181 Protein families: metabolism	K01002 Peptidases and inhibitors [BR:ko01002]	DPP3; dipeptidyl-peptidase III [EC:3.4.14.4]	0.0122726	-0.0662003	0.0546563	0.0734263	-0.0268931	-0.0725748	-0.00701171	-0.0309981	-0.00900115	-0.0925462	-0.0299463	-0.122805	-0.114419	-0.0198025	0.0744882	0.0597373	0.0898225	0.0407919	0.086997	0.109809	0.0641244	0.0423545	0.054089	-0.109882	0.0325421	0.031995	-0.0457767	-0.0712928	0.116979	0.033234	0.0154181	0.0392892	-0.258524	0.372769	0.00436743	0.0938525	-0.120623	0.0113005
K01278	K09150 Organismal Systems; K09180 Brite Hierarchies	K09154 Digestive system; K09181 Protein families: metabolism; K09183 Protein families: signaling and cellular processes	K04974 Protein digestion and absorption [PATH:ko04974]; K01002 Peptidases and inhibitors [BR:ko01002]; K04147 Exosome [BR:ko04147]; K04090 CD molecules [BR:ko04090]	DPP4, CD26; dipeptidyl-peptidase 4 [EC:3.4.14.5]	0.0423538	-0.0769274	0.0633289	0.0995643	-0.0316544	-0.0830911	-0.0257835	-0.0432038	0.00756731	-0.0692377	-0.065639	-0.133511	-0.0766102	-0.0463951	0.0276935	0.0583186	0.0958669	0.0347585	0.0704477	0.110506	0.0432533	0.0287345	0.0358101	-0.0854682	0.0218225	0.0302471	-0.0526588	-0.0842844	0.110011	0.0291398	-0.0169794	0.0435625	-0.286258	0.384302	0.0443725	0.0799931	-0.0489658	0.0709752
K01284	K09180 Brite Hierarchies	K09181 Protein families: metabolism	K01002 Peptidases and inhibitors [BR:ko01002]	dcp; peptidyl-dipeptidase Dcp [EC:3.4.15.5]	0.0679106	-0.0560762	0.0886641	0.081647	-0.0220117	-0.073739	0.000336719	-0.0552248	-0.0289659	-0.0961206	-0.061248	-0.108635	-0.112334	-0.0668285	0.0213191	0.0553334	0.116395	0.0258875	0.0909904	0.121465	0.0308188	0.0182188	0.0417068	-0.0939438	-0.0108766	0.00416063	-0.0594392	-0.0749075	0.0950009	0.00890886	-0.0103632	0.0179654	-0.28456	0.371311	0.00152209	0.139911	-0.112347	-0.0185669
K01286	K09190 Not Included in Pathway or Brite	K09191 Unclassified: metabolism	K99980 Enzymes with EC numbers	E3.4.16.4; D-alanyl-D-alanine carboxypeptidase [EC:3.4.16.4]	-0.0666653	0.0979096	-0.0820407	-0.0888703	0.11563	0.138478	0.0345259	0.0312835	0.0284477	0.100149	0.0452875	0.0825831	0.0772065	-0.0125157	0.0280319	-0.00566476	-0.0760827	-0.0976308	-0.0756756	-0.0848314	-0.0256725	-0.0456728	-0.0240178	0.0930556	-0.0647324	-0.0213399	0.0538166	0.0682565	-0.148775	-0.00602824	-0.0107505	-0.04121	0.124739	-0.163983	-0.112414	0.0528734	-0.0716235	-0.168972
K01297	K09180 Brite Hierarchies	K09181 Protein families: metabolism	K01002 Peptidases and inhibitors [BR:ko01002]; K01011 Peptidoglycan biosynthesis and degradation proteins [BR:ko01011]	ldcA; muramoyltetrapeptide carboxypeptidase [EC:3.4.17.13]	0.0589675	-0.0482955	0.101281	0.0543594	0.0231168	-0.0572684	0.0521011	-0.068245	-0.0806029	-0.158216	-0.0274383	-0.00502888	-0.066957	-0.0168633	-0.188398	-0.00493114	0.0399256	-0.016837	0.0853953	-0.0128836	-0.0724	-0.0438775	0.0833138	-0.0635863	-0.0462558	-0.0126642	-0.0132033	0.0201294	-0.0218988	0.00134198	-0.0844077	0.0471307	0.0517725	0.0732442	0.118554	-0.206255	0.0856805	0.0333931
K01299	K09180 Brite Hierarchies	K09181 Protein families: metabolism	K01002 Peptidases and inhibitors [BR:ko01002]	E3.4.17.19; carboxypeptidase Taq [EC:3.4.17.19]	0.0154301	0.0795864	0.0123881	-0.0212157	-0.037732	-0.0202379	0.0504574	-0.00046804	-0.0773302	-0.0263412	-0.0208638	0.0487525	-0.0143908	-0.0065622	-0.0926638	0.1211	-0.0455645	-0.073082	-0.043654	0.000803258	-0.032169	-0.0849752	-0.0290052	0.0769336	-0.116704	-0.0326423	0.0151967	0.0476474	-0.0222697	-0.00826599	-0.103127	0.0159873	0.175209	-0.089173	-0.0947906	-0.0983344	-0.0370838	-0.179601
K01304	K09180 Brite Hierarchies	K09181 Protein families: metabolism	K01002 Peptidases and inhibitors [BR:ko01002]	pcp; pyroglutamyl-peptidase [EC:3.4.19.3]	0.100336	0.105001	0.0781192	0.0474368	-0.00248591	-0.00150202	0.0550432	-0.0982462	-0.0254254	-0.0105458	-0.00453907	0.0492533	-0.0395736	-0.0893647	-0.15078	0.0695082	0.0241027	0.00379633	-0.0402506	0.100801	-0.0244375	-0.0821356	-0.0906849	0.0972076	-0.144801	-0.0971281	0.021522	-0.0192942	0.0111191	-0.0411771	-0.17067	-0.101094	0.0573651	-0.179418	-0.0630663	0.147913	-0.00568462	-0.23532
K01322	K09150 Organismal Systems; K09180 Brite Hierarchies	K09152 Endocrine system; K09181 Protein families: metabolism	K04614 Renin-angiotensin system [PATH:ko04614]; K01002 Peptidases and inhibitors [BR:ko01002]	PREP; prolyl oligopeptidase [EC:3.4.21.26]	0.0264414	-0.119952	0.0807032	0.0710551	-0.0814468	-0.0857775	0.0398012	-0.0521319	-0.052727	-0.116838	-0.104384	-0.0994141	-0.0975097	0.0767416	-0.118444	0.0458881	-0.0573217	0.00915407	-0.00471782	-0.0513206	-0.0341239	0.00351329	0.0608277	-0.0162262	0.0539827	-0.00544105	-0.0179298	0.0106126	-0.0627067	-0.00780455	-0.0383305	0.0354757	-0.013009	0.0691268	0.132265	-0.168678	0.175447	0.161518
K01338	K09140 Cellular Processes; K09180 Brite Hierarchies	K09143 Cell growth and death; K09181 Protein families: metabolism	K04112 Cell cycle - Caulobacter [PATH:ko04112]; K01002 Peptidases and inhibitors [BR:ko01002]	lon; ATP-dependent Lon protease [EC:3.4.21.53]	0.040606	-0.0279861	0.0410534	-0.0279568	0.0135131	-0.0182182	0.00296051	-0.0102575	-0.0300609	-0.0145152	0.0347877	-0.0227188	-0.0456803	-0.00415711	0.0445655	0.174607	0.0643133	0.0508743	0.0317504	0.00390052	-0.00719554	0.00559035	0.0497669	-0.0360727	0.031478	-0.0359912	-0.098805	-0.172592	0.0322721	0.0235542	-0.0375087	0.0829727	-0.327433	0.272939	-0.0870909	0.320505	-0.124468	-0.0267762
K01354	K09160 Human Diseases; K09180 Brite Hierarchies	K09174 Infectious disease: parasitic; K09181 Protein families: metabolism	K05142 Chagas disease [PATH:ko05142]; K05143 African trypanosomiasis [PATH:ko05143]; K01002 Peptidases and inhibitors [BR:ko01002]	ptrB; oligopeptidase B [EC:3.4.21.83]	-0.0436253	-0.0632739	0.0256415	0.0503392	0.0102372	-0.00656639	-0.0493025	0.00768387	0.0140015	-0.0278555	-0.0166572	-0.0936338	-0.0263356	-0.00822275	-0.0308781	-0.00976636	-0.0438125	0.0168764	0.0438093	-0.0193914	-0.0512653	0.0188125	0.0732368	-0.0630601	0.0573053	0.026458	0.0320963	-0.00914385	0.0119201	0.0542244	-0.0108482	0.00650757	-0.0300011	0.0440914	0.214589	-0.198737	0.258844	0.315059
K01356	K09180 Brite Hierarchies	K09181 Protein families: metabolism; K09182 Protein families: genetic information processing	K01002 Peptidases and inhibitors [BR:ko01002]; K03400 DNA repair and recombination proteins [BR:ko03400]	lexA; repressor LexA [EC:3.4.21.88]	-0.0396224	0.0344979	-0.0633818	-0.0953772	0.0168083	0.0971207	-0.0482718	0.0747407	0.0244776	0.0966753	0.0372366	0.0735339	0.0697633	0.0538506	0.0645196	-0.0295092	-0.110515	-0.00984417	-0.0291319	-0.0983766	-0.0289822	-0.00657502	0.0301544	0.012918	0.0497888	0.0257186	0.0254447	0.0580661	-0.0794718	0.0108817	0.0331266	-0.000749802	0.160938	-0.264903	-0.0173876	-0.0136606	0.0342609	-0.00326329
K01358	K09140 Cellular Processes; K09150 Organismal Systems; K09180 Brite Hierarchies	K09143 Cell growth and death; K09149 Aging; K09181 Protein families: metabolism	K04112 Cell cycle - Caulobacter [PATH:ko04112]; K04212 Longevity regulating pathway - worm [PATH:ko04212]; K01002 Peptidases and inhibitors [BR:ko01002]	clpP, CLPP; ATP-dependent Clp protease, protease subunit [EC:3.4.21.92]	0.0999473	-0.0143201	-0.0243275	0.0865215	-0.171683	-0.131565	-0.154698	0.0654881	0.0343958	0.0177042	-0.0395726	-0.0362979	0.0334403	0.0775188	-0.0516046	-0.0420483	0.050489	0.036577	0.0268908	0.0849769	-0.0299546	-0.0666738	0.00385747	-0.0622349	0.0520135	0.0611014	0.038998	0.134719	0.0158774	0.0188775	0.0377616	0.072552	-0.00568175	0.166602	-0.0519042	-0.131453	-0.07832	0.116343
K01372	K09180 Brite Hierarchies	K09181 Protein families: metabolism	K01002 Peptidases and inhibitors [BR:ko01002]	BLMH, pepC; bleomycin hydrolase [EC:3.4.22.40]	0.00959968	-0.0480625	0.0304725	0.0861956	-0.019456	-0.095167	-0.00757207	-0.0443133	0.0409488	-0.0360469	-0.0718614	-0.123791	-0.0623898	0.000957581	0.0210588	0.0552676	0.0944287	0.0332469	0.0317093	0.101565	0.0953791	0.0573679	0.0162101	-0.0576119	0.0471502	0.0028098	-0.0498043	-0.10171	0.119888	0.0228518	-0.0212649	-0.00611739	-0.3406	0.347404	0.0332082	0.214752	-0.0621445	-0.0110503
K01409	K09180 Brite Hierarchies	K09182 Protein families: genetic information processing	K03016 Transfer RNA biogenesis [BR:ko03016]	OSGEP, KAE1, QRI7; N6-L-threonylcarbamoyladenine synthase [EC:2.3.1.234]	-0.0552525	-0.0959095	-0.0646527	-0.0180289	-0.00824477	0.0715501	-0.12654	0.10862	0.0388362	0.0502843	0.00829348	-0.0475423	-0.00515769	0.0155161	0.149493	0.0258568	-0.0937605	0.00668882	0.0617488	-0.0780896	-0.0233933	0.0170124	0.113368	-0.0965087	0.115719	0.0699088	-0.00343052	0.0301005	-0.0562871	0.0683194	0.052733	0.00245915	-0.0413773	0.00309267	0.0734887	-0.0204549	0.0362941	0.223548
K01419	K09180 Brite Hierarchies	K09181 Protein families: metabolism	K01002 Peptidases and inhibitors [BR:ko01002]	hslV, clpQ; ATP-dependent HslUV protease, peptidase subunit HslV [EC:3.4.25.2]	0.0407661	0.0169695	0.0257634	-0.00488912	-0.0670167	-0.0666529	0.0172931	-0.030562	-0.00359284	0.0137112	0.0073426	0.0449393	0.0318163	0.0508327	-0.0363747	-0.00204769	0.0233717	0.0924085	-0.0317599	0.0170575	-0.0150422	-0.0176672	-0.0428181	0.0335565	0.0198448	-0.0398747	-0.0717651	-0.0231581	0.0434315	-0.0472246	-0.04267	0.0346777	0.103619	-0.105159	0.000455374	-0.132648	0.0991641	0.140595
K01420	K09180 Brite Hierarchies	K09182 Protein families: genetic information processing	K03000 Transcription factors [BR:ko03000]	fnr; CRP/FNR family transcriptional regulator, anaerobic regulatory protein	-0.0018834	0.0410841	-0.0485743	-0.0863229	0.156825	0.141123	0.0128052	0.00309712	0.039205	0.0469199	0.0202818	0.146436	0.163169	0.0288467	0.00617577	-0.0481342	0.0179967	0.0476645	0.0175501	-0.0717	-0.0590325	-0.0358487	0.0256423	0.0178163	-0.0693216	-0.0489603	0.0111002	-0.00332966	-0.0469047	-0.000660663	-0.0851817	0.042552	0.187881	-0.244951	-0.0286236	-0.0616047	0.0302186	-0.00959855
K01421	K09190 Not Included in Pathway or Brite	K09194 Poorly characterized	K99996 General function prediction only	yhgE; putative membrane protein	-0.0407961	0.0422775	-0.00987632	-0.0836976	0.0979858	0.0519133	0.0904213	-0.0226356	-0.0218396	0.0218337	0.0378058	0.102321	0.0213885	-0.0169115	-0.0147691	-0.00382023	-0.0081469	-0.0638991	-0.0197907	-0.0188474	0.029605	-0.00970595	-0.0209951	0.0607682	-0.112142	-0.0744439	0.0398507	0.000463023	-0.0943631	-0.0760907	-0.041016	-0.113074	-0.0235572	-0.132097	-0.0520032	0.246085	-0.0630855	-0.272558
K01424	K09100 Metabolism	K09105 Amino acid metabolism; K09106 Metabolism of other amino acids	K00250 Alanine, aspartate and glutamate metabolism [PATH:ko00250]; K00460 Cyanoamino acid metabolism [PATH:ko00460]	E3.5.1.1, ansA, ansB; L-asparaginase [EC:3.5.1.1]	-0.0314398	-0.0702268	0.013875	0.00796582	0.0175963	0.0155388	-0.0126602	0.00837975	0.00357409	-0.0383631	-0.044295	-0.08901	-0.0909055	-0.0892685	0.123471	0.0758298	0.0291922	-0.020412	0.114568	0.061768	0.0313617	0.0111073	0.0862161	-0.105132	-0.033038	-0.0212641	-0.0314264	-0.058075	0.0160377	0.0184041	-7.38021e-05	0.0053767	-0.235476	0.245297	-0.0739929	0.226309	-0.181155	-0.0466557
K01425	K09100 Metabolism; K09130 Environmental Information Processing; K09150 Organismal Systems; K09160 Human Diseases	K09105 Amino acid metabolism; K09106 Metabolism of other amino acids; K09132 Signal transduction; K09154 Digestive system; K09156 Nervous system; K09161 Cancer: overview	K00250 Alanine, aspartate and glutamate metabolism [PATH:ko00250]; K00220 Arginine biosynthesis [PATH:ko00220]; K00470 D-Amino acid metabolism [PATH:ko00470]; K02020 Two-component system [PATH:ko02020]; K04964 Proximal tubule bicarbonate reclamation [PATH:ko04964]; K04724 Glutamatergic synapse [PATH:ko04724]; K04727 GABAergic synapse [PATH:ko04727]; K05206 MicroRNAs in cancer [PATH:ko05206]; K052…	glsA, GLS; glutaminase [EC:3.5.1.2]	0.0683579	0.0225837	0.0386494	0.0447159	0.0566805	0.017401	0.00187985	-0.054954	-0.00175681	-0.0698472	-0.00417759	0.103705	0.0513741	-0.0573979	-0.0806207	-0.0673063	0.0768476	-0.0354343	0.0599059	0.0936756	0.0281289	-0.0102547	-0.0431311	0.0154487	-0.185712	-0.0478272	0.0563729	0.0133527	0.0153964	-0.0252349	-0.129432	-0.10903	0.122255	-0.0845684	-0.0214176	-0.0437419	-0.0599163	-0.178002
K01433	K09100 Metabolism	K09101 Carbohydrate metabolism; K09108 Metabolism of cofactors and vitamins	K00630 Glyoxylate and dicarboxylate metabolism [PATH:ko00630]; K00670 One carbon pool by folate [PATH:ko00670]	purU; formyltetrahydrofolate deformylase [EC:3.5.1.10]	-0.0157711	-0.0151527	0.0272697	-0.0254774	-0.0506328	-0.0450275	0.0252479	0.0188822	-0.0671116	-0.0866061	0.0272317	-0.0120332	-0.0514434	-0.0689134	-0.0350643	-0.0163089	0.0254641	-0.0246717	0.0430217	-0.0294153	-0.0460771	-0.0329461	0.0306796	-0.0424533	-0.0144892	0.0110877	-0.00939951	0.0709857	0.0708477	0.043866	0.0694921	0.0322742	0.0555392	0.0869124	-0.035468	-0.118283	-0.0916556	-0.00675627
K01438	K09100 Metabolism	K09105 Amino acid metabolism	K00220 Arginine biosynthesis [PATH:ko00220]	argE; acetylornithine deacetylase [EC:3.5.1.16]	0.123499	-0.106598	0.120396	0.0799916	-0.0976163	-0.111027	-0.00487797	-0.038416	-0.103823	-0.146558	-0.119647	-0.0693404	-0.116612	-0.113895	-0.0772716	0.0672641	0.11795	-0.000577658	0.102377	0.102544	-0.00302106	-0.0238795	0.0212751	-0.0726445	-0.0443922	-0.00331848	-0.0886616	-0.0420164	0.0381075	-0.0181703	-0.0627754	-0.0143408	-0.165338	0.211338	0.0176826	0.103546	-0.0921106	-0.0716458
K01439	K09100 Metabolism; K09180 Brite Hierarchies	K09105 Amino acid metabolism; K09181 Protein families: metabolism	K00300 Lysine biosynthesis [PATH:ko00300]; K01002 Peptidases and inhibitors [BR:ko01002]	dapE; succinyl-diaminopimelate desuccinylase [EC:3.5.1.18]	-0.0891454	0.0982412	-0.0834474	-0.132073	0.103667	0.136392	0.0244502	0.0497394	0.032779	0.10765	0.0744596	0.0894989	0.085541	0.0632763	0.086489	-0.0275818	-0.117084	-0.0723385	-0.0631701	-0.115528	-0.0460872	-0.016689	0.00969567	0.0636335	-0.0141089	-0.0224786	0.0210041	0.0792813	-0.101346	0.00120278	0.0198762	-0.0364793	0.160028	-0.261641	-0.0656844	0.0178523	-0.00203447	-0.0511891
K01442	K09100 Metabolism; K09180 Brite Hierarchies	K09103 Lipid metabolism; K09181 Protein families: metabolism	K00120 Primary bile acid biosynthesis [PATH:ko00120]; K00121 Secondary bile acid biosynthesis [PATH:ko00121]; K01002 Peptidases and inhibitors [BR:ko01002]	cbh; choloylglycine hydrolase [EC:3.5.1.24]	0.0445863	0.0554114	0.0449327	0.0513236	0.0308184	-0.0191771	0.062703	-0.10495	0.0193129	9.72281e-05	0.00566592	0.0971631	0.0598904	-0.0724046	-0.0862858	-0.0759658	0.0820877	-0.0287292	0.0327086	0.119053	0.0619162	-0.0223999	-0.0769047	0.0322688	-0.153446	-0.0204237	0.0713554	0.00194461	0.00827873	-0.0590942	-0.120234	-0.118943	0.0894376	-0.162003	-0.0513592	0.0840796	-0.0349256	-0.236402
K01443	K09100 Metabolism	K09101 Carbohydrate metabolism	K00520 Amino sugar and nucleotide sugar metabolism [PATH:ko00520]	nagA, AMDHD2; N-acetylglucosamine-6-phosphate deacetylase [EC:3.5.1.25]	-0.105965	0.0917258	-0.138797	-0.131531	0.0320285	0.120148	-0.0263581	0.149227	-0.0296704	0.100927	0.0846415	0.0803339	0.0726067	-0.0283884	0.0906051	0.0389863	-0.139748	-0.136455	-0.0815325	-0.143292	-0.0322146	-0.0372419	-0.0222739	0.0719723	0.0355597	0.0348889	-0.013589	0.111513	-0.0956725	-0.00320574	0.0918876	0.0375941	0.144524	-0.127754	-0.144918	-0.00548641	-0.14833	-0.0487005
K01444	K09100 Metabolism; K09140 Cellular Processes	K09107 Glycan biosynthesis and metabolism; K09141 Transport and catabolism	K00511 Other glycan degradation [PATH:ko00511]; K04142 Lysosome [PATH:ko04142]	AGA, aspG; N4-(beta-N-acetylglucosaminyl)-L-asparaginase [EC:3.5.1.26]	0.0701668	-0.0373591	0.0335489	0.1037	0.0184709	-0.00195605	-0.0892072	-0.0239113	0.0398656	0.025939	-0.0849962	-0.0259543	0.0539699	-0.0674076	-0.119652	0.0188312	0.046155	0.00732095	0.00921202	0.0584072	-0.0449583	0.00325902	-0.0111808	0.024255	-0.079882	-0.0261144	0.0412315	-0.0330324	-0.0138345	0.00248254	-0.161693	-0.0769077	-0.0482781	-0.0136329	0.165883	-0.0416568	0.197192	0.107914
K01447	K09190 Not Included in Pathway or Brite	K09191 Unclassified: metabolism	K99980 Enzymes with EC numbers	xlyAB; N-acetylmuramoyl-L-alanine amidase [EC:3.5.1.28]	-0.109794	0.0423483	-0.0382913	0.021621	0.0594025	0.115943	0.0180855	0.00590348	0.0435549	0.0124514	0.00711551	-0.0847944	-0.0217261	-0.000960502	0.0168676	-0.160011	-0.110595	0.0400713	-0.0621494	-0.0193231	0.0104025	0.04651	-0.0175138	0.0332663	0.0568339	0.0954721	0.0384936	0.0292621	-0.0093498	0.110458	-0.00590727	-0.0126293	0.148724	-0.107258	0.22195	-0.31782	0.239265	0.272786
K01448	K09160 Human Diseases; K09180 Brite Hierarchies	K09175 Drug resistance: antimicrobial; K09181 Protein families: metabolism; K09182 Protein families: genetic information processing	K01503 Cationic antimicrobial peptide (CAMP) resistance [PATH:ko01503]; K01011 Peptidoglycan biosynthesis and degradation proteins [BR:ko01011]; K03036 Chromosome and associated proteins [BR:ko03036]	amiABC; N-acetylmuramoyl-L-alanine amidase [EC:3.5.1.28]	-0.0428309	-0.0172707	-0.0678344	-0.0178307	0.0530973	0.122131	-0.0804501	0.0683972	0.0402992	0.0690677	0.0476067	0.0557556	0.0683566	-0.134601	0.0336846	-0.023845	-0.0970045	-0.0596271	-0.000792134	-0.0263676	-0.0449393	-0.0547746	-0.0240379	0.0339195	-0.0402929	-0.00277852	-0.0252452	0.0170501	-0.116622	-0.00613729	0.00841403	0.00632099	0.236342	-0.250388	-0.0278299	-0.132213	0.0113221	0.0167846
K01449	K09190 Not Included in Pathway or Brite	K09191 Unclassified: metabolism	K99980 Enzymes with EC numbers	cwlJ, sleB; N-acetylmuramoyl-L-alanine amidase [EC:3.5.1.28]	-0.091676	0.00563297	-0.0873577	-0.0522761	0.116886	0.157599	-0.0499622	0.0513324	0.0911308	0.115894	0.0458888	0.0205121	0.0722476	0.0418726	0.0910047	-0.0330171	-0.118564	-0.0288118	-0.0655138	-0.104835	-0.0413456	0.000114508	0.0165635	0.0531182	0.045095	0.00223224	0.00571439	0.0291084	-0.136886	0.0465496	-0.0250379	-0.0218746	0.152088	-0.266363	0.0502277	-0.085034	0.142063	0.155915
K01451	K09100 Metabolism; K09180 Brite Hierarchies	K09112 Not included in regular maps; K09181 Protein families: metabolism	K09113 Global maps only; K01002 Peptidases and inhibitors [BR:ko01002]	hipO; hippurate hydrolase [EC:3.5.1.32]	-0.0226603	-0.0246845	-0.00997153	-0.0180466	-0.0259938	0.0344942	-0.0195541	0.0534474	-0.0466904	-0.0279579	-0.0301739	-0.0313892	-0.116	0.0166181	0.0794962	0.0570118	-0.0818101	-0.060425	-0.0173657	-0.045869	-0.0247406	0.00620782	0.00129627	0.0613215	-0.0798496	-0.103251	-0.102339	-0.0570354	-0.0933205	-0.0502781	-0.077547	-0.0351818	0.214697	-0.201856	-0.0235984	-0.131435	-0.00249398	-0.00648329
K01462	K09190 Not Included in Pathway or Brite	K09191 Unclassified: metabolism	K99980 Enzymes with EC numbers	PDF, def; peptide deformylase [EC:3.5.1.88]	-0.0601661	0.0300515	-0.0745535	-0.0491138	0.0529812	0.082117	-0.060042	0.0510654	0.103807	0.129239	-0.00812018	-0.0347663	0.0231243	0.00409212	0.141512	-0.0589235	-0.0291724	-0.0402398	0.00173912	-0.0228254	0.017958	0.0185569	0.04287	-0.0134478	0.0199877	0.000796845	0.044995	-0.00381777	-0.120067	0.021163	0.00393202	-0.0712224	-0.0921318	-0.0453991	-0.00549825	0.196134	-0.0198815	-0.0422737
K01464	K09100 Metabolism; K09180 Brite Hierarchies	K09104 Nucleotide metabolism; K09106 Metabolism of other amino acids; K09108 Metabolism of cofactors and vitamins; K09111 Xenobiotics biodegradation and metabolism; K09183 Protein families: signaling and cellular processes	K00240 Pyrimidine metabolism [PATH:ko00240]; K00410 beta-Alanine metabolism [PATH:ko00410]; K00770 Pantothenate and CoA biosynthesis [PATH:ko00770]; K00983 Drug metabolism - other enzymes [PATH:ko00983]; K04147 Exosome [BR:ko04147]	DPYS, dht, hydA; dihydropyrimidinase [EC:3.5.2.2]	-0.0448461	0.0263243	-0.0668496	-0.0607519	0.0931041	0.0835325	-0.0158572	0.0303149	0.0575953	0.0876418	0.0347481	0.0715854	0.0956353	0.00352233	0.0443551	-0.0317043	-0.0415732	-0.05025	-0.0268528	-0.0303905	-0.0268294	-0.0036764	0.0201827	0.0310379	-0.027888	0.0017051	0.0955367	0.0299574	-0.117132	0.0398738	-0.0780258	-0.07269	-0.0235794	-0.110513	-0.0608385	0.177189	-0.018818	-0.086048
K01465	K09100 Metabolism	K09104 Nucleotide metabolism	K00240 Pyrimidine metabolism [PATH:ko00240]	URA4, pyrC; dihydroorotase [EC:3.5.2.3]	0.0152662	-0.0816907	0.0223508	0.0781807	-0.0747293	-0.0482239	-0.127789	0.0525906	0.00918113	-0.0403346	-0.045212	-0.145429	-0.0674095	0.0198751	0.0870497	-0.00241655	0.0612588	0.0325168	0.133496	0.0743528	-0.0120294	0.0133582	0.114961	-0.170711	0.0793546	0.053042	-0.0249023	0.00175126	0.102986	0.10851	0.0472907	0.0346679	-0.167087	0.275867	0.0922332	-0.0743678	0.016165	0.237687
K01468	K09100 Metabolism	K09105 Amino acid metabolism	K00340 Histidine metabolism [PATH:ko00340]	hutI, AMDHD1; imidazolonepropionase [EC:3.5.2.7]	0.0217642	-0.0922507	0.0501752	0.0824206	-0.0232792	-0.0723206	-0.0298563	-0.0266639	-0.000414308	-0.0844709	-0.0385796	-0.0966206	-0.0425402	-0.0371284	0.0387848	0.0509424	0.0947522	0.0194423	0.0910062	0.11274	0.0318198	0.0183885	0.0419292	-0.0912478	-0.0135472	0.0227839	-0.0501074	-0.0844618	0.10586	0.0262669	-0.0253983	0.0554995	-0.23407	0.371039	0.0414331	0.00517539	-0.0382838	0.0984209
K01476	K09100 Metabolism; K09160 Human Diseases	K09105 Amino acid metabolism; K09174 Infectious disease: parasitic	K00220 Arginine biosynthesis [PATH:ko00220]; K00330 Arginine and proline metabolism [PATH:ko00330]; K05146 Amoebiasis [PATH:ko05146]	E3.5.3.1, rocF, arg; arginase [EC:3.5.3.1]	0.106259	0.0540829	0.0639841	0.111751	-0.101237	-0.0971078	-0.0421556	-0.0681899	0.042018	0.0544782	-0.00875333	-0.0440849	-0.00845095	-0.0686286	-0.150996	-0.0766475	0.0848629	0.0672508	-0.0963993	0.150285	-0.0525212	-0.0859412	-0.153124	0.0908745	-0.00733081	-0.00973453	0.034276	0.0508145	0.0521583	-0.0258158	-0.0329297	-0.0384549	0.123799	-0.153928	-0.0579657	-0.0622566	0.0619862	-0.00023396
K01478	K09100 Metabolism	K09105 Amino acid metabolism	K00220 Arginine biosynthesis [PATH:ko00220]	arcA; arginine deiminase [EC:3.5.3.6]	0.0119274	0.116787	0.0893742	0.0691658	0.129619	0.130947	0.0299723	-0.140364	0.0822877	0.035942	-0.0491736	-0.0204699	0.0175877	0.107429	0.066861	-0.190799	0.0312689	0.023743	0.00542728	0.0762185	0.0240803	0.0635241	-0.0109909	0.01043	-0.0580107	0.0185831	0.06353	-0.055347	0.0178032	0.0437978	-0.146418	-0.0235168	0.0420481	-0.225296	0.20211	-0.0284963	0.3183	0.0526936
K01479	K09100 Metabolism	K09105 Amino acid metabolism	K00340 Histidine metabolism [PATH:ko00340]	hutG; formiminoglutamase [EC:3.5.3.8]	0.0598108	-0.0895701	0.0441557	0.0954594	-0.0284626	-0.0433592	-0.107675	-0.00442049	0.0241473	-0.00798793	-0.0700177	-0.0390479	0.0281236	-0.0508614	-0.074474	0.0355436	0.049539	0.0310033	0.0601578	0.0522971	-0.0567103	0.00425297	0.021763	-0.0236471	-0.07736	-0.0333478	0.0244083	-0.031114	0.018943	0.0158634	-0.130989	-0.043196	-0.0512117	0.04542	0.130397	-0.0793016	0.166689	0.152289
K01480	K09100 Metabolism	K09105 Amino acid metabolism	K00330 Arginine and proline metabolism [PATH:ko00330]	speB; agmatinase [EC:3.5.3.11]	-0.0592268	-0.0586015	-0.0631692	0.00256576	0.0666876	0.114439	-0.110724	0.0829971	0.0384548	0.058806	0.028509	0.00698862	0.0623431	0.0292534	0.0206092	-0.00204697	-0.112888	-0.026298	0.0320501	-0.112281	-0.0510177	-0.0171714	0.089205	-0.0376478	0.0722201	0.0470971	-0.00628701	0.011382	-0.11238	0.0321396	-0.0392203	-0.00398857	0.133064	-0.182211	0.169642	-0.216719	0.22659	0.293578
K01486	K09100 Metabolism	K09104 Nucleotide metabolism	K00230 Purine metabolism [PATH:ko00230]	ade; adenine deaminase [EC:3.5.4.2]	-0.0781983	0.129565	-0.0222579	-0.102491	0.135158	0.0948694	0.133897	-0.034794	-0.0232511	0.0180442	0.105102	0.0899184	0.0193071	0.028518	0.0553968	0.0211045	-0.0840347	-0.0193592	-0.0934615	-0.0859538	0.0332259	0.0579589	-0.0551823	0.132552	-0.115851	-0.0763408	-0.022636	-0.0971446	-0.0593033	-0.0243081	-0.0262301	0.0468758	0.164826	-0.193402	-0.158882	0.0464328	-0.10993	-0.186923
K01487	K09100 Metabolism	K09104 Nucleotide metabolism	K00230 Purine metabolism [PATH:ko00230]	guaD, GDA; guanine deaminase [EC:3.5.4.3]	-0.0248811	0.16399	0.0268121	-0.0271418	0.125305	0.106024	0.109671	-0.093385	0.0265711	0.0742821	0.0384732	0.0101699	-0.00505129	0.00135047	0.101409	-0.094434	-0.0377722	-0.00268424	-0.107811	-0.0159737	0.0410551	0.0237362	-0.112851	0.145046	-0.123586	-0.0596036	0.0313371	-0.0621792	-0.0400548	-0.0406499	0.00153473	0.0236022	0.106201	-0.237657	-0.093685	0.12462	0.0121272	-0.219555
K01488	K09100 Metabolism; K09160 Human Diseases	K09104 Nucleotide metabolism; K09163 Immune disease	K00230 Purine metabolism [PATH:ko00230]; K05340 Primary immunodeficiency [PATH:ko05340]	add, ADA; adenosine deaminase [EC:3.5.4.4]	0.0500587	0.0680448	0.02247	-0.0140635	-0.0690855	-0.109285	0.0828325	-0.0523308	-0.0260492	0.000464045	0.0579274	0.056092	0.0391079	0.0813671	-0.140187	-0.0731716	0.108663	-0.0372411	-0.052298	0.108847	-0.0165346	-0.0523854	-0.0998663	0.0749132	-0.0960886	-0.0539929	-0.0211204	0.0492677	-0.00598789	-0.0954845	-0.0279862	-0.06387	0.0445963	-0.0660729	-0.0222776	-0.00227288	0.0621879	-0.138346
K01489	K09100 Metabolism	K09104 Nucleotide metabolism; K09111 Xenobiotics biodegradation and metabolism	K00240 Pyrimidine metabolism [PATH:ko00240]; K00983 Drug metabolism - other enzymes [PATH:ko00983]	cdd, CDA; cytidine deaminase [EC:3.5.4.5]	0.0133858	-0.0390071	0.0132099	0.0445365	-0.0278253	0.0010029	-0.0998037	0.0396998	0.0198023	0.0401842	-0.047749	-0.128242	-0.0740885	-0.051046	0.119835	0.0579837	-0.00920109	-0.0258419	0.0505617	0.100909	0.00542211	-0.0152013	0.0494275	-0.0698871	0.0432147	0.0265602	-0.0847669	-0.0738842	0.00455461	0.00113893	-0.0212513	0.0449253	-0.19678	0.18627	-0.103755	0.186344	-0.128974	0.0409986
K01491	K09100 Metabolism	K09102 Energy metabolism; K09108 Metabolism of cofactors and vitamins	K00720 Carbon fixation pathways in prokaryotes [PATH:ko00720]; K00670 One carbon pool by folate [PATH:ko00670]	folD; methylenetetrahydrofolate dehydrogenase (NADP+) / methenyltetrahydrofolate cyclohydrolase [EC:1.5.1.5 3.5.4.9]	0.020407	-0.074497	0.00878016	0.062493	-0.0990591	-0.0428972	-0.114503	0.0490785	0.0270605	-0.000673928	-0.0640872	-0.152829	-0.0906626	-0.00514825	0.0935084	0.0569549	0.00693779	0.0497413	0.0835654	0.0403893	0.011419	0.0150502	0.0900464	-0.131109	0.129948	0.0713416	-0.0555268	-0.0348572	0.0729273	0.0736558	0.0621926	0.0238817	-0.236464	0.256788	0.101976	0.0621955	-0.00420817	0.17158
K01493	K09100 Metabolism; K09180 Brite Hierarchies	K09104 Nucleotide metabolism; K09183 Protein families: signaling and cellular processes	K00240 Pyrimidine metabolism [PATH:ko00240]; K02044 Secretion system [BR:ko02044]	comEB; dCMP deaminase [EC:3.5.4.12]	0.0417407	-0.0201013	-0.00104829	0.0909196	0.0167952	0.0320451	-0.156925	0.0438919	0.0582186	0.0340943	-0.024859	-0.119556	-0.0475259	0.0016875	0.095331	0.0109234	0.0333805	0.00613807	0.1053	0.0788226	0.0252343	0.0205319	0.0836606	-0.133793	0.0974241	0.0414676	-0.0540986	-0.0910678	0.0558879	0.0578361	0.0316484	-0.0202197	-0.286198	0.259709	0.0731815	0.140643	-0.0104087	0.184831
K01494	K09100 Metabolism	K09104 Nucleotide metabolism	K00240 Pyrimidine metabolism [PATH:ko00240]	dcd; dCTP deaminase [EC:3.5.4.13]	-0.0804082	-0.181015	-0.056726	-0.043258	-0.119929	-0.0759658	0.0650985	0.037739	-0.0399509	-0.104541	-0.0241552	0.034001	0.0222623	0.0608893	0.0923512	0.100268	-0.0924562	0.093571	0.0311787	-0.136126	0.0049663	0.0571361	0.101623	-0.0463394	-0.0076823	0.0527955	0.0185672	0.135581	0.01387	-0.004838	0.0215385	0.111865	0.220441	-0.0647414	0.000664388	-0.329122	0.0307571	0.199289
K01495	K09100 Metabolism	K09108 Metabolism of cofactors and vitamins	K00790 Folate biosynthesis [PATH:ko00790]	GCH1, folE; GTP cyclohydrolase IA [EC:3.5.4.16]	0.0478161	-0.0984328	0.0902773	0.0772613	-0.0913613	-0.117083	0.00200433	-0.0530742	-0.025619	-0.0754469	-0.0926814	-0.115188	-0.085923	-0.0191713	-0.00195981	0.0631718	0.103963	0.0417259	0.0697896	0.106525	0.0219741	-0.0134517	0.0268999	-0.0782387	0.00777471	0.00257067	-0.0325479	-0.0575127	0.0976678	0.000198734	-0.00266344	0.0268321	-0.208309	0.307339	0.0575833	0.0431455	-0.0309071	-0.0307101
K01496	K09100 Metabolism	K09105 Amino acid metabolism	K00340 Histidine metabolism [PATH:ko00340]	hisI; phosphoribosyl-AMP cyclohydrolase [EC:3.5.4.19]	0.00511941	0.0107016	-0.0430734	0.0395895	-0.0643793	-0.0463414	-0.047709	0.039957	-0.00843213	-0.00766255	0.0193341	0.0827503	0.0677166	0.0979935	-0.164779	-0.0149927	-0.0327328	0.00570686	-0.0563076	-0.029844	0.00905258	0.00991051	-0.0550456	0.0409369	0.0318085	0.0578533	0.102977	0.108533	-0.0203095	0.041515	0.0321385	-0.00501914	0.232882	-0.141489	0.135639	-0.313577	0.146289	0.0450349
K01507	K09100 Metabolism	K09102 Energy metabolism	K00190 Oxidative phosphorylation [PATH:ko00190]	ppa; inorganic pyrophosphatase [EC:3.6.1.1]	-0.0187324	-0.0354574	0.0158464	-0.0141178	0.0583355	0.120783	-0.0290781	0.0292875	-0.0293523	-0.00561552	-0.0439588	-0.0467633	-0.0530713	0.000174139	-0.0173286	0.0662993	-0.0499932	-0.00804202	0.0455519	-0.0941185	-0.0999175	-0.0154554	0.129858	-0.0609966	0.0207153	-0.0067608	0.0333319	0.0734726	-0.112671	0.0509751	-0.0179877	-0.0157884	-0.0454398	-0.0320613	0.110705	-0.0121683	0.144777	0.16624
K01512	K09100 Metabolism	K09101 Carbohydrate metabolism; K09111 Xenobiotics biodegradation and metabolism	K00620 Pyruvate metabolism [PATH:ko00620]; K00627 Aminobenzoate degradation [PATH:ko00627]	acyP; acylphosphatase [EC:3.6.1.7]	0.0318009	0.053551	-0.0375842	-0.0401319	-0.0347241	-0.0484725	0.00944083	0.00465615	0.0300991	0.0665802	-0.0498921	0.0840098	0.109818	0.048795	-0.122212	-0.0405469	0.0254146	-0.0862429	-0.0613252	-0.0559468	0.0115072	-0.00580225	-0.066269	0.0994638	-0.0851495	-0.0784587	0.0568803	0.0175809	-0.0781255	-0.0671016	-0.0333197	-0.08418	0.0422834	-0.124702	0.0363364	0.0551361	0.0756094	-0.196449
K01515	K09100 Metabolism	K09104 Nucleotide metabolism; K09108 Metabolism of cofactors and vitamins	K00230 Purine metabolism [PATH:ko00230]; K00740 Riboflavin metabolism [PATH:ko00740]	nudF; ADP-ribose pyrophosphatase [EC:3.6.1.13 3.6.1.-]	-0.0435516	0.0648131	-0.0728561	-0.0683938	0.100595	0.14732	-0.0294168	0.0521586	0.0317213	0.0987547	0.0289383	0.101344	0.0724741	0.0253114	0.028967	-0.0342189	-0.0792108	-0.0438428	-0.0426953	-0.0698694	0.00469302	-0.000942575	-0.0140691	0.0673825	-0.038984	-0.0239773	0.0460974	0.0124847	-0.12345	0.0150883	-0.0729407	-0.0753797	0.144129	-0.285294	-0.0254332	0.0589631	0.0183456	-0.0929328
K01520	K09100 Metabolism; K09180 Brite Hierarchies	K09104 Nucleotide metabolism; K09111 Xenobiotics biodegradation and metabolism; K09182 Protein families: genetic information processing	K00240 Pyrimidine metabolism [PATH:ko00240]; K00983 Drug metabolism - other enzymes [PATH:ko00983]; K03400 DNA repair and recombination proteins [BR:ko03400]	dut, DUT; dUTP pyrophosphatase [EC:3.6.1.23]	0.0396337	-0.0430816	0.0414366	0.0687145	0.0145728	0.021009	-0.0926193	-0.00107558	0.0376375	0.0394364	-0.0546684	-0.143513	-0.0882334	-0.0400721	0.104131	0.0726621	0.0309373	0.0304147	0.0751528	0.0965706	0.0212939	0.0151968	0.0648958	-0.0945774	0.0760293	0.0111893	-0.0954113	-0.147641	0.041385	0.0328396	-0.026723	-0.0332958	-0.353014	0.227576	0.0783953	0.274391	0.0156733	0.109447
K01523	K09100 Metabolism	K09105 Amino acid metabolism	K00340 Histidine metabolism [PATH:ko00340]	hisE; phosphoribosyl-ATP pyrophosphohydrolase [EC:3.6.1.31]	-0.0074861	0.028789	-0.0281135	-0.0158881	0.0414744	-0.0211679	0.0596202	-0.00541667	-0.0375664	-0.0213301	0.031876	0.111847	0.0625557	0.0399939	-0.169856	-0.0317297	0.0199313	-0.0400929	-0.0799904	0.0467067	0.0052706	-0.0299452	-0.0733971	0.100494	-0.098636	-0.0489372	0.0905658	0.0807648	-0.0844292	-0.0173994	-0.108992	-0.11576	0.160741	-0.177619	-0.0194114	-0.0587981	0.0448908	-0.140972
K01524	K09100 Metabolism	K09104 Nucleotide metabolism	K00230 Purine metabolism [PATH:ko00230]	ppx-gppA; exopolyphosphatase / guanosine-5'-triphosphate,3'-diphosphate pyrophosphatase [EC:3.6.1.11 3.6.1.40]	0.126074	0.0213029	0.061464	0.0203368	-0.0604967	-0.10607	0.0138835	-0.0656574	-0.00821443	-0.0274141	-0.067971	0.0935786	0.0774937	0.0262486	-0.0875021	-0.0819638	0.071317	0.0525424	0.00809062	0.00709915	-0.0398517	-0.0518138	-0.0641153	0.0249209	-0.0319817	-0.0443671	0.00885658	0.00509402	0.0708854	-0.0730437	-0.0295311	0.0484156	0.205507	-0.191476	-0.0274381	-0.106616	-0.0116367	-0.111333
K01531	K09190 Not Included in Pathway or Brite	K09191 Unclassified: metabolism	K99980 Enzymes with EC numbers	mgtA, mgtB; P-type Mg2+ transporter [EC:7.2.2.14]	-0.0886832	0.0718773	-0.0649702	-0.090371	0.0739425	-0.00816635	0.10182	-0.0177546	0.0386006	-0.000831707	0.0449407	0.127898	0.152409	0.0995505	-0.0584014	-0.124741	0.0072431	-0.0455176	-0.0425743	-0.0754849	0.0505904	0.0532399	0.00344671	0.058523	-0.10357	-0.0220017	0.0705035	0.0674388	-0.0187845	-0.00537958	-0.0580535	0.00873447	0.108556	-0.0241897	0.0152532	-0.137219	0.0257312	-0.0702684
K01533	K09190 Not Included in Pathway or Brite	K09191 Unclassified: metabolism	K99980 Enzymes with EC numbers	copB; P-type Cu2+ transporter [EC:7.2.2.9]	0.0747413	-0.024848	0.0585478	0.0374488	-0.0476978	-0.0742389	0.00811049	-0.0255658	-0.0396205	-0.0577583	-0.0707401	-0.0901216	-0.091168	-0.0821036	0.0380339	0.0686634	0.11518	-0.0177877	0.0625087	0.0863588	0.0244144	-0.009265	0.0119418	-0.0583902	-0.0139157	-0.00825011	-0.0838611	-0.0696905	0.0738582	-0.0457141	0.034405	0.0148866	-0.299554	0.352665	-0.056141	0.230657	-0.173318	-0.109213
K01534	K09190 Not Included in Pathway or Brite	K09191 Unclassified: metabolism	K99980 Enzymes with EC numbers	zntA; Zn2+/Cd2+-exporting ATPase [EC:7.2.2.12 7.2.2.21]	0.0371044	-0.0788813	0.0105513	0.0180699	-0.0743023	-0.00860081	-0.0671237	0.0242477	0.0179045	0.036526	-0.0711478	-0.0837404	-0.0524884	-0.031569	0.110176	0.1018	-0.0412009	-0.0054202	0.0363314	0.0241784	0.0220558	0.00832394	0.0297072	-0.0415248	0.0403676	-0.0173928	-0.0138006	-0.053137	-0.0316076	0.00796527	0.0256656	-0.068545	-0.183906	0.0566192	0.0383513	0.207561	0.00193003	0.0274805
K01537	K09190 Not Included in Pathway or Brite	K09191 Unclassified: metabolism	K99980 Enzymes with EC numbers	ATP2C; P-type Ca2+ transporter type 2C [EC:7.2.2.10]	-0.0529326	0.00225519	-0.0789906	-0.0569707	0.106777	0.119591	-0.0230192	0.0431817	0.057584	0.0952778	0.0155818	0.0433241	0.0610307	-0.0386899	0.0854273	0.0253975	-0.0725013	-0.0597407	-0.0106596	-0.0346278	0.0410029	0.0174276	0.0125918	0.0405008	-0.06594	-0.069402	0.0207834	-0.0505497	-0.117934	0.00443901	-0.067167	-0.0775756	-0.0372855	-0.0886511	-0.0831564	0.212528	-0.0925618	-0.126686
K01546	K09130 Environmental Information Processing	K09132 Signal transduction	K02020 Two-component system [PATH:ko02020]	kdpA; potassium-transporting ATPase potassium-binding subunit	-0.135822	0.0260786	-0.100804	-0.101206	0.0857377	0.0753629	0.0604279	0.0842641	-0.0522541	-0.0322898	0.060547	0.0983751	0.0214657	-0.0204925	-0.0252038	-0.000901646	-0.0928078	-0.106222	-0.0168571	-0.0611811	0.00962309	0.00203482	-0.0134193	0.0805606	-0.176845	-0.100127	0.0443579	0.0543241	-0.111618	-0.0110736	-0.0915104	-0.0165149	0.167303	-0.0573075	-0.170972	-0.0529651	-0.197002	-0.145526
K01547	K09130 Environmental Information Processing	K09132 Signal transduction	K02020 Two-component system [PATH:ko02020]	kdpB; potassium-transporting ATPase ATP-binding subunit [EC:7.2.2.6]	-0.133489	0.0289446	-0.10784	-0.103988	0.0919946	0.0766843	0.0633594	0.0866369	-0.0570266	-0.0287597	0.0704231	0.115866	0.0380405	-0.0232788	-0.0250206	0.0122544	-0.0991073	-0.108485	-0.00549984	-0.0751036	0.0128106	-0.00799503	-0.00170277	0.0707441	-0.177848	-0.0936623	0.0305455	0.0592853	-0.118714	-0.0219425	-0.0738645	-0.00360294	0.178849	-0.0611361	-0.193749	-0.0535664	-0.22128	-0.147104
K01548	K09130 Environmental Information Processing	K09132 Signal transduction	K02020 Two-component system [PATH:ko02020]	kdpC; potassium-transporting ATPase KdpC subunit	-0.13464	0.0147805	-0.0957427	-0.112031	0.100657	0.0774457	0.068454	0.0792614	-0.0558371	-0.0369221	0.0672247	0.109465	0.0278284	-0.0321993	-0.0300391	0.0184192	-0.095044	-0.112283	-0.0230371	-0.0731215	0.0137266	0.0103469	-0.00958732	0.0839718	-0.164962	-0.106321	0.0551728	0.0373748	-0.120155	0.00351424	-0.103167	-0.0170635	0.109534	-0.0401837	-0.15619	0.0175663	-0.190207	-0.168173
K01560	K09100 Metabolism	K09111 Xenobiotics biodegradation and metabolism	K00625 Chloroalkane and chloroalkene degradation [PATH:ko00625]; K00361 Chlorocyclohexane and chlorobenzene degradation [PATH:ko00361]	E3.8.1.2; 2-haloacid dehalogenase [EC:3.8.1.2]	-0.0516931	0.143206	0.0238539	-0.0720236	0.0685481	0.0640169	0.0954734	-0.0366976	-0.0125731	0.0492836	0.0428572	-0.0547867	-0.0543364	-0.0384354	0.0831934	-0.0124973	-0.0519063	-0.00828449	-0.051872	-0.0110332	0.0357519	0.0454758	-0.0197557	0.0510268	-0.0451513	-0.0131136	-0.00607653	-0.0335702	0.00232967	0.0178637	0.019478	0.0310667	-0.0429692	-0.0623012	-0.0583797	0.18267	-0.0571812	-0.098383
K01567	K09190 Not Included in Pathway or Brite	K09191 Unclassified: metabolism	K99980 Enzymes with EC numbers	pdaA; peptidoglycan-N-acetylmuramic acid deacetylase [EC:3.5.1.-]	-0.0747021	0.046689	-0.1047	-0.0933669	0.115605	0.118962	0.000253904	0.0538881	0.0632729	0.105351	0.0278807	0.0618849	0.0889595	0.0302339	0.0861923	-0.0308299	-0.0499077	-0.0694269	-0.0722986	-0.086266	-0.0177133	-0.00846999	-0.00646887	0.0778832	-0.0275004	-0.0453594	0.0455668	0.0258149	-0.167488	-0.0117191	-0.0164412	-0.0500352	-0.00706908	-0.0932969	-0.11045	0.165862	-0.0706429	-0.0822172
K01571	K09100 Metabolism; K09180 Brite Hierarchies	K09101 Carbohydrate metabolism; K09183 Protein families: signaling and cellular processes	K00620 Pyruvate metabolism [PATH:ko00620]; K02000 Transporters [BR:ko02000]	oadA; oxaloacetate decarboxylase (Na+ extruding) subunit alpha [EC:7.2.4.2]	-0.0873453	0.00838171	-0.11941	-0.0918645	0.0327706	0.0908534	-0.0685813	0.127845	0.0326452	0.101177	0.0603067	0.0229784	0.0476342	0.0479624	0.138214	-0.0707508	-0.106411	-0.0310545	-0.0408781	-0.12975	-0.032604	0.00851799	0.0168391	0.0137568	0.0906025	0.0265264	0.000385092	0.0698495	-0.0952241	0.0103771	0.122854	-0.00177148	0.0704394	-0.117108	-0.070752	0.00812754	-0.062445	0.118235
K01572	NA	NA	NA	NA	-0.0391016	-0.0314589	-0.0576049	-0.0600885	0.0224378	0.0635651	-0.0311226	0.091676	-0.0389702	-0.0232826	0.0701224	0.0285546	0.0128267	-0.0167307	0.102412	-0.0729378	-0.0643651	-0.0597186	0.0312152	-0.0797511	0.00345873	0.0342181	0.0356627	-0.0410346	0.0602003	0.0713788	-0.0820762	0.0194857	-0.045696	0.010954	0.106846	0.101566	0.0301836	0.0652924	-0.01518	-0.108676	-0.0829791	0.152598
K01573	K09100 Metabolism; K09180 Brite Hierarchies	K09101 Carbohydrate metabolism; K09183 Protein families: signaling and cellular processes	K00620 Pyruvate metabolism [PATH:ko00620]; K02000 Transporters [BR:ko02000]	oadG; oxaloacetate decarboxylase (Na+ extruding) subunit gamma	0.0537052	-0.0329316	0.0440564	0.0764351	-0.122784	-0.0835865	-0.0484036	0.00137953	-0.0252267	-0.0492197	-0.00177968	-0.0687199	-0.0254379	-0.0541395	-0.0532656	-0.0656988	0.0745474	0.0382194	0.0122614	0.118077	-0.0350191	-0.0479616	-0.0546409	-0.034354	0.069038	0.0830706	-0.0696878	0.00527288	0.0779399	-0.00131258	0.0602334	0.0815673	0.0229069	0.120597	0.0142495	-0.202534	0.0191863	0.212584
K01579	K09100 Metabolism	K09106 Metabolism of other amino acids; K09108 Metabolism of cofactors and vitamins	K00410 beta-Alanine metabolism [PATH:ko00410]; K00770 Pantothenate and CoA biosynthesis [PATH:ko00770]	panD; aspartate 1-decarboxylase [EC:4.1.1.11]	0.0523562	-0.0872559	0.0592563	0.0954274	-0.0869071	-0.138877	-0.0221261	-0.0301817	-0.014386	-0.0725983	-0.0922515	-0.116055	-0.0820954	-0.0246386	0.00147705	0.0589504	0.102103	0.0649284	0.0583514	0.100202	0.0339632	0.0172443	0.0127848	-0.0834304	0.0468059	0.0517227	-0.0175259	-0.0549117	0.132449	0.0260565	0.0497497	0.060063	-0.230345	0.339086	0.0450881	0.0530597	-0.0767814	0.017278
K01581	K09100 Metabolism	K09105 Amino acid metabolism; K09106 Metabolism of other amino acids	K00330 Arginine and proline metabolism [PATH:ko00330]; K00480 Glutathione metabolism [PATH:ko00480]	E4.1.1.17, ODC1, speC, speF; ornithine decarboxylase [EC:4.1.1.17]	0.129676	0.0236479	0.089055	0.0593637	-0.167359	-0.20803	0.0472252	-0.0858126	-0.0307809	-0.00986602	-0.0116618	-0.00964941	-0.0425597	-0.0734206	-0.104989	-0.0487897	0.135984	0.0983813	-0.056854	0.161489	-0.0235155	-0.0874475	-0.142345	0.0642354	0.00340159	-0.0105113	-0.0563445	-0.0491176	0.0793102	-0.0751634	-0.0259593	-0.0669222	-0.0507476	-0.0272746	-0.154362	0.20538	-0.130317	-0.14236
K01585	K09100 Metabolism	K09105 Amino acid metabolism	K00330 Arginine and proline metabolism [PATH:ko00330]	speA; arginine decarboxylase [EC:4.1.1.19]	0.0328688	-0.0988609	0.0567775	0.0880908	-0.0883763	-0.124254	-0.00787615	-0.0298078	-0.0163106	-0.111892	-0.0532566	-0.127052	-0.0941777	-0.0271473	-0.00818556	0.0590135	0.0762323	0.0402562	0.0739754	0.0839769	0.0141694	0.00753257	0.0488405	-0.0998631	0.0382606	0.0313411	-0.0220999	-0.0223004	0.111204	0.037494	0.0338168	0.0687284	-0.179675	0.350727	0.0510573	-0.0481239	-0.0535551	0.0628988
K01586	K09100 Metabolism	K09105 Amino acid metabolism; K09106 Metabolism of other amino acids	K00300 Lysine biosynthesis [PATH:ko00300]; K00470 D-Amino acid metabolism [PATH:ko00470]	lysA; diaminopimelate decarboxylase [EC:4.1.1.20]	0.0343392	-0.0604381	-0.013805	0.0109144	-0.0459228	-0.0237313	-0.0928889	0.0579049	0.0134087	0.0367238	-0.0432548	-0.0695067	-0.0401482	-0.0293851	0.124099	0.0634968	0.0578872	0.0266291	0.0861395	0.052476	0.0418809	0.036675	0.0564175	-0.103609	0.0368946	0.0429891	-0.0560728	-0.0481653	0.0710555	0.0039733	0.0880334	0.0144067	-0.168891	0.148224	-0.0407706	0.185639	-0.14889	-0.0530033
K01588	K09100 Metabolism	K09104 Nucleotide metabolism	K00230 Purine metabolism [PATH:ko00230]	purE; 5-(carboxyamino)imidazole ribonucleotide mutase [EC:5.4.99.18]	0.0123523	-0.103939	0.0161202	0.0727283	-0.0687228	-0.0219482	-0.126629	0.0475798	0.0278877	0.00882795	-0.04164	-0.162385	-0.091515	0.0169429	0.109727	0.0492676	0.00169952	0.0563244	0.0858983	0.0496029	0.00582709	0.022493	0.0860586	-0.13745	0.142585	0.0851591	-0.0498397	-0.043052	0.0669419	0.0746917	0.0776106	0.053669	-0.182486	0.216548	0.102613	-0.00576374	0.0262474	0.230363
K01589	K09100 Metabolism	K09104 Nucleotide metabolism	K00230 Purine metabolism [PATH:ko00230]	purK; 5-(carboxyamino)imidazole ribonucleotide synthase [EC:6.3.4.18]	0.114397	-0.0394817	0.0647411	0.0665706	0.0678303	-0.00114376	-0.0341615	-0.0645059	0.00722819	-0.0682764	-0.101081	0.083639	0.0801928	0.0283638	-0.0843034	-0.0416348	0.142707	-0.015624	0.0561315	0.07866	0.0123012	0.0301924	-0.01469	6.74398e-05	-0.133894	-0.0964576	0.0806787	-0.026311	-0.00823176	-0.0352623	-0.156534	-0.128554	-0.0999594	0.00339076	0.113118	0.0713999	0.174881	-0.0370266
K01591	K09100 Metabolism	K09104 Nucleotide metabolism	K00240 Pyrimidine metabolism [PATH:ko00240]	pyrF; orotidine-5'-phosphate decarboxylase [EC:4.1.1.23]	0.0067566	-0.106698	0.00587291	0.0799708	-0.092681	-0.0404293	-0.133128	0.0553215	0.0281111	0.00217173	-0.0370664	-0.147264	-0.0845312	0.0207397	0.110114	0.050104	-0.0025787	0.0548173	0.0837843	0.040463	0.0139292	0.0228301	0.0830885	-0.128834	0.128347	0.080547	-0.066199	-0.0317727	0.0719276	0.0770317	0.064538	0.0396197	-0.186215	0.240843	0.0922645	-0.0121626	-0.00286398	0.242048
K01595	K09100 Metabolism	K09101 Carbohydrate metabolism; K09102 Energy metabolism	K00620 Pyruvate metabolism [PATH:ko00620]; K00710 Carbon fixation in photosynthetic organisms [PATH:ko00710]; K00720 Carbon fixation pathways in prokaryotes [PATH:ko00720]; K00680 Methane metabolism [PATH:ko00680]	ppc; phosphoenolpyruvate carboxylase [EC:4.1.1.31]	0.0904747	-0.0119097	0.0396523	0.0693336	0.0301845	-0.0220037	-0.0163681	-0.0614693	0.026132	-0.0186778	-0.0895517	0.0445142	0.0957317	-0.0486163	-0.153065	-0.0255079	0.0980125	-0.0228452	0.0086586	0.0541669	-0.039162	-0.0164086	-0.0264046	0.0465942	-0.147957	-0.118519	0.0478862	-0.00782163	-0.0327104	-0.0356934	-0.159407	-0.111142	-0.066546	-0.0191897	0.0863357	0.0345629	0.174542	0.0220448
K01596	K09100 Metabolism; K09130 Environmental Information Processing; K09150 Organismal Systems; K09160 Human Diseases	K09101 Carbohydrate metabolism; K09132 Signal transduction; K09152 Endocrine system; K09154 Digestive system; K09167 Endocrine and metabolic disease	K00010 Glycolysis / Gluconeogenesis [PATH:ko00010]; K00020 Citrate cycle (TCA cycle) [PATH:ko00020]; K00620 Pyruvate metabolism [PATH:ko00620]; K04068 FoxO signaling pathway [PATH:ko04068]; K04151 PI3K-Akt signaling pathway [PATH:ko04151]; K04152 AMPK signaling pathway [PATH:ko04152]; K04910 Insulin signaling pathway [PATH:ko04910]; K04922 Glucagon signaling pathway [PATH:ko04922]; K04920 Adipocy…	E4.1.1.32, pckA, PCK; phosphoenolpyruvate carboxykinase (GTP) [EC:4.1.1.32]	-0.0328129	-0.00752217	-0.0248618	-0.0105635	-0.0328087	0.0523216	-0.0765421	0.0544719	0.0301054	0.0583605	0.0464357	-0.0310383	0.0244438	0.0750855	0.000787086	-0.064648	-0.0785653	0.033162	-0.0170348	-0.0734478	-0.0659361	-0.0140697	0.0592807	-0.0449258	0.131531	0.0971137	0.086207	0.141939	-0.0452922	0.107384	0.0820293	0.00912689	0.126221	-0.117517	0.0596497	-0.194276	0.134733	0.226724
K01597	K09100 Metabolism	K09109 Metabolism of terpenoids and polyketides	K00900 Terpenoid backbone biosynthesis [PATH:ko00900]	MVD, mvaD; diphosphomevalonate decarboxylase [EC:4.1.1.33]	-0.078782	-0.0144655	0.0124289	0.0510748	0.0584759	0.0184894	0.0368633	-0.0674615	0.0689725	-0.0195541	0.0109269	-0.03079	0.014666	0.148533	-0.0334438	-0.135918	-0.00710984	-0.0122105	-0.0180826	-0.0162472	0.00330773	0.0112431	0.00812527	-0.00173874	0.0463678	0.0290244	0.0786439	0.0468231	-0.0141751	0.0504975	-0.0426893	-0.0131762	0.0537015	-0.0677601	0.19917	-0.207587	0.294918	0.173035
K01599	K09100 Metabolism	K09108 Metabolism of cofactors and vitamins	K00860 Porphyrin metabolism [PATH:ko00860]	hemE, UROD; uroporphyrinogen decarboxylase [EC:4.1.1.37]	-0.0303134	0.0213163	-0.038856	-0.0392587	0.108749	0.140971	-0.00442849	0.0237279	0.00055535	0.039962	0.0445086	0.061703	0.0814147	0.0334973	-0.0178826	0.0407742	-0.154934	-0.0382302	-0.0171947	-0.134924	-0.0285983	-0.00690155	0.0432948	0.02919	0.0161446	-0.0109067	-0.0946985	-0.00115565	-0.0491148	-0.00766106	-0.0277777	0.0244943	0.268037	-0.301372	0.215333	-0.321374	0.267227	0.199553
K01607	K09100 Metabolism	K09111 Xenobiotics biodegradation and metabolism	K00362 Benzoate degradation [PATH:ko00362]	pcaC; 4-carboxymuconolactone decarboxylase [EC:4.1.1.44]	-0.0545059	-0.0292276	-0.0269507	-0.0809303	0.0211754	-0.0246149	0.120515	-0.0147349	-0.0217391	-0.0353276	0.00760957	0.0282264	-0.00464074	-0.0560337	0.113632	-0.0351459	0.0564581	-0.000592953	0.0267784	-0.00633047	0.0284088	0.0259082	-0.00267487	-0.00947964	-0.0633739	0.00187781	0.0261934	-0.0121886	0.0288746	-0.0467368	0.0552692	0.0221653	-0.121861	0.125647	-0.105642	0.187384	-0.19264	-0.127948
K01609	K09100 Metabolism	K09105 Amino acid metabolism	K00400 Phenylalanine, tyrosine and tryptophan biosynthesis [PATH:ko00400]	trpC; indole-3-glycerol phosphate synthase [EC:4.1.1.48]	-0.0691548	-0.115307	-0.0688023	-0.0103399	0.00726072	0.0747786	-0.0856616	0.101898	-0.00299313	0.00331313	-0.0349428	0.0155163	0.0523491	0.0029235	0.0553003	-0.0315938	-0.0984757	-0.0259937	0.0557822	-0.142814	-0.026053	0.0328158	0.0940425	-0.0798504	0.100554	0.120746	-0.00534528	0.0966204	-0.0873121	0.0310502	0.112817	0.0402411	0.14818	-0.112619	0.131493	-0.248347	0.100996	0.242843
K01610	K09100 Metabolism	K09101 Carbohydrate metabolism; K09102 Energy metabolism	K00010 Glycolysis / Gluconeogenesis [PATH:ko00010]; K00020 Citrate cycle (TCA cycle) [PATH:ko00020]; K00620 Pyruvate metabolism [PATH:ko00620]; K00710 Carbon fixation in photosynthetic organisms [PATH:ko00710]	E4.1.1.49, pckA; phosphoenolpyruvate carboxykinase (ATP) [EC:4.1.1.49]	0.0225785	-0.0534558	0.0404869	0.0242111	0.00266313	-0.0858522	0.0462891	-0.0472805	-0.00815888	-0.0534825	-0.0592765	-0.0740391	-0.0628923	-0.046019	0.0694158	0.0721972	0.126981	0.0306942	0.0578099	0.0725452	0.0564328	0.0394019	0.0236619	-0.0600996	-0.00488851	-0.0104572	-0.0566818	-0.113724	0.0896855	-0.030245	0.0155513	0.0173188	-0.373524	0.385544	-0.0352088	0.293927	-0.15189	-0.0873067
K01611	K09100 Metabolism	K09105 Amino acid metabolism	K00270 Cysteine and methionine metabolism [PATH:ko00270]; K00330 Arginine and proline metabolism [PATH:ko00330]	speD, AMD1; S-adenosylmethionine decarboxylase [EC:4.1.1.50]	-0.0586184	-0.0357435	-0.0928215	-0.0823903	0.0556258	0.0989712	-0.0423249	0.0910813	0.0151702	0.0617805	0.0393319	0.0702912	0.0666205	0.00243327	0.0894842	0.0341649	-0.0850459	-0.0240912	0.00564005	-0.1022	-0.0235027	-0.0218374	0.0364274	0.00155004	0.020662	-0.0281024	-0.0157574	0.0310913	-0.104221	-0.0101254	0.0281668	-0.0145941	0.150633	-0.192952	-0.0730945	-0.0219335	-0.0536181	0.0179038
K01613	K09100 Metabolism	K09103 Lipid metabolism	K00564 Glycerophospholipid metabolism [PATH:ko00564]	psd, PISD; phosphatidylserine decarboxylase [EC:4.1.1.65]	0.0882446	-0.0305587	0.0849492	0.0776336	-0.105533	-0.159191	0.0272636	-0.0689168	-0.0268474	-0.0728171	-0.0650315	-0.0925109	-0.0828621	-0.046693	-0.0191111	0.040662	0.12328	0.0532268	0.0445829	0.0989172	-0.000597499	-0.0262915	-0.0128716	-0.0532743	0.0232126	0.018975	-0.0616026	-0.060955	0.122553	-0.0268789	0.0417043	0.0380643	-0.234494	0.336431	-0.02347	0.110017	-0.135924	-0.0396289
K01615	K09100 Metabolism; K09180 Brite Hierarchies	K09101 Carbohydrate metabolism; K09111 Xenobiotics biodegradation and metabolism; K09183 Protein families: signaling and cellular processes	K00650 Butanoate metabolism [PATH:ko00650]; K00362 Benzoate degradation [PATH:ko00362]; K02000 Transporters [BR:ko02000]	gcdA; glutaconyl-CoA decarboxylase subunit alpha [EC:7.2.4.5]	0.00104417	-0.0230725	0.0811158	0.0559148	0.0414596	0.00168443	0.0701412	-0.0599888	-0.085993	-0.0578764	-0.002858	-0.0701803	-0.130312	-0.024961	0.1594	-0.035508	-0.0533794	0.0926199	0.000393681	0.0544888	0.052767	0.0497497	-0.0373726	-0.00114802	0.0592152	0.0951055	-0.0719134	-0.186461	0.0224754	-0.0213671	0.0311832	0.00980522	-0.0967637	-0.00411672	-0.0202973	0.163947	-0.0571552	0.0441861
K01619	K09100 Metabolism	K09101 Carbohydrate metabolism	K00030 Pentose phosphate pathway [PATH:ko00030]	deoC, DERA; deoxyribose-phosphate aldolase [EC:4.1.2.4]	-0.103367	0.0541075	-0.0844096	-0.0669378	0.0725054	0.0715061	-0.00797649	0.0702139	0.0272256	0.0455263	0.0284273	-0.0369506	0.0433138	0.0728694	0.108236	0.0499561	-0.0539266	-0.126346	-0.00503112	-0.0340303	0.0332314	0.0480218	0.0850173	-0.0246148	0.000638518	0.0115023	-0.0136238	0.0184906	-0.0250423	0.0323997	0.00108679	0.0419974	-0.124041	0.174279	-0.0700165	0.0746746	-0.0797445	-0.0099722
K01620	K09100 Metabolism	K09105 Amino acid metabolism	K00260 Glycine, serine and threonine metabolism [PATH:ko00260]	ltaE; threonine aldolase [EC:4.1.2.48]	-0.0382943	-0.023418	-0.0140834	-0.000893974	-0.00879103	0.0956818	-0.103353	0.0828022	-0.0041609	0.0486148	-0.00353939	-0.0719268	-0.0438514	-0.00563568	-0.00113714	-0.00803122	-0.182634	-0.0581029	-0.0180916	-0.0822571	-0.0879339	-0.0234132	0.058835	-0.00124085	0.0898174	0.0353953	-0.0789015	0.0310928	-0.116523	0.033434	-0.0141522	0.00107595	0.140317	-0.190048	0.132834	-0.194091	0.179661	0.271895
K01621	K09100 Metabolism	K09101 Carbohydrate metabolism; K09102 Energy metabolism	K00030 Pentose phosphate pathway [PATH:ko00030]; K00710 Carbon fixation in photosynthetic organisms [PATH:ko00710]	xfp, xpk; xylulose-5-phosphate/fructose-6-phosphate phosphoketolase [EC:4.1.2.9 4.1.2.22]	-0.00213941	0.0987205	0.0969675	0.105432	0.167046	0.175901	0.0408006	-0.146521	0.0686844	0.0562904	-0.0212717	-0.0882028	-0.0720443	0.0535808	0.0279535	-0.209326	-0.0177575	0.0397059	-0.0579472	0.0541986	0.0668518	0.0749119	-0.0329529	0.0553289	-0.0130717	0.0325025	0.0381605	-0.0718756	-0.0478159	0.0449652	-0.118387	-0.103832	-0.0142277	-0.206447	0.272187	-0.00531347	0.351293	0.110022
K01624	K09100 Metabolism	K09101 Carbohydrate metabolism; K09102 Energy metabolism	K00010 Glycolysis / Gluconeogenesis [PATH:ko00010]; K00030 Pentose phosphate pathway [PATH:ko00030]; K00051 Fructose and mannose metabolism [PATH:ko00051]; K00710 Carbon fixation in photosynthetic organisms [PATH:ko00710]; K00680 Methane metabolism [PATH:ko00680]	FBA, fbaA; fructose-bisphosphate aldolase, class II [EC:4.1.2.13]	-0.075349	0.0337656	-0.0855249	-0.0810295	-0.00688685	0.0261329	0.00546903	0.095458	-0.021067	0.0334555	0.0250667	-0.0666921	-0.0322056	0.000835531	0.150401	0.110427	-0.0579966	-0.0839868	-0.00997312	-0.0358431	0.00318141	0.00376439	0.027706	-0.00744993	0.0170037	-0.000303082	-0.071088	0.0198639	-0.0154863	-0.0060869	0.0943993	0.0505043	-0.138437	0.26848	-0.19207	0.129537	-0.286865	-0.0591292
K01625	K09100 Metabolism	K09101 Carbohydrate metabolism	K00030 Pentose phosphate pathway [PATH:ko00030]; K00630 Glyoxylate and dicarboxylate metabolism [PATH:ko00630]	eda; 2-dehydro-3-deoxyphosphogluconate aldolase / (4S)-4-hydroxy-2-oxoglutarate aldolase [EC:4.1.2.14 4.1.3.42]	-0.0365163	-0.0111093	-0.00152147	0.0415088	-0.0403786	0.0164856	-0.0620046	0.0580742	-0.0389267	-0.0195008	-0.0186349	-0.0801313	-0.0401189	-0.00987349	-0.0102455	0.00953931	-0.063378	-0.0649185	0.00278665	-0.0259529	-0.00283962	0.00274546	0.0321433	-0.0375972	0.101922	0.0908289	-0.127328	0.00893211	0.0151081	0.018096	0.0776265	0.0883642	0.00407801	0.0692492	0.149129	-0.183254	0.101117	0.167772
K01626	K09100 Metabolism; K09140 Cellular Processes	K09105 Amino acid metabolism; K09145 Cellular community - prokaryotes	K00400 Phenylalanine, tyrosine and tryptophan biosynthesis [PATH:ko00400]; K02024 Quorum sensing [PATH:ko02024]	E2.5.1.54, aroF, aroG, aroH; 3-deoxy-7-phosphoheptulonate synthase [EC:2.5.1.54]	-0.0938098	-0.0132333	-0.0623049	-0.126446	-0.071733	-0.087204	0.0951348	0.0599584	-0.0601641	-0.00159331	0.0358125	0.030436	-0.00804219	0.0194914	0.0562045	0.0409483	-0.0289151	-0.0515223	-0.0235481	-0.0638302	-0.00623304	-0.013432	-0.0473217	0.0226191	0.0102281	0.00582799	0.0232457	0.0763507	0.00312168	-0.0259986	0.184252	-0.00719641	0.0680442	-0.015687	-0.045808	-0.00239238	-0.117874	-0.16716
K01627	K09100 Metabolism; K09180 Brite Hierarchies	K09107 Glycan biosynthesis and metabolism; K09181 Protein families: metabolism	K00540 Lipopolysaccharide biosynthesis [PATH:ko00540]; K01005 Lipopolysaccharide biosynthesis proteins [BR:ko01005]	kdsA; 2-dehydro-3-deoxyphosphooctonate aldolase (KDO 8-P synthase) [EC:2.5.1.55]	0.0358951	-0.0965901	0.0519897	0.0590833	-0.095096	-0.130722	-0.00356379	-0.0110625	-0.0423316	-0.1006	-0.0657001	-0.107071	-0.0961734	-0.0121035	0.0316068	0.0720925	0.0709446	0.0633267	0.0800873	0.0535923	0.0360803	0.0244389	0.046534	-0.0990015	0.0496011	0.0540882	-0.0463805	-0.0561791	0.123099	0.0247399	0.0407004	0.0680764	-0.192024	0.332152	0.0126596	0.0184475	-0.105121	0.0384766
K01628	K09100 Metabolism	K09101 Carbohydrate metabolism	K00040 Pentose and glucuronate interconversions [PATH:ko00040]; K00051 Fructose and mannose metabolism [PATH:ko00051]	fucA; L-fuculose-phosphate aldolase [EC:4.1.2.17]	-0.152232	-0.0159492	-0.0968091	-0.108692	0.0977821	0.163437	-0.0124664	0.0963681	0.0111943	0.0547453	0.0871951	0.0397017	0.0351997	0.0556277	0.140026	-0.0172314	-0.17527	-0.0169695	0.000699014	-0.139678	-0.011902	0.0326286	0.0793398	-0.0144388	0.0441531	0.0318357	-0.00916122	0.0426914	-0.10401	0.0412024	0.0462091	0.0391153	0.258612	-0.254877	-0.0277424	-0.187791	0.0140439	0.142979
K01629	K09100 Metabolism	K09101 Carbohydrate metabolism	K00040 Pentose and glucuronate interconversions [PATH:ko00040]; K00051 Fructose and mannose metabolism [PATH:ko00051]	rhaD; rhamnulose-1-phosphate aldolase [EC:4.1.2.19]	0.010878	0.0511865	0.0225473	0.0372667	0.0299686	0.00608677	0.0256673	-0.0385264	-0.00245728	0.040125	0.00263206	-0.0150434	-0.0567306	-0.183734	-0.0262583	0.0231726	-0.0720352	-0.108229	-0.0756572	0.00189824	0.050994	0.0150617	-0.0974806	0.0966934	-0.0518996	-0.0108382	-0.00559165	0.000382142	-0.0248307	-0.0553802	0.0436325	-0.0276099	-0.108308	-0.00924933	-0.0393181	0.239922	-0.0836578	-0.145443
K01633	K09100 Metabolism	K09108 Metabolism of cofactors and vitamins	K00790 Folate biosynthesis [PATH:ko00790]	folB; 7,8-dihydroneopterin aldolase/epimerase/oxygenase [EC:4.1.2.25 5.1.99.8 1.13.11.81]	0.0312109	-0.0812267	0.0690656	0.0764352	-0.0842914	-0.125644	0.0230085	-0.0468482	-0.0286568	-0.10195	-0.0469557	-0.12868	-0.105373	-0.0231141	0.00424079	0.0691228	0.0993281	0.0497027	0.0598885	0.0865644	0.0320286	0.00878229	0.0224183	-0.0833634	0.0412892	0.0293197	-0.0389903	-0.0325922	0.113623	0.020138	0.0517105	0.046412	-0.217692	0.341199	0.0623749	0.0164007	-0.0405063	0.0329257
K01639	K09100 Metabolism	K09101 Carbohydrate metabolism	K00520 Amino sugar and nucleotide sugar metabolism [PATH:ko00520]	E4.1.3.3, nanA, NPL; N-acetylneuraminate lyase [EC:4.1.3.3]	0.00566896	0.0249623	-0.0403785	-0.0239252	-0.0296018	-0.00209483	0.0241833	0.0250833	-0.0567039	-0.0252415	0.0730084	0.177885	0.139545	-0.0184028	-0.0948306	-0.0571035	-0.0871476	-0.142353	0.0116543	-0.0762963	0.00865813	-0.0561648	-0.0056778	0.0439251	-0.136695	0.0336487	0.0264257	0.141751	-0.109633	-0.0354847	-0.0501774	0.0319197	0.250244	-0.100546	-0.140594	-0.16412	-0.15828	-0.147881
K01640	K09100 Metabolism; K09140 Cellular Processes	K09101 Carbohydrate metabolism; K09105 Amino acid metabolism; K09109 Metabolism of terpenoids and polyketides; K09141 Transport and catabolism	K00650 Butanoate metabolism [PATH:ko00650]; K00280 Valine, leucine and isoleucine degradation [PATH:ko00280]; K00281 Geraniol degradation [PATH:ko00281]; K04146 Peroxisome [PATH:ko04146]	HMGCL, hmgL; hydroxymethylglutaryl-CoA lyase [EC:4.1.3.4]	0.05559	-0.0965998	0.0559343	0.0712965	-0.0322932	-0.0496988	-0.0765818	-0.00714092	-0.00492725	-0.0404557	-0.072836	-0.0419518	0.0168797	-0.0628225	-0.0242598	0.0351031	0.0654481	0.00773878	0.0844276	0.0211057	-0.0593965	0.00105161	0.0509488	-0.0438337	-0.089232	-0.0521684	0.0248479	-0.0195321	0.0258027	0.00824361	-0.109041	-0.0553557	-0.0457979	0.0483973	0.110092	-0.0820183	0.150875	0.153483
K01643	K09130 Environmental Information Processing	K09132 Signal transduction	K02020 Two-component system [PATH:ko02020]	citF; citrate lyase subunit alpha / citrate CoA-transferase [EC:2.8.3.10]	-0.082283	-0.0450395	0.0312771	-0.000911891	0.0639179	-0.0218844	0.0876659	-0.060746	-0.00102662	-0.0600119	0.080003	-0.0218824	-0.0318183	0.147174	0.0693002	-0.0922308	-0.0793033	-0.0113781	0.0164682	-0.0327322	0.000482891	0.0259432	0.0239559	-0.0195022	0.0386326	0.0538541	0.0506636	-0.0379394	-0.0101264	0.030333	0.0139187	-0.0315631	0.0814558	-0.0578502	0.0900391	-0.153938	0.119659	0.109413
K01644	K09130 Environmental Information Processing	K09132 Signal transduction	K02020 Two-component system [PATH:ko02020]	citE; citrate lyase subunit beta / citryl-CoA lyase [EC:4.1.3.34]	-0.0966888	-0.0717476	0.0200187	-0.0377121	0.00489067	-0.0677762	0.0892006	-0.0240073	-0.0310814	-0.0905284	0.0675673	-0.0265213	-0.0428912	0.144858	0.0932475	-0.0376565	-0.0604609	-0.00480655	0.0431503	-0.0153913	-0.00665964	0.00729589	0.0315078	-0.0442782	0.0358002	0.0521367	0.00840529	-0.0308662	0.014489	0.00878442	0.0447816	-0.0111374	0.103082	-0.0147001	0.0732105	-0.203346	0.0936537	0.0772786
K01647	K09100 Metabolism	K09101 Carbohydrate metabolism	K00020 Citrate cycle (TCA cycle) [PATH:ko00020]; K00630 Glyoxylate and dicarboxylate metabolism [PATH:ko00630]	CS, gltA; citrate synthase [EC:2.3.3.1]	-0.067702	-0.00219781	-0.0329568	-0.10608	-0.00902436	0.0750777	-0.0267011	0.105067	-0.0520532	0.0200841	0.0290969	-0.0324214	-0.0419613	0.0320309	0.00858689	-0.0198687	-0.114564	-0.0476523	0.0222006	-0.171066	-0.0730944	-0.0251994	0.113309	-0.0646229	0.102429	0.0621956	0.00920153	0.140329	-0.10777	0.038186	0.158523	0.0457073	0.0646784	-0.0318651	0.00603084	-0.0802178	-0.0229855	0.0769142
K01649	K09100 Metabolism	K09101 Carbohydrate metabolism; K09105 Amino acid metabolism	K00620 Pyruvate metabolism [PATH:ko00620]; K00290 Valine, leucine and isoleucine biosynthesis [PATH:ko00290]	leuA, IMS; 2-isopropylmalate synthase [EC:2.3.3.13]	0.0322729	-0.0121587	-0.00764709	0.0183064	-0.0957214	0.00329148	-0.0965766	0.0725491	-0.0269371	0.0157169	-0.00160909	-0.0103441	0.0141167	0.0144399	-0.100313	-0.0757004	-0.0707035	0.0350209	-0.0175741	-0.0364773	-0.0800243	-0.0534329	-0.0137384	-0.00971611	0.0997326	0.0772441	-0.0252849	0.100643	-0.0173932	0.0399817	0.0771267	0.0761376	0.317337	-0.24301	0.151305	-0.415061	0.182986	0.237098
K01652	K09100 Metabolism	K09101 Carbohydrate metabolism; K09105 Amino acid metabolism; K09108 Metabolism of cofactors and vitamins	K00650 Butanoate metabolism [PATH:ko00650]; K00660 C5-Branched dibasic acid metabolism [PATH:ko00660]; K00290 Valine, leucine and isoleucine biosynthesis [PATH:ko00290]; K00770 Pantothenate and CoA biosynthesis [PATH:ko00770]	E2.2.1.6L, ilvB, ilvG, ilvI; acetolactate synthase I/II/III large subunit [EC:2.2.1.6]	0.0416323	-0.0957172	0.0182134	-0.0339903	-0.0983905	-0.0485625	-0.0264615	0.054092	-0.0964812	-0.0275485	0.0628657	0.0726316	-0.0106838	-0.0347156	0.000968766	-0.0149493	0.00273728	-0.0369047	0.041491	-0.0303549	-0.048187	-0.0416795	-0.0191265	-0.0218529	0.0287261	0.0279692	-0.0842226	0.0325208	-0.0816664	-0.0489673	0.112224	-0.0254625	0.0975301	-0.178969	-0.0128494	0.0114591	-0.0359636	0.0154329
K01653	K09100 Metabolism	K09101 Carbohydrate metabolism; K09105 Amino acid metabolism; K09108 Metabolism of cofactors and vitamins	K00650 Butanoate metabolism [PATH:ko00650]; K00660 C5-Branched dibasic acid metabolism [PATH:ko00660]; K00290 Valine, leucine and isoleucine biosynthesis [PATH:ko00290]; K00770 Pantothenate and CoA biosynthesis [PATH:ko00770]	E2.2.1.6S, ilvH, ilvN; acetolactate synthase I/III small subunit [EC:2.2.1.6]	0.0380441	-0.109737	-0.0261724	-0.0822512	-0.0980431	-0.0575809	-0.0391565	0.109905	-0.108901	-0.0230438	0.0315441	0.081648	0.00842395	-0.0673381	0.00254804	0.0362855	-0.0202863	-0.0910306	0.0554493	-0.0643291	-0.0583434	-0.0693745	0.00888515	-0.03064	0.00748679	0.00808584	-0.0753177	0.0749299	-0.111852	-0.0763907	0.120766	0.00197496	0.0466563	-0.0506174	-0.0884016	0.0656104	-0.177711	-0.0797154
K01657	K09100 Metabolism; K09140 Cellular Processes	K09105 Amino acid metabolism; K09110 Biosynthesis of other secondary metabolites; K09145 Cellular community - prokaryotes	K00400 Phenylalanine, tyrosine and tryptophan biosynthesis [PATH:ko00400]; K00405 Phenazine biosynthesis [PATH:ko00405]; K02024 Quorum sensing [PATH:ko02024]; K02025 Biofilm formation - Pseudomonas aeruginosa [PATH:ko02025]	trpE; anthranilate synthase component I [EC:4.1.3.27]	0.0394389	-0.137968	-0.0699864	-0.0683782	-0.180345	-0.125752	-0.0956818	0.157549	-0.0719956	-0.0407511	-0.0309268	0.0585746	0.0575506	0.000851052	-0.0698857	-0.00584721	0.0196853	-0.00651197	0.0629394	-0.0563115	-0.0776505	-0.0443868	0.0405981	-0.0843687	0.0831864	0.0517479	-0.0217782	0.149341	0.00536576	-0.00763023	0.144686	0.0516575	0.138085	0.00214166	-0.0957656	-0.14964	-0.171832	0.0596069
K01658	K09100 Metabolism; K09140 Cellular Processes	K09105 Amino acid metabolism; K09110 Biosynthesis of other secondary metabolites; K09145 Cellular community - prokaryotes	K00400 Phenylalanine, tyrosine and tryptophan biosynthesis [PATH:ko00400]; K00405 Phenazine biosynthesis [PATH:ko00405]; K02024 Quorum sensing [PATH:ko02024]; K02025 Biofilm formation - Pseudomonas aeruginosa [PATH:ko02025]	trpG; anthranilate synthase component II [EC:4.1.3.27]	0.0224503	-0.110877	0.018647	0.0486057	-0.0901337	-0.110813	-0.0324982	0.0117276	-0.0109035	-0.0632651	-0.0889372	-0.0905162	-0.0579604	0.0250065	0.0563573	0.0820116	0.0733635	0.0467613	0.0846813	0.0244278	0.0633117	0.0470919	0.0538509	-0.104017	0.0561411	0.0486188	-0.0428428	-0.0754139	0.107286	-0.00226296	0.0891138	0.0534341	-0.262018	0.374099	0.0352022	0.0712199	-0.0855632	0.0336715
K01661	K09100 Metabolism	K09108 Metabolism of cofactors and vitamins	K00130 Ubiquinone and other terpenoid-quinone biosynthesis [PATH:ko00130]	menB; naphthoate synthase [EC:4.1.3.36]	0.0469621	-0.0779306	0.0753037	0.0726156	-0.0284947	-0.0923784	-0.00563352	-0.0433976	-0.0150229	-0.0904693	-0.0715191	-0.120468	-0.106381	-0.0465999	0.0329444	0.056804	0.109978	0.0308489	0.082334	0.11481	0.0455612	0.0322429	0.0365127	-0.092601	0.0177338	-0.000623929	-0.0428636	-0.0983782	0.106219	0.0191382	-0.00245358	0.0116701	-0.304915	0.376374	0.0081184	0.159846	-0.103001	-0.0168861
K01662	K09100 Metabolism	K09108 Metabolism of cofactors and vitamins; K09109 Metabolism of terpenoids and polyketides	K00730 Thiamine metabolism [PATH:ko00730]; K00900 Terpenoid backbone biosynthesis [PATH:ko00900]	dxs; 1-deoxy-D-xylulose-5-phosphate synthase [EC:2.2.1.7]	0.00733468	-0.0740393	-0.026094	0.063486	-0.0966717	-0.0875795	-0.110352	0.0610617	0.0307398	0.0119472	-0.0461338	-0.0938142	-0.0383079	-0.0317057	0.0521846	0.0658713	0.0189463	0.0239125	0.0358347	0.059549	0.0909875	0.0376082	0.0378251	-0.0860294	0.125902	0.0341807	-0.00744518	-0.0529312	0.0946449	0.0705417	0.0397288	0.0186113	-0.318685	0.290438	0.000554513	0.252041	-0.126486	0.00814982
K01665	K09100 Metabolism	K09108 Metabolism of cofactors and vitamins	K00790 Folate biosynthesis [PATH:ko00790]	pabB; para-aminobenzoate synthetase component I [EC:2.6.1.85]	0.111431	-0.0674827	0.0753345	0.108017	-0.0787371	-0.115969	-0.0318337	-0.0519785	-0.0121735	-0.0837066	-0.111751	-0.0667884	-0.0481608	-0.0501776	-0.04754	0.0877598	0.134811	0.0546194	0.0721125	0.12377	0.0328303	0.0135453	0.00625497	-0.064488	-0.0373925	0.00415088	-0.0115598	-0.0619881	0.109833	0.00437518	-0.0433441	0.0378803	-0.204434	0.332224	0.0141526	0.0552148	-0.104822	-0.0484126
K01667	K09100 Metabolism	K09105 Amino acid metabolism	K00380 Tryptophan metabolism [PATH:ko00380]	tnaA; tryptophanase [EC:4.1.99.1]	0.00138421	-0.0548275	0.0778265	0.0442476	-0.0251579	-0.035711	0.0599626	-0.0644769	-0.0431277	-0.103222	0.0153165	-0.0570917	-0.0718987	0.0385482	-0.105127	-0.0150393	-0.0520287	-0.0435451	0.0100186	-0.0513072	-0.0599174	-0.00913032	0.0578203	-0.0245996	0.04838	0.00692576	-0.0680571	0.00989547	-0.0490426	0.0443734	-0.00587912	0.05456	0.0333288	0.0859341	0.0705644	-0.209403	0.0954239	0.152637
K01669	K09180 Brite Hierarchies	K09182 Protein families: genetic information processing	K03400 DNA repair and recombination proteins [BR:ko03400]	phr, PHR1; deoxyribodipyrimidine photo-lyase [EC:4.1.99.3]	0.0866533	-0.0700978	0.0438601	0.0727409	0.00407291	-0.00562334	-0.0777164	0.00299414	-0.0313011	-0.067362	-0.130126	0.00809676	0.0570831	-0.00242176	-0.0968359	0.0504313	0.0706836	-0.029256	0.0489159	0.00785551	-0.0428914	-0.003157	0.0179417	-0.0162353	-0.0520904	-0.0685849	-0.0145798	0.00508995	-0.0296734	-0.0176253	-0.100982	-0.00708419	-0.0607383	0.100239	0.0922306	-0.109413	0.171748	0.174843
K01673	K09100 Metabolism	K09102 Energy metabolism	K00910 Nitrogen metabolism [PATH:ko00910]	cynT, can; carbonic anhydrase [EC:4.2.1.1]	0.0369034	-0.0458593	0.074059	0.0959118	-0.0337777	-0.0310309	-0.0170593	-0.0287571	-0.0633881	-0.117166	-0.0389864	-0.0169074	-0.0509155	-0.0437515	-0.123402	-0.0311635	-0.0205624	-0.0196938	0.0492939	0.00761687	-0.0404353	-0.0315995	0.000580857	-0.0195781	-0.047245	0.000858051	-0.00651892	0.0449611	-0.00935974	0.0054575	-0.0176994	0.0340038	0.210521	-0.080888	0.142284	-0.343929	0.134353	0.112078
K01676	K09100 Metabolism	K09101 Carbohydrate metabolism; K09102 Energy metabolism	K00020 Citrate cycle (TCA cycle) [PATH:ko00020]; K00620 Pyruvate metabolism [PATH:ko00620]; K00720 Carbon fixation pathways in prokaryotes [PATH:ko00720]	E4.2.1.2A, fumA, fumB; fumarate hydratase, class I [EC:4.2.1.2]	0.0394362	-0.0406494	0.0516832	0.0247939	-0.0462411	-0.0906551	0.0241926	-0.0264969	-0.0335453	-0.0723804	-0.042819	-0.0840764	-0.0942557	-0.0286627	0.0324633	0.0595097	0.110196	0.0241063	0.0493058	0.0973226	0.0364818	0.00749088	0.0213435	-0.0644571	0.0128708	0.000426088	-0.0559181	-0.0677473	0.102949	0.00147546	0.0176064	0.0166585	-0.254795	0.347895	-0.0751634	0.187153	-0.203437	-0.126924
K01677	K09100 Metabolism	K09101 Carbohydrate metabolism; K09102 Energy metabolism	K00020 Citrate cycle (TCA cycle) [PATH:ko00020]; K00620 Pyruvate metabolism [PATH:ko00620]; K00720 Carbon fixation pathways in prokaryotes [PATH:ko00720]	E4.2.1.2AA, fumA; fumarate hydratase subunit alpha [EC:4.2.1.2]	-0.0851071	-0.00164721	-0.091367	-0.0869264	0.10452	0.138816	-0.00355488	0.0552913	0.0337555	0.0707513	0.0859622	0.102184	0.0876126	0.0122327	0.0783613	0.0144574	-0.136922	-0.0375278	-0.0288895	-0.143162	-0.00899979	0.00310148	0.0339114	0.0317573	0.0163601	0.00443364	0.00172795	0.0379218	-0.117439	-0.00859048	0.034023	-0.0139752	0.157868	-0.228067	-0.0188961	-0.0306042	-0.011912	0.0215972
K01678	K09100 Metabolism	K09101 Carbohydrate metabolism; K09102 Energy metabolism	K00020 Citrate cycle (TCA cycle) [PATH:ko00020]; K00620 Pyruvate metabolism [PATH:ko00620]; K00720 Carbon fixation pathways in prokaryotes [PATH:ko00720]	E4.2.1.2AB, fumB; fumarate hydratase subunit beta [EC:4.2.1.2]	-0.0865408	-0.00210464	-0.0915645	-0.0895355	0.105561	0.139379	-0.00180239	0.0547283	0.0342682	0.070811	0.0880146	0.10388	0.0893704	0.0139141	0.0814693	0.0144222	-0.134954	-0.0391138	-0.0283485	-0.144058	-0.00927908	0.00301768	0.034522	0.0319855	0.0137079	0.00213406	0.00229363	0.0378499	-0.11762	-0.00872144	0.0335822	-0.0146424	0.161087	-0.230508	-0.0236903	-0.0319261	-0.0115217	0.0205167
K01679	K09100 Metabolism; K09160 Human Diseases	K09101 Carbohydrate metabolism; K09102 Energy metabolism; K09161 Cancer: overview; K09162 Cancer: specific types; K09167 Endocrine and metabolic disease	K00020 Citrate cycle (TCA cycle) [PATH:ko00020]; K00620 Pyruvate metabolism [PATH:ko00620]; K00720 Carbon fixation pathways in prokaryotes [PATH:ko00720]; K05200 Pathways in cancer [PATH:ko05200]; K05211 Renal cell carcinoma [PATH:ko05211]; K04934 Cushing syndrome [PATH:ko04934]	E4.2.1.2B, fumC, FH; fumarate hydratase, class II [EC:4.2.1.2]	0.0381111	-0.0134604	0.0539921	0.0485577	0.0150767	-0.0402145	-0.00419259	-0.0600072	0.0299956	-0.0524006	-0.0897218	-0.00923059	0.0561518	0.0561629	-0.0511481	-0.0878656	0.0752156	0.019956	0.0750143	0.027374	-0.0093076	0.0115987	0.0389209	-0.0607881	-0.0265198	-0.0342036	0.0612187	0.0257494	0.0296388	0.00680791	-0.0845112	0.0302091	-0.0712647	0.127378	0.112844	-0.127041	0.19233	0.160803
K01681	K09100 Metabolism	K09101 Carbohydrate metabolism; K09102 Energy metabolism	K00020 Citrate cycle (TCA cycle) [PATH:ko00020]; K00630 Glyoxylate and dicarboxylate metabolism [PATH:ko00630]; K00720 Carbon fixation pathways in prokaryotes [PATH:ko00720]	ACO, acnA; aconitate hydratase [EC:4.2.1.3]	0.0252785	0.0267534	-0.0288899	-0.0014673	0.000771585	0.111311	-0.10614	0.074494	-0.0013532	0.0520614	0.00252914	0.0278599	0.0378938	-0.013423	-0.0676869	-0.0558693	-0.11711	-0.0847693	-0.0166054	-0.116686	-0.0951623	-0.0443915	0.0369094	0.0153408	0.0361296	0.0169867	-0.00540905	0.120232	-0.158381	0.00616354	0.0121126	-0.0210783	0.224025	-0.266637	0.132536	-0.219476	0.148815	0.164173
K01685	K09100 Metabolism	K09101 Carbohydrate metabolism	K00040 Pentose and glucuronate interconversions [PATH:ko00040]	uxaA; altronate hydrolase [EC:4.2.1.7]	0.0990441	-0.0788457	0.0232533	-0.00983413	-0.00112438	-0.0904282	0.0408396	-0.0337493	-0.0212245	-0.0222665	-0.0861022	0.0245105	0.0255651	-0.0502813	-0.0628724	0.0382847	-0.0213287	-0.0801045	-0.0493583	-0.0187479	0.0209469	0.0380444	-0.0308177	0.0937839	-0.107145	-0.119554	-0.0276666	-0.0935487	-0.0819801	-0.104897	-0.101037	-0.0677264	-0.258793	0.127189	-0.0362202	0.336293	-0.0343395	-0.181633
K01686	K09100 Metabolism	K09101 Carbohydrate metabolism	K00040 Pentose and glucuronate interconversions [PATH:ko00040]	uxuA; mannonate dehydratase [EC:4.2.1.8]	0.0628081	-0.00803631	0.0590574	0.0336853	-0.0544292	-0.0447394	0.0482807	-0.0383568	-0.0599921	-0.082813	-0.0192879	-0.063407	-0.0946867	-0.0549925	0.0195506	-0.03645	0.048315	-0.0497145	0.00755592	0.033201	-0.00425746	-0.00230055	-0.0219132	-0.0141598	0.00868653	0.0325205	-0.0696233	0.00967339	-0.00494952	-0.0678959	0.0972588	0.0705176	-0.12126	0.225451	-0.00432262	-0.00568096	-0.0582148	0.0158543
K01687	K09100 Metabolism	K09105 Amino acid metabolism; K09108 Metabolism of cofactors and vitamins	K00290 Valine, leucine and isoleucine biosynthesis [PATH:ko00290]; K00770 Pantothenate and CoA biosynthesis [PATH:ko00770]	ilvD; dihydroxy-acid dehydratase [EC:4.2.1.9]	-0.0459522	-0.042337	-0.0653859	-0.112154	-0.0265564	0.0331412	-0.029914	0.136468	-0.085583	-0.00233781	0.0502326	0.0363698	0.0189256	-0.0344758	0.0287331	-0.024443	-0.112569	-0.111951	0.00637698	-0.119314	-0.0705662	-0.0156634	0.0371075	-0.00343328	0.00130434	0.0496608	-0.0501991	0.100405	-0.12903	-0.0115296	0.145719	0.0234563	0.166375	-0.16011	0.0244412	-0.116356	-0.01506	0.0140141
K01689	K09100 Metabolism; K09120 Genetic Information Processing; K09130 Environmental Information Processing; K09180 Brite Hierarchies	K09101 Carbohydrate metabolism; K09102 Energy metabolism; K09123 Folding, sorting and degradation; K09132 Signal transduction; K09182 Protein families: genetic information processing; K09183 Protein families: signaling and cellular processes	K00010 Glycolysis / Gluconeogenesis [PATH:ko00010]; K00680 Methane metabolism [PATH:ko00680]; K03018 RNA degradation [PATH:ko03018]; K04066 HIF-1 signaling pathway [PATH:ko04066]; K03019 Messenger RNA biogenesis [BR:ko03019]; K04147 Exosome [BR:ko04147]	ENO, eno; enolase [EC:4.2.1.11]	-0.00987878	-0.0320824	-0.0603572	0.0197134	-0.10247	-0.0343812	-0.0918512	0.0768956	0.0370744	0.00287935	-0.031141	-0.0604013	0.0288574	0.0134334	0.0954341	0.0431448	0.028835	-0.0277981	0.0947734	-0.0143928	0.00788874	-0.0272916	0.0910741	-0.130877	0.0864178	0.0722031	-0.0404232	0.0580608	0.0782931	0.0276033	0.124464	0.0881978	-0.110417	0.306487	-0.0136994	-0.091038	-0.125853	0.116356
K01693	K09100 Metabolism	K09105 Amino acid metabolism	K00340 Histidine metabolism [PATH:ko00340]	hisB; imidazoleglycerol-phosphate dehydratase [EC:4.2.1.19]	-0.0593864	0.0411113	-0.0807046	-0.0594802	0.0237066	0.108954	-0.0541091	0.0873861	0.0169559	0.100029	0.0768373	0.0438144	0.0669803	0.0581746	0.0295932	-0.0886669	-0.126516	0.00693586	-0.0638481	-0.108844	-0.04685	-0.0114308	0.000474325	0.0272506	0.0995322	0.0783084	0.0340837	0.105732	-0.0920526	0.0398169	0.0891454	0.027819	0.263355	-0.315262	0.0747314	-0.21597	0.134067	0.157063
K01695	K09100 Metabolism	K09105 Amino acid metabolism	K00260 Glycine, serine and threonine metabolism [PATH:ko00260]; K00400 Phenylalanine, tyrosine and tryptophan biosynthesis [PATH:ko00400]	trpA; tryptophan synthase alpha chain [EC:4.2.1.20]	0.0263942	-0.0843606	-0.0147973	-0.00319203	-0.089875	-0.00953328	-0.103028	0.103338	-0.0526917	0.00501988	-0.0325788	-0.0167938	-0.00748128	-0.0355373	-0.0498499	-0.0787116	-0.043191	0.0103014	0.00624483	-0.036447	-0.0791037	-0.0184244	0.00635749	-0.0410789	0.12628	0.118411	-0.0311866	0.106324	-0.0624598	0.0330309	0.110048	0.0427895	0.189997	-0.163106	0.06733	-0.223338	0.0456436	0.198697
K01696	K09100 Metabolism	K09105 Amino acid metabolism	K00260 Glycine, serine and threonine metabolism [PATH:ko00260]; K00400 Phenylalanine, tyrosine and tryptophan biosynthesis [PATH:ko00400]	trpB; tryptophan synthase beta chain [EC:4.2.1.20]	0.0344274	-0.138624	-0.0912459	-0.088367	-0.17027	-0.113269	-0.110359	0.190441	-0.0847369	-0.0566458	-0.0406718	0.0834786	0.0722162	-0.0379612	-0.0575901	-0.0190472	0.0197816	-0.0402005	0.0538788	-0.044681	-0.108292	-0.0554491	0.010403	-0.0592588	0.0496846	0.0310393	-0.0155197	0.145096	-0.0124616	-0.0200704	0.151254	0.0440908	0.19783	-0.0417699	-0.119284	-0.187725	-0.178589	0.0468379
K01697	K09100 Metabolism	K09105 Amino acid metabolism	K00260 Glycine, serine and threonine metabolism [PATH:ko00260]; K00270 Cysteine and methionine metabolism [PATH:ko00270]	CBS; cystathionine beta-synthase [EC:4.2.1.22]	0.0669326	-0.0905023	0.0609747	0.100104	-0.0103132	-0.0183126	-0.0877184	-0.0186188	0.00887361	-0.0340472	-0.104029	-0.0587847	0.00200452	-0.0724775	-0.0607755	0.0311777	0.0517118	0.0233603	0.0729054	0.0383375	-0.0416705	0.0248604	0.0511388	-0.0538328	-0.039454	-0.0226335	0.0306277	-0.0313372	0.0258084	0.0132885	-0.0975145	-0.0326099	-0.106969	0.075165	0.186203	-0.0553735	0.196783	0.179993
K01698	K09100 Metabolism; K09180 Brite Hierarchies	K09108 Metabolism of cofactors and vitamins; K09183 Protein families: signaling and cellular processes	K00860 Porphyrin metabolism [PATH:ko00860]; K04147 Exosome [BR:ko04147]	hemB, ALAD; porphobilinogen synthase [EC:4.2.1.24]	-0.00189149	-0.0361092	-0.014665	0.00176923	-0.0431454	0.0235259	-0.0601417	0.054688	-0.038634	-0.0344869	-0.0109166	0.0791755	0.0885896	0.0435563	-0.0941881	-0.00658641	-0.0865933	0.0287463	-0.00179333	-0.0803443	-0.0874709	-0.032065	-0.00340281	0.0120096	0.0225089	0.0266398	-0.00420753	0.0626913	-4.73896e-06	0.00576968	0.012688	0.044649	0.295752	-0.201871	0.194281	-0.447693	0.26266	0.231988
K01703	K09100 Metabolism	K09101 Carbohydrate metabolism; K09105 Amino acid metabolism; K09110 Biosynthesis of other secondary metabolites	K00660 C5-Branched dibasic acid metabolism [PATH:ko00660]; K00290 Valine, leucine and isoleucine biosynthesis [PATH:ko00290]; K00966 Glucosinolate biosynthesis [PATH:ko00966]	leuC, IPMI-L; 3-isopropylmalate/(R)-2-methylmalate dehydratase large subunit [EC:4.2.1.33 4.2.1.35]	0.0150536	-0.0860823	-0.0279649	-0.0150137	-0.100751	0.0142868	-0.112114	0.125589	-0.061965	0.00987972	-0.0251219	-0.0246097	-0.0225352	-0.0507789	-0.0124606	-0.0373332	-0.0736033	-0.0172801	0.0380212	-0.0536658	-0.0867049	-0.0303742	0.0330985	-0.0491331	0.0781944	0.105762	-0.0659883	0.0968554	-0.0852516	0.0243612	0.087592	0.0241879	0.191813	-0.180173	0.0797019	-0.190387	0.0152669	0.142725
K01704	K09100 Metabolism	K09101 Carbohydrate metabolism; K09105 Amino acid metabolism	K00660 C5-Branched dibasic acid metabolism [PATH:ko00660]; K00290 Valine, leucine and isoleucine biosynthesis [PATH:ko00290]	leuD, IPMI-S; 3-isopropylmalate/(R)-2-methylmalate dehydratase small subunit [EC:4.2.1.33 4.2.1.35]	0.0160588	-0.0771204	-0.0158221	-0.0200477	-0.089922	0.0206183	-0.103747	0.118319	-0.0715696	0.000944895	-0.0182482	-0.0183661	-0.0281259	-0.0555202	-0.0156083	-0.0398601	-0.0770067	-0.0281571	0.0419443	-0.0511079	-0.086048	-0.0402422	0.0306239	-0.0484827	0.0722978	0.0912919	-0.0501611	0.0946359	-0.0969242	0.0241322	0.0836785	0.0188195	0.205377	-0.201125	0.0897845	-0.192228	0.0278115	0.11871
K01710	K09100 Metabolism	K09107 Glycan biosynthesis and metabolism; K09109 Metabolism of terpenoids and polyketides; K09110 Biosynthesis of other secondary metabolites	K00541 O-Antigen nucleotide sugar biosynthesis [PATH:ko00541]; K00523 Polyketide sugar unit biosynthesis [PATH:ko00523]; K01055 Biosynthesis of vancomycin group antibiotics [PATH:ko01055]; K00521 Streptomycin biosynthesis [PATH:ko00521]; K00525 Acarbose and validamycin biosynthesis [PATH:ko00525]	rfbB, rmlB, rffG; dTDP-glucose 4,6-dehydratase [EC:4.2.1.46]	0.0286421	-0.133831	-0.034459	0.0281609	-0.171617	-0.154469	-0.113781	0.106499	-0.0225466	-0.0731947	-0.065403	-0.0747599	-0.0142138	-0.0222413	0.00150883	0.110414	-0.000545964	0.00781409	0.0819701	-0.0121955	0.00131244	0.00256687	0.0829953	-0.119469	0.107014	0.0558668	-0.06113	0.0204465	0.110836	0.03178	0.102629	0.0550592	-0.118788	0.311952	0.0194803	-0.081376	-0.130006	0.0888561
K01711	K09100 Metabolism	K09101 Carbohydrate metabolism; K09107 Glycan biosynthesis and metabolism	K00051 Fructose and mannose metabolism [PATH:ko00051]; K00520 Amino sugar and nucleotide sugar metabolism [PATH:ko00520]; K00541 O-Antigen nucleotide sugar biosynthesis [PATH:ko00541]	gmd, GMDS; GDPmannose 4,6-dehydratase [EC:4.2.1.47]	0.0403583	-0.099224	0.0489855	0.085791	-0.088224	-0.120459	-0.0301498	-0.0212404	-0.00116835	-0.0767757	-0.0717347	-0.128188	-0.0754044	-0.0033565	0.0223786	0.0706905	0.0732369	0.0442044	0.0811788	0.0560967	0.0548626	0.0510584	0.0537769	-0.106029	0.0578742	0.0437078	-0.0355199	-0.0484395	0.109036	0.041601	0.0400304	0.0525495	-0.23722	0.357137	0.0719369	0.0150059	-0.0341378	0.0810244
K01712	K09100 Metabolism	K09105 Amino acid metabolism	K00340 Histidine metabolism [PATH:ko00340]	hutU, UROC1; urocanate hydratase [EC:4.2.1.49]	0.0299493	-0.0967128	0.0580155	0.078186	-0.0187928	-0.0726344	-0.0225414	-0.0333642	-0.0062013	-0.0924449	-0.0386417	-0.0893726	-0.0429666	-0.032696	0.035293	0.0522587	0.0947138	0.0133641	0.0969067	0.112546	0.0295032	0.0165571	0.0455199	-0.0926965	-0.0233106	0.0170938	-0.0526379	-0.084468	0.103195	0.0207279	-0.0309311	0.0477018	-0.24412	0.37236	0.0512822	0.0156335	-0.0306843	0.0915195
K01714	K09100 Metabolism	K09105 Amino acid metabolism; K09110 Biosynthesis of other secondary metabolites	K00300 Lysine biosynthesis [PATH:ko00300]; K00261 Monobactam biosynthesis [PATH:ko00261]	dapA; 4-hydroxy-tetrahydrodipicolinate synthase [EC:4.3.3.7]	-0.124898	-0.0216371	-0.111701	-0.125769	-0.0768285	-0.057892	-0.0165017	0.129758	0.0213687	0.0610215	0.0292461	-0.0789837	0.00117179	0.0647293	0.170127	0.0182006	-0.0411168	-0.0295772	0.0138879	-0.0558225	0.0125303	0.042884	0.0645787	-0.0526859	0.0474545	0.0551098	-0.0517202	0.0367913	0.0303084	0.0140427	0.138633	0.123208	-0.0211371	0.1731	-0.13672	-0.0110604	-0.225483	-0.0111514
K01715	K09100 Metabolism	K09101 Carbohydrate metabolism	K00650 Butanoate metabolism [PATH:ko00650]	crt; enoyl-CoA hydratase [EC:4.2.1.17]	-0.00953299	-0.0310612	-0.0208369	0.0244092	0.0853887	0.0700418	-0.0724473	-0.0107926	0.101291	0.0822579	0.0111549	0.0290568	0.0753585	0.0280842	0.0143393	-0.0141474	-0.0208558	0.0449345	0.0237219	-0.0593046	-0.02876	0.0231279	0.0474535	-0.0117518	0.00229739	0.00338268	0.068783	-0.0290225	-0.0751937	0.0246729	-0.0821851	-0.0392355	-0.0105647	-0.134248	0.0923184	0.0201507	0.165647	0.169086
K01719	K09100 Metabolism	K09108 Metabolism of cofactors and vitamins	K00860 Porphyrin metabolism [PATH:ko00860]	hemD, UROS; uroporphyrinogen-III synthase [EC:4.2.1.75]	0.031277	-0.0856328	0.0719196	0.080801	-0.0337776	-0.0844319	0.0131983	-0.0529441	-0.016324	-0.100136	-0.0607641	-0.127093	-0.0984539	-0.0400481	0.040646	0.0651759	0.0905796	0.0457086	0.0776894	0.0890501	0.0305944	0.024796	0.0533895	-0.0912646	0.0109008	0.0167216	-0.0556264	-0.0679198	0.10635	0.0171319	-0.00654432	0.0481981	-0.241841	0.360141	0.0189746	0.0449478	-0.060989	0.0684836
K01724	K09100 Metabolism; K09180 Brite Hierarchies	K09108 Metabolism of cofactors and vitamins; K09183 Protein families: signaling and cellular processes	K00790 Folate biosynthesis [PATH:ko00790]; K04147 Exosome [BR:ko04147]	PCBD, phhB; 4a-hydroxytetrahydrobiopterin dehydratase [EC:4.2.1.96]	0.119702	-0.00934418	0.0388938	0.0913298	-0.0126948	-0.00403606	-0.121634	0.00772691	0.00183815	0.00705138	-0.123095	-0.00727489	0.0667289	0.0223559	-0.130702	0.0181003	0.0703462	-0.0095286	0.0139731	0.0612673	-0.0411651	-0.000719887	0.00220055	0.0171721	-0.0865614	-0.0468209	0.0272159	-0.0233598	-0.0277132	0.0114972	-0.183734	-0.0348665	-0.0980899	0.10415	0.100621	-0.0606841	0.198811	0.156718
K01733	K09100 Metabolism	K09105 Amino acid metabolism; K09108 Metabolism of cofactors and vitamins	K00260 Glycine, serine and threonine metabolism [PATH:ko00260]; K00750 Vitamin B6 metabolism [PATH:ko00750]	thrC; threonine synthase [EC:4.2.3.1]	0.103293	0.00841253	0.0818023	0.0517089	-0.0913021	0.0191992	-0.0913233	0.0165977	-0.0486502	0.0200095	-0.0402757	-0.0799595	-0.112395	-0.0339923	-0.043187	-0.0922016	-0.0155979	0.0414323	-0.0133724	0.0616556	-0.0794929	-0.0437286	-0.0575145	0.00362246	0.0675468	0.0544788	-0.0862209	0.0206301	-0.0284979	-0.00559465	0.0598953	0.0103799	0.159914	-0.271532	0.126292	-0.119658	0.154423	0.141526
K01734	K09100 Metabolism	K09101 Carbohydrate metabolism	K00640 Propanoate metabolism [PATH:ko00640]	mgsA; methylglyoxal synthase [EC:4.2.3.3]	-0.0898748	0.0276718	-0.0689128	-0.0828727	0.105574	0.158966	0.0144124	0.04196	0.0204358	0.0785986	0.0529425	0.0663322	0.0292707	-0.0179608	0.0889923	-0.00561202	-0.140654	-0.0984826	-0.0330112	-0.145777	-0.0178214	-0.00748574	0.0309312	0.0475049	-0.0108116	-0.020158	-0.0175599	0.0253332	-0.163917	-0.0277358	0.0260561	-0.0114647	0.147767	-0.239066	-0.0571256	0.0287154	-0.0365963	-0.0661759
K01735	K09100 Metabolism	K09105 Amino acid metabolism	K00400 Phenylalanine, tyrosine and tryptophan biosynthesis [PATH:ko00400]	aroB; 3-dehydroquinate synthase [EC:4.2.3.4]	-0.00644951	-0.0965336	-0.0097411	0.0332818	-0.0869246	-0.0205841	-0.11625	0.0943229	-0.0122013	-0.00695402	-0.0354209	-0.170146	-0.118338	-0.0148856	0.0942314	0.0640869	-0.0229443	0.0466211	0.0556519	0.0297571	-0.0223534	0.000939009	0.0742819	-0.113271	0.151035	0.0978486	-0.0534827	-0.0193788	0.0360089	0.0730905	0.103729	0.0583534	-0.151084	0.229862	0.0918482	-0.0449911	-0.000102396	0.204767
K01736	K09100 Metabolism	K09105 Amino acid metabolism	K00400 Phenylalanine, tyrosine and tryptophan biosynthesis [PATH:ko00400]	aroC; chorismate synthase [EC:4.2.3.5]	-0.0126216	-0.11238	0.00333584	0.067826	-0.0968523	-0.0244766	-0.121373	0.0696199	0.00511798	0.0102997	-0.0272424	-0.175484	-0.109846	-0.00408599	0.0879118	0.083827	-0.0416798	0.0601643	0.0591315	0.0252838	-0.0188941	-0.00258858	0.0834131	-0.117383	0.156507	0.102254	-0.0760412	-0.019262	0.0534116	0.0768983	0.0862667	0.0682255	-0.134947	0.204666	0.101046	-0.0793898	0.0394173	0.280206
K01737	K09100 Metabolism; K09180 Brite Hierarchies	K09108 Metabolism of cofactors and vitamins; K09182 Protein families: genetic information processing	K00790 Folate biosynthesis [PATH:ko00790]; K03016 Transfer RNA biogenesis [BR:ko03016]	queD, ptpS, PTS; 6-pyruvoyltetrahydropterin/6-carboxytetrahydropterin synthase [EC:4.2.3.12 4.1.2.50]	0.0729778	-0.119388	0.0699412	0.120868	-0.0969319	-0.109884	-0.0745021	-0.010444	-0.0226281	-0.0891844	-0.0970349	-0.128094	-0.0677932	0.0121242	-0.0355844	0.0434024	0.0987678	0.0786542	0.0774427	0.0928137	0.0134694	0.0311405	0.037387	-0.103565	0.0595773	0.0509377	-0.0241121	-0.0397092	0.117475	0.0389569	0.0217869	0.0490089	-0.199513	0.330226	0.111563	-0.0805841	0.0587786	0.180673
K01738	K09100 Metabolism	K09102 Energy metabolism; K09105 Amino acid metabolism	K00920 Sulfur metabolism [PATH:ko00920]; K00270 Cysteine and methionine metabolism [PATH:ko00270]	cysK; cysteine synthase [EC:2.5.1.47]	-0.063623	-0.0143865	-0.0911627	-0.0183407	-0.000220608	0.0972423	-0.120407	0.0948986	0.0769101	0.111601	-0.0105726	0.0225249	0.0782313	0.0771588	0.0617779	-0.0631576	-0.0893789	0.00552029	-0.0369117	-0.0679496	-0.00503056	0.00643236	0.0121784	-0.00182478	0.119124	0.0542873	0.0256608	0.0603343	-0.0847627	0.045921	0.052781	0.00367096	0.0879203	-0.179578	0.037323	-0.0479884	0.083011	0.148489
K01740	K09100 Metabolism	K09105 Amino acid metabolism	K00270 Cysteine and methionine metabolism [PATH:ko00270]	metY; O-acetylhomoserine (thiol)-lyase [EC:2.5.1.49]	-0.037407	-0.0508156	-0.0371316	-0.0513385	-0.0102808	0.0287836	-0.0460704	0.0931731	-0.0372919	-0.00208467	0.0199419	-0.0424849	-0.0351895	-0.0155895	0.0779262	0.00732423	0.0112867	-0.0330553	0.0548886	-0.0184097	0.0136496	0.0202817	0.0917658	-0.0956506	0.0794317	0.0535622	-0.0247131	0.043207	-0.0478251	0.0412423	0.0810696	0.04482	-0.181756	0.23759	-0.0895403	0.139975	-0.189572	0.0205028
K01744	K09100 Metabolism	K09105 Amino acid metabolism	K00250 Alanine, aspartate and glutamate metabolism [PATH:ko00250]	aspA; aspartate ammonia-lyase [EC:4.3.1.1]	-0.00627466	-0.063304	-0.0194125	-0.0546458	-0.0563343	-0.10573	0.0316188	0.0324762	-0.0391807	-0.0336692	-0.00749258	0.014219	-0.0518313	-0.0430251	0.0812047	0.0991571	0.0206177	0.0383146	0.0479959	0.0357958	0.0763995	0.0313732	0.00702911	-0.0399074	-0.0110763	-0.0376084	-0.0418708	-0.0663673	0.114266	-0.0226525	0.0397037	-0.0328503	-0.136824	0.0987197	-0.225105	0.365727	-0.363099	-0.343027
K01745	K09100 Metabolism	K09105 Amino acid metabolism	K00340 Histidine metabolism [PATH:ko00340]	hutH, HAL; histidine ammonia-lyase [EC:4.3.1.3]	-0.0177841	-0.0955486	0.0499501	0.0613988	-0.0102507	-0.063674	0.0061129	-0.0343476	-0.00319779	-0.0944824	-0.0112041	-0.110933	-0.060017	-0.0118508	0.0405726	0.0346537	0.0480837	0.022798	0.0806979	0.0722916	0.0172401	0.0173105	0.0591122	-0.094074	0.016065	0.0439434	-0.0448393	-0.0583649	0.0924745	0.0346053	0.00548402	0.0823562	-0.181843	0.337085	0.080126	-0.0867522	0.0206082	0.167742
K01749	K09100 Metabolism	K09108 Metabolism of cofactors and vitamins	K00860 Porphyrin metabolism [PATH:ko00860]	hemC, HMBS; hydroxymethylbilane synthase [EC:2.5.1.61]	-0.04003	0.00654039	-0.0613171	-0.0587385	0.0156038	0.0522967	-0.0243763	0.0860556	-0.0543952	-0.0197584	0.0187792	0.111826	0.102478	0.0338818	-0.070301	0.00319823	-0.11297	-0.00987559	-0.00944575	-0.124931	-0.058111	-0.0173889	0.00277445	0.0235951	-0.00687264	0.03532	-0.0189187	0.0785165	-0.0193808	-0.0282632	0.0685851	0.0820148	0.322504	-0.19485	0.109354	-0.415684	0.152115	0.138896
K01751	K09190 Not Included in Pathway or Brite	K09191 Unclassified: metabolism	K99980 Enzymes with EC numbers	E4.3.1.15; diaminopropionate ammonia-lyase [EC:4.3.1.15]	0.0182931	0.0848955	0.0152818	0.00382811	0.0522879	0.019423	0.096357	-0.0619158	-0.046998	-0.00156076	0.0535197	0.0988751	0.0483333	-0.0946895	0.00380486	-0.0185806	-0.0407143	-0.0617787	-0.03162	0.0354521	0.0321907	-0.0234331	-0.0723133	0.066086	-0.0932975	0.0644137	0.06836	0.0141905	-0.0508709	-0.0525977	-0.0275813	-0.019288	0.112109	-0.166269	-0.0757693	0.0889819	-0.0864457	-0.270462
K01752	K09100 Metabolism	K09105 Amino acid metabolism	K00260 Glycine, serine and threonine metabolism [PATH:ko00260]; K00270 Cysteine and methionine metabolism [PATH:ko00270]	E4.3.1.17, sdaA, sdaB, tdcG; L-serine dehydratase [EC:4.3.1.17]	-0.0566312	-0.0299362	-0.0428806	-0.0339007	0.0590708	0.0975912	-0.04179	0.0454681	0.0423464	0.0633036	-0.00138329	-0.043558	-0.00627923	-0.0510727	0.152579	0.0195232	-0.0218607	-0.037576	0.0353619	-0.0074275	0.00772291	0.00491109	0.044607	-0.0304054	0.0015419	0.00111642	-0.00841485	-0.0435623	-0.09273	0.0274519	0.00570172	-0.0489249	-0.11263	0.0149124	-0.0408947	0.196724	-0.0810851	-0.0139485
K01754	K09100 Metabolism	K09105 Amino acid metabolism	K00260 Glycine, serine and threonine metabolism [PATH:ko00260]; K00290 Valine, leucine and isoleucine biosynthesis [PATH:ko00290]	E4.3.1.19, ilvA, tdcB; threonine dehydratase [EC:4.3.1.19]	-0.0912381	-0.0636453	-0.081587	-0.0453103	0.00242543	0.0793273	-0.0837111	0.123128	-0.00404802	0.0440523	-0.0161339	-0.00974806	0.00923423	0.0270794	0.0820319	0.0195835	-0.129911	-0.0250214	-0.0111803	-0.116392	-0.0597286	-0.0218493	0.026546	0.0155102	0.0242571	0.0134702	0.0266217	0.0668485	-0.142344	0.0163978	0.0468201	-0.0171149	0.123844	-0.14005	0.0299148	-0.104518	0.049176	0.11886
K01755	K09100 Metabolism; K09180 Brite Hierarchies	K09105 Amino acid metabolism; K09183 Protein families: signaling and cellular processes	K00250 Alanine, aspartate and glutamate metabolism [PATH:ko00250]; K00220 Arginine biosynthesis [PATH:ko00220]; K04147 Exosome [BR:ko04147]	argH, ASL; argininosuccinate lyase [EC:4.3.2.1]	0.0359275	-0.105091	-0.0116782	-0.0188675	-0.07363	0.0144996	-0.0993305	0.10635	-0.062679	-0.0247405	-0.0426819	0.00266217	-0.0417253	-0.0419967	-0.0328586	-0.057053	-0.0632963	-0.0155032	0.0406846	-0.0591781	-0.0726329	-0.0421331	0.0211729	-0.0355297	0.0539567	0.053509	-0.0489674	0.0794666	-0.118095	-0.0268121	0.078047	-0.000580959	0.219762	-0.248153	0.0890609	-0.166392	0.031719	0.0834895
K01756	K09100 Metabolism	K09104 Nucleotide metabolism; K09105 Amino acid metabolism	K00230 Purine metabolism [PATH:ko00230]; K00250 Alanine, aspartate and glutamate metabolism [PATH:ko00250]	purB, ADSL; adenylosuccinate lyase [EC:4.3.2.2]	0.0149958	-0.0932565	0.0122814	0.0780332	-0.0804714	-0.0226042	-0.124835	0.0507402	0.0216718	-0.00225246	-0.0557722	-0.160799	-0.0944775	0.00948312	0.101082	0.0549694	-0.00516098	0.0554337	0.0760032	0.0435646	0.00943036	0.0212989	0.0817908	-0.128714	0.145389	0.0892738	-0.0654828	-0.0338251	0.0683556	0.0735077	0.076624	0.0402056	-0.204818	0.246186	0.118091	-0.00439536	0.0260103	0.240393
K01759	K09100 Metabolism	K09101 Carbohydrate metabolism	K00620 Pyruvate metabolism [PATH:ko00620]	GLO1, gloA; lactoylglutathione lyase [EC:4.4.1.5]	-0.107529	-0.0503914	-0.0778569	-0.0597889	0.00937152	0.094726	-0.0406139	0.0851429	0.0304667	0.0480034	0.0663686	-0.0506373	0.0231454	0.0166618	0.141135	0.0499812	-0.0975672	-0.0194315	0.00345842	-0.0983467	-0.0437003	0.0147673	0.0566637	-0.0111332	0.0194694	0.0403247	0.00422879	0.0146973	-0.0977174	0.0547215	0.0434592	0.0737308	0.0756429	0.00475686	0.0527657	-0.196774	0.0606056	0.244597
K01760	K09100 Metabolism	K09105 Amino acid metabolism; K09106 Metabolism of other amino acids	K00270 Cysteine and methionine metabolism [PATH:ko00270]; K00450 Selenocompound metabolism [PATH:ko00450]	metC; cysteine-S-conjugate beta-lyase [EC:4.4.1.13]	0.0240126	-0.03085	0.0438485	0.0198113	0.0548348	-0.00861204	-0.0192674	0.0115268	-0.077822	-0.137415	-0.0507924	0.0427413	-0.0253266	-0.00214432	0.0245562	-0.00886832	0.0961753	0.00204195	0.0844249	0.0514768	0.000884257	0.0215816	0.0268968	-0.0723259	-0.00641926	-0.0303898	0.0197759	-0.0511907	0.0520173	0.0157108	0.00553761	-0.0463129	-0.148482	0.123874	0.00111313	0.139353	-0.0477606	-0.044897
K01761	K09100 Metabolism	K09105 Amino acid metabolism; K09106 Metabolism of other amino acids	K00270 Cysteine and methionine metabolism [PATH:ko00270]; K00450 Selenocompound metabolism [PATH:ko00450]	E4.4.1.11; methionine-gamma-lyase [EC:4.4.1.11]	-0.0569797	-0.0554335	0.0154336	0.0423354	-0.0298518	-0.0265402	-0.00664484	-0.00835783	0.00130769	-0.0199508	0.0326655	-0.038895	0.0179048	0.0947892	-0.0801043	-0.0263504	-0.086181	0.018211	-0.00726345	-0.0620907	-0.0265136	0.00323285	0.0416708	-0.0159256	0.0640988	0.050594	0.0414118	0.0449331	-0.0134552	0.0782702	-0.0320855	0.0701231	0.117239	-0.014961	0.132789	-0.319895	0.219351	0.253684
K01768	K09100 Metabolism; K09140 Cellular Processes; K09150 Organismal Systems	K09104 Nucleotide metabolism; K09143 Cell growth and death; K09145 Cellular community - prokaryotes; K09149 Aging	K00230 Purine metabolism [PATH:ko00230]; K04113 Meiosis - yeast [PATH:ko04113]; K02025 Biofilm formation - Pseudomonas aeruginosa [PATH:ko02025]; K04213 Longevity regulating pathway - multiple species [PATH:ko04213]	E4.6.1.1; adenylate cyclase [EC:4.6.1.1]	0.0925492	0.0285142	0.0812455	0.0363417	-0.166097	-0.127497	0.0178502	-0.0441967	-0.0459868	-0.0634938	0.0133567	-0.0435481	-0.0591249	0.0679654	-0.103827	-0.0221265	0.0771646	0.0473271	0.0146078	0.00510994	-0.0478289	-0.0379773	0.0172538	-0.053522	0.083288	0.050902	-0.0147499	0.0621834	0.0720583	0.00899957	0.090754	0.0588806	0.0975282	0.036652	0.0165466	-0.194975	0.013409	0.0203682
K01770	K09100 Metabolism	K09109 Metabolism of terpenoids and polyketides	K00900 Terpenoid backbone biosynthesis [PATH:ko00900]	ispF; 2-C-methyl-D-erythritol 2,4-cyclodiphosphate synthase [EC:4.6.1.12]	-0.0652164	-0.0694523	-0.0402995	0.0269011	-0.0257369	0.0662087	-0.134623	0.0905781	0.0441648	0.0321982	-0.0203934	-0.112867	-0.0379221	0.0281718	0.125985	0.0630775	-0.076643	-0.0147919	0.0881482	-0.0405048	0.00157234	0.0161963	0.125345	-0.125391	0.109534	0.0755383	-0.0341367	-0.00654747	0.00587717	0.093791	0.0519767	0.0793469	-0.0596604	0.158725	0.0961492	-0.132351	0.0400517	0.213248
K01772	K09100 Metabolism	K09108 Metabolism of cofactors and vitamins	K00860 Porphyrin metabolism [PATH:ko00860]	hemH, FECH; protoporphyrin/coproporphyrin ferrochelatase [EC:4.98.1.1 4.99.1.9]	0.0971511	-0.0717548	0.0764297	-0.025666	0.0109199	-0.0678006	0.066423	-0.0452102	-0.0898412	-0.159734	-0.0954881	0.0621824	0.00390114	-0.0522897	-0.0474472	0.0339519	0.10499	0.0262721	0.111077	0.00445243	-0.0435964	-0.0249465	0.057455	-0.0577894	-0.139173	-0.0720969	0.00750659	0.0296205	0.0340038	-0.0588991	-0.0698702	0.0321518	-0.0263446	0.13411	-0.047317	-0.010717	-0.0962316	-0.0900427
K01775	K09100 Metabolism; K09160 Human Diseases; K09180 Brite Hierarchies	K09106 Metabolism of other amino acids; K09175 Drug resistance: antimicrobial; K09181 Protein families: metabolism	K00470 D-Amino acid metabolism [PATH:ko00470]; K01502 Vancomycin resistance [PATH:ko01502]; K01011 Peptidoglycan biosynthesis and degradation proteins [BR:ko01011]	alr; alanine racemase [EC:5.1.1.1]	-0.0559432	-0.114999	-0.0119444	0.0604283	-0.0401705	0.0202806	-0.091155	0.0479617	0.0242928	-0.00410621	0.0442223	-0.103509	-0.062319	-0.0661741	0.123197	0.0273873	-0.106122	0.0237312	0.080161	-0.0535393	-0.0208807	0.00675687	0.102025	-0.114337	0.141835	0.101677	-0.0667163	-0.0151023	0.00653223	0.0687178	0.0852623	0.0287926	-0.00298043	-0.00606813	0.213331	-0.163043	0.135232	0.317796
K01776	K09100 Metabolism; K09180 Brite Hierarchies	K09106 Metabolism of other amino acids; K09181 Protein families: metabolism	K00470 D-Amino acid metabolism [PATH:ko00470]; K01011 Peptidoglycan biosynthesis and degradation proteins [BR:ko01011]	murI; glutamate racemase [EC:5.1.1.3]	0.0424297	-0.0736999	0.0325368	0.0431042	0.0004774	-0.00697935	-0.0458587	-0.00752813	0.0149604	-0.00223366	-0.0479361	-0.0857036	-0.0806937	-0.103656	0.104224	0.0601536	0.0789116	0.0226541	0.0827736	0.0863226	0.0141839	0.00945528	0.0490128	-0.0778282	-0.00749871	-0.0238281	-0.0670584	-0.0757552	0.0289323	0.00616969	-0.0336256	-0.0189183	-0.261104	0.18313	-0.0623573	0.296821	-0.152787	-0.0298937
K01778	K09100 Metabolism	K09105 Amino acid metabolism; K09106 Metabolism of other amino acids	K00300 Lysine biosynthesis [PATH:ko00300]; K00470 D-Amino acid metabolism [PATH:ko00470]	dapF; diaminopimelate epimerase [EC:5.1.1.7]	-0.0196918	-0.046754	0.0101653	-0.0335059	0.0680722	0.110333	-0.00324322	0.0260123	-0.0288516	-0.0474543	0.0140944	-0.0725215	-0.0814444	-0.0355267	0.169876	0.0312923	-0.0855922	-0.023525	0.0635338	-0.107802	-0.0395846	-0.00396769	0.0983804	-0.0662163	0.0318517	0.0526656	-0.0382955	-0.0158214	-0.0780113	0.00290645	0.095805	0.0677167	-0.0126896	0.137642	0.034729	-0.110931	-0.0544249	0.130546
K01779	K09100 Metabolism; K09180 Brite Hierarchies	K09105 Amino acid metabolism; K09106 Metabolism of other amino acids; K09109 Metabolism of terpenoids and polyketides; K09181 Protein families: metabolism	K00250 Alanine, aspartate and glutamate metabolism [PATH:ko00250]; K00470 D-Amino acid metabolism [PATH:ko00470]; K01054 Nonribosomal peptide structures [PATH:ko01054]; K01008 Polyketide biosynthesis proteins [BR:ko01008]	racD; aspartate racemase [EC:5.1.1.13]	-0.0624703	0.0293577	-0.0809188	-0.0990031	0.0974521	0.0644588	0.0116479	0.0335145	0.0646293	0.0895667	0.0176096	0.0562033	0.0781221	0.0619237	0.16026	-0.0212359	0.00803325	0.0113151	0.00155003	-0.016429	0.0508574	0.0536812	0.0180154	0.00627336	-0.0324683	-0.0197015	0.0642411	-0.0436829	-0.0486174	0.0118074	-0.0209602	-0.0943255	-0.138588	-0.0377207	-0.167917	0.358919	-0.125903	-0.15427
K01783	K09100 Metabolism	K09101 Carbohydrate metabolism; K09102 Energy metabolism	K00030 Pentose phosphate pathway [PATH:ko00030]; K00040 Pentose and glucuronate interconversions [PATH:ko00040]; K00710 Carbon fixation in photosynthetic organisms [PATH:ko00710]	rpe, RPE; ribulose-phosphate 3-epimerase [EC:5.1.3.1]	-0.0231695	-0.0405535	-0.0327238	-0.00597599	-0.061002	-0.0239456	-0.0750222	0.0784769	0.0121638	0.00874596	-0.0275465	-0.130806	-0.0589647	-0.000343709	0.129937	0.0745303	-0.0105192	0.0071839	0.0725935	-0.00438138	0.0125526	0.0264245	0.101816	-0.124648	0.121708	0.074329	-0.0468576	-0.018747	0.0689258	0.0602609	0.109442	0.0631511	-0.222128	0.274207	0.0444282	0.081087	-0.0790382	0.099391
K01784	K09100 Metabolism	K09101 Carbohydrate metabolism; K09107 Glycan biosynthesis and metabolism	K00052 Galactose metabolism [PATH:ko00052]; K00520 Amino sugar and nucleotide sugar metabolism [PATH:ko00520]; K00541 O-Antigen nucleotide sugar biosynthesis [PATH:ko00541]	galE, GALE; UDP-glucose 4-epimerase [EC:5.1.3.2]	-0.00202039	-0.0714932	0.00614416	0.028517	-0.0788785	0.0003818	-0.0776527	0.0727926	-0.0473996	-0.0721965	-0.0363033	-0.0886365	-0.114031	-0.0467779	0.0236881	0.0592108	-0.0118441	0.073389	0.112925	-0.0139524	-0.0229823	0.000157285	0.0887772	-0.147803	0.112982	0.115214	-0.050176	0.0441775	0.117067	0.0901344	0.11543	0.115287	0.0329633	0.130468	0.11151	-0.209036	-0.0428767	0.145242
K01785	K09100 Metabolism	K09101 Carbohydrate metabolism	K00010 Glycolysis / Gluconeogenesis [PATH:ko00010]; K00052 Galactose metabolism [PATH:ko00052]	galM, GALM; aldose 1-epimerase [EC:5.1.3.3]	0.0156192	-0.087887	0.00258182	0.077195	-0.0712566	-0.0807248	-0.0768318	0.0262674	0.0244206	-0.0452612	-0.0749573	-0.115019	-0.065367	-0.030748	0.055167	0.0251223	0.112919	-0.0179628	0.0804832	0.11464	0.0462655	0.0192752	0.038218	-0.106694	0.0469118	0.0443291	-0.0146994	-0.01782	0.057618	0.0195801	0.0318991	0.0234797	-0.346642	0.418604	-0.0410159	0.202661	-0.156479	0.0175048
K01787	K09100 Metabolism	K09101 Carbohydrate metabolism	K00520 Amino sugar and nucleotide sugar metabolism [PATH:ko00520]	RENBP; N-acylglucosamine 2-epimerase [EC:5.1.3.8]	-0.0742629	0.0277616	-0.0825202	-0.00220455	-0.0424219	-0.0151294	-0.0625238	0.0801921	0.0219993	0.0342762	0.0311037	0.0324264	0.107523	-0.0139563	0.0258878	-0.0098535	-0.000455092	-0.0949833	0.0148488	-0.0537112	0.0757881	0.0538874	0.0351773	-0.0426818	0.0673471	0.0841884	-0.00773478	0.00900516	0.0679129	0.0483021	0.0460815	0.0987489	-0.054306	0.143289	-0.047182	0.00413944	-0.124289	-0.0255804
K01788	K09100 Metabolism	K09101 Carbohydrate metabolism	K00520 Amino sugar and nucleotide sugar metabolism [PATH:ko00520]	nanE; N-acylglucosamine-6-phosphate 2-epimerase [EC:5.1.3.9]	0.0130035	0.115082	-0.00494028	-0.037349	0.00345274	0.00349329	0.0783613	-0.0248669	-0.0437356	0.0180329	0.0334623	0.0910716	-0.0120909	-0.0803265	-0.0513771	0.116447	-0.0577732	-0.087188	-0.0612338	-0.00184418	-0.0154	-0.0797259	-0.0710044	0.112463	-0.126217	-0.0777439	-0.0431412	0.00558205	-0.0473522	-0.0874933	-0.0652068	-0.0501735	0.0284677	-0.077	-0.218691	0.222297	-0.21904	-0.297004
K01790	K09100 Metabolism	K09107 Glycan biosynthesis and metabolism; K09109 Metabolism of terpenoids and polyketides; K09110 Biosynthesis of other secondary metabolites	K00541 O-Antigen nucleotide sugar biosynthesis [PATH:ko00541]; K00523 Polyketide sugar unit biosynthesis [PATH:ko00523]; K00521 Streptomycin biosynthesis [PATH:ko00521]	rfbC, rmlC; dTDP-4-dehydrorhamnose 3,5-epimerase [EC:5.1.3.13]	0.0563051	-0.044095	0.0641724	0.0711497	-0.0783908	-0.106289	-0.00313962	-0.0423405	-0.0013477	-0.0329588	-0.0965405	-0.128179	-0.0912141	-0.0460249	-0.0160073	0.0216264	0.0942738	0.0502618	0.0334822	0.0912097	0.0504499	0.0217919	0.00722961	-0.057687	0.0339444	0.0044393	-0.0561009	-0.0678284	0.099947	-0.0193839	0.0565697	0.0497558	-0.271983	0.349715	0.00144407	0.131928	-0.101269	-0.0311136
K01791	K09100 Metabolism; K09130 Environmental Information Processing; K09140 Cellular Processes	K09101 Carbohydrate metabolism; K09107 Glycan biosynthesis and metabolism; K09132 Signal transduction; K09145 Cellular community - prokaryotes	K00520 Amino sugar and nucleotide sugar metabolism [PATH:ko00520]; K00541 O-Antigen nucleotide sugar biosynthesis [PATH:ko00541]; K02020 Two-component system [PATH:ko02020]; K05111 Biofilm formation - Vibrio cholerae [PATH:ko05111]	wecB; UDP-N-acetylglucosamine 2-epimerase (non-hydrolysing) [EC:5.1.3.14]	-0.0391743	-0.144506	0.0271972	0.0684545	-0.00964201	0.0123948	-0.0604408	-0.0173809	0.0626962	-0.00410517	-0.0317432	-0.125094	-0.0447732	-0.0395157	0.112171	0.0982709	-0.0536914	0.115389	0.0640829	0.0170016	0.0601511	0.0768968	0.0779506	-0.093618	0.0976947	0.0531658	-0.04553	-0.0920683	0.0505797	0.0951018	-0.00941213	0.0182266	-0.0612903	0.0340901	0.100551	-0.0524286	0.0953058	0.254517
K01802	K09190 Not Included in Pathway or Brite	K09191 Unclassified: metabolism	K99980 Enzymes with EC numbers	E5.2.1.8; peptidylprolyl isomerase [EC:5.2.1.8]	0.0512285	-0.0649704	0.0442273	0.056144	-0.061998	-0.0377459	-0.0226273	0.000867058	-0.0564832	-0.111154	-0.052331	-0.0286937	-0.0416431	-0.0567315	-0.0278515	0.0207824	0.0406318	0.0215281	0.0954349	-0.00624113	-0.0199856	0.00262093	0.0338952	-0.0705466	-0.0400218	0.0266789	-0.0482549	0.0286305	0.064142	-0.000722903	0.0209666	0.113525	0.0567371	0.147045	0.0239537	-0.2239	-0.0687995	0.120268
K01803	K09100 Metabolism; K09180 Brite Hierarchies	K09101 Carbohydrate metabolism; K09102 Energy metabolism; K09183 Protein families: signaling and cellular processes	K00010 Glycolysis / Gluconeogenesis [PATH:ko00010]; K00051 Fructose and mannose metabolism [PATH:ko00051]; K00562 Inositol phosphate metabolism [PATH:ko00562]; K00710 Carbon fixation in photosynthetic organisms [PATH:ko00710]; K04147 Exosome [BR:ko04147]	TPI, tpiA; triosephosphate isomerase (TIM) [EC:5.3.1.1]	0.0187732	-0.0833981	-0.0184679	0.0599613	-0.0666472	-0.0876259	-0.102346	0.0304045	0.0730899	0.0337959	-0.0735264	-0.11017	-0.0429159	0.032038	0.111369	0.0717812	0.0393437	0.051767	0.0430689	0.0716221	0.100273	0.0757452	0.0381456	-0.0875418	0.111784	0.021328	-0.0226516	-0.0873744	0.120759	0.047303	0.0395878	-0.0417835	-0.347144	0.243985	0.0228014	0.316626	-0.0804397	0.001024
K01804	K09100 Metabolism	K09101 Carbohydrate metabolism	K00040 Pentose and glucuronate interconversions [PATH:ko00040]	araA; L-arabinose isomerase [EC:5.3.1.4]	0.124278	-0.00225051	0.0485461	0.0302299	0.0274028	-0.0720214	0.0502463	-0.0805725	-0.0203234	0.0133744	-0.00692656	0.08779	0.0371156	-0.105338	-0.14912	0.0410072	-0.0029058	-0.0659773	-0.0382204	0.0415766	0.0572673	-0.00667266	-0.0993345	0.108271	-0.15029	-0.112457	0.00520121	-0.0481975	-0.0467951	-0.0725295	-0.10872	-0.113272	-0.134732	-0.0373461	-0.077811	0.348095	-0.0875499	-0.293454
K01805	K09100 Metabolism	K09101 Carbohydrate metabolism	K00040 Pentose and glucuronate interconversions [PATH:ko00040]; K00051 Fructose and mannose metabolism [PATH:ko00051]	xylA; xylose isomerase [EC:5.3.1.5]	0.103832	-0.0756209	0.0678513	0.103039	-0.0743544	-0.0449239	-0.0822998	0.00135213	-0.0543524	-0.134084	-0.098931	-0.0195209	-0.0273373	-0.0179358	-0.0522703	-0.0112712	0.0898595	-0.0181226	0.122807	0.0586297	-0.00338826	0.00568025	0.0424545	-0.0979894	-0.0386766	0.0112106	-0.0535448	0.0103067	0.0366501	-0.0124075	-0.0138547	0.0736263	-0.0497151	0.243902	0.0715973	-0.180371	0.00349792	0.0977517
K01807	K09100 Metabolism	K09101 Carbohydrate metabolism; K09102 Energy metabolism	K00030 Pentose phosphate pathway [PATH:ko00030]; K00710 Carbon fixation in photosynthetic organisms [PATH:ko00710]	rpiA; ribose 5-phosphate isomerase A [EC:5.3.1.6]	0.104629	0.0761464	0.086823	0.0636093	-0.00984777	-0.0466731	0.0682327	-0.121529	-0.00131717	-0.02285	0.00738565	0.025882	-0.0188762	0.0321343	-0.174664	-0.0961251	0.128236	0.00597629	-0.0737441	0.155668	-0.0247547	-0.0710035	-0.12921	0.0850765	-0.0637476	-0.0858697	0.0273979	0.0234911	0.0207897	-0.0556552	-0.0459311	-0.111087	-0.0322461	-0.0316496	-0.0358348	0.0629936	0.0826219	-0.0544255
K01808	K09100 Metabolism	K09101 Carbohydrate metabolism; K09102 Energy metabolism	K00030 Pentose phosphate pathway [PATH:ko00030]; K00051 Fructose and mannose metabolism [PATH:ko00051]; K00710 Carbon fixation in photosynthetic organisms [PATH:ko00710]	rpiB; ribose 5-phosphate isomerase B [EC:5.3.1.6]	0.0177035	-0.072463	0.00288125	0.0556206	-0.0789059	-0.000439275	-0.125712	0.0668208	0.00640067	0.0211122	-0.0289387	-0.138766	-0.0850458	-0.0425277	0.0930947	0.0872176	-0.0616114	0.0335847	0.0916192	0.0241751	-0.0342498	-0.0224231	0.0904217	-0.118867	0.0967279	0.0757432	-0.0764497	-0.01362	0.0134795	0.0347717	0.0572568	0.0535323	-0.103934	0.102951	0.109207	-0.0186553	0.0269621	0.214998
K01809	K09100 Metabolism	K09101 Carbohydrate metabolism; K09107 Glycan biosynthesis and metabolism	K00051 Fructose and mannose metabolism [PATH:ko00051]; K00520 Amino sugar and nucleotide sugar metabolism [PATH:ko00520]; K00541 O-Antigen nucleotide sugar biosynthesis [PATH:ko00541]	manA, MPI; mannose-6-phosphate isomerase [EC:5.3.1.8]	0.0592551	-0.0442124	0.0535191	0.122125	-0.110601	-0.121695	-0.0568299	-0.040422	0.03867	-0.00539735	-0.0784724	-0.134075	-0.0550913	-0.0202034	-0.0877516	0.0736051	0.0406058	0.057154	0.00484406	0.115349	0.0340628	0.0129663	-0.0162958	-0.0247792	0.0349812	-0.0379649	-0.0492227	-0.074837	0.111438	0.0234925	-0.0150734	-0.00458633	-0.202617	0.239998	0.108882	0.0182469	0.0634416	0.090852
K01810	K09100 Metabolism; K09180 Brite Hierarchies	K09101 Carbohydrate metabolism; K09183 Protein families: signaling and cellular processes	K00010 Glycolysis / Gluconeogenesis [PATH:ko00010]; K00030 Pentose phosphate pathway [PATH:ko00030]; K00500 Starch and sucrose metabolism [PATH:ko00500]; K00520 Amino sugar and nucleotide sugar metabolism [PATH:ko00520]; K04147 Exosome [BR:ko04147]	GPI, pgi; glucose-6-phosphate isomerase [EC:5.3.1.9]	0.0449721	-0.0818026	0.0333766	0.102573	-0.130978	-0.0537574	-0.14122	0.0289956	0.0459823	0.0283779	-0.0838015	-0.180631	-0.0997868	-0.0209672	0.0725139	0.070015	0.0119719	0.0597874	0.0825451	0.0740196	-0.00434209	-0.0175447	0.0710849	-0.127444	0.125876	0.0658352	-0.0481406	-0.0256253	0.0815619	0.0816621	0.0495369	0.0289561	-0.216909	0.222222	0.0836847	0.0703373	-0.000175758	0.160519
K01811	K09190 Not Included in Pathway or Brite	K09191 Unclassified: metabolism	K99980 Enzymes with EC numbers	xylS, yicI; alpha-D-xyloside xylohydrolase [EC:3.2.1.177]	0.056892	-0.0779781	0.0715069	0.0489473	-0.0128927	-0.0502457	0.0656295	-0.073564	-0.0476012	-0.117911	-0.0363195	-0.00379087	-0.0596898	-0.0589967	-0.0690817	0.00888728	0.0182686	-0.0739702	0.0219378	0.0309248	0.0348922	0.0207736	0.00204558	-0.0110718	-0.0302403	-0.0277441	-0.0522793	-0.0294793	-0.0385523	-0.0430759	0.0163926	0.0240477	-0.233917	0.296017	0.0219229	0.0919205	-0.0354437	-0.00290179
K01812	K09100 Metabolism	K09101 Carbohydrate metabolism	K00040 Pentose and glucuronate interconversions [PATH:ko00040]	uxaC; glucuronate isomerase [EC:5.3.1.12]	0.0587393	-0.0407015	0.0117571	0.0583256	-0.0744591	-0.0718428	-0.079223	0.0342223	-0.0126432	-0.048935	-0.08354	-0.0440319	-0.0242201	-0.0118156	0.00500893	-0.0265268	0.0975516	-0.0284654	0.0680622	0.0710208	0.0436053	0.0165803	0.0362159	-0.0976427	0.0566674	0.046872	-0.0612883	0.025086	0.0790464	-0.0177093	0.0772603	0.0384328	-0.187118	0.286626	-0.0540449	0.0921496	-0.149963	-0.0508963
K01813	K09100 Metabolism	K09101 Carbohydrate metabolism	K00051 Fructose and mannose metabolism [PATH:ko00051]	rhaA; L-rhamnose isomerase [EC:5.3.1.14]	-0.0202571	0.016932	-0.0372928	0.0212986	0.059471	0.0554713	0.00631984	0.0109664	-0.0139642	-0.011706	0.0166531	0.0679375	0.0263247	-0.0490321	-0.022442	0.0139468	-0.104081	-0.144598	-0.113611	-0.070077	0.0653883	0.0401806	-0.100133	0.142599	-0.0797943	-0.0559563	0.0539398	0.0265343	-0.110891	-0.0323762	0.00114702	0.011126	0.00713465	-0.0142947	0.0034152	0.0267871	-0.0218579	-0.0674443
K01814	K09100 Metabolism	K09105 Amino acid metabolism	K00340 Histidine metabolism [PATH:ko00340]	hisA; phosphoribosylformimino-5-aminoimidazole carboxamide ribotide isomerase [EC:5.3.1.16]	-0.0386646	-0.0737757	-0.0416736	-0.0340684	0.0095423	0.110621	-0.0597573	0.106592	-0.0682012	-0.0139755	-0.00160373	0.01131	-0.00774387	-0.046937	0.029547	-0.0141602	-0.1209	-0.0421195	0.0543701	-0.120861	-0.0393341	-0.00234801	0.0693928	-0.0517516	0.0496312	0.0883287	-0.0337401	0.0770981	-0.115964	0.0363024	0.0771872	0.0107407	0.213701	-0.221936	0.133694	-0.213835	0.0750406	0.141201
K01815	K09100 Metabolism	K09101 Carbohydrate metabolism	K00040 Pentose and glucuronate interconversions [PATH:ko00040]	kduI; 4-deoxy-L-threo-5-hexosulose-uronate ketol-isomerase [EC:5.3.1.17]	0.0526603	-0.0396226	0.0509495	0.0513926	-0.077311	-0.104961	-0.00810151	-0.0132214	-0.0366389	-0.0278336	0.00051015	-0.0704225	-0.0670607	-0.141239	-0.0376288	-0.0320957	0.0465606	-0.0309321	-0.011392	0.0941177	0.00014063	-0.0220606	-0.0806577	0.0153569	0.0198002	0.00898612	-0.0916109	-0.0642887	0.0414087	-0.0379877	0.0549069	0.0434049	-0.128504	0.155294	-0.0729682	0.1037	-0.116601	0.010867
K01817	K09100 Metabolism	K09105 Amino acid metabolism	K00400 Phenylalanine, tyrosine and tryptophan biosynthesis [PATH:ko00400]	trpF; phosphoribosylanthranilate isomerase [EC:5.3.1.24]	-0.0500069	-0.141003	-0.14355	-0.0621464	-0.0699588	-0.0709944	-0.104725	0.161535	0.0216779	0.014303	-0.0525859	0.0575233	0.108617	0.0088336	0.0697816	0.0299703	0.00755042	-0.0470057	0.0653312	-0.0941716	0.0293264	0.0393441	0.0728125	-0.0823755	0.0601654	0.0258143	0.00834388	0.066777	0.0108618	0.00364738	0.107524	0.0283683	-0.0506357	0.102971	-0.0972174	0.0744621	-0.211089	-0.0271025
K01818	K09100 Metabolism	K09101 Carbohydrate metabolism	K00040 Pentose and glucuronate interconversions [PATH:ko00040]; K00051 Fructose and mannose metabolism [PATH:ko00051]	fucI; L-fucose/D-arabinose isomerase [EC:5.3.1.25 5.3.1.3]	-0.160685	0.0187326	-0.106221	-0.0894854	0.120153	0.136002	0.0340714	0.0637438	0.0190749	0.0169612	0.0958368	0.0667568	0.0912841	0.105243	0.0479338	-0.0577917	-0.162445	-0.0589406	-0.0530162	-0.144831	0.0124083	0.0564912	0.0500543	0.0296027	0.0507088	0.0475528	-0.0268648	0.0185028	-0.0639428	0.0293153	0.015606	0.0878238	0.241012	-0.160389	0.212972	-0.404754	0.257303	0.222449
K01823	K09100 Metabolism	K09109 Metabolism of terpenoids and polyketides	K00900 Terpenoid backbone biosynthesis [PATH:ko00900]	idi, IDI; isopentenyl-diphosphate Delta-isomerase [EC:5.3.3.2]	0.0269563	-0.0373416	0.0700687	0.0905192	0.0424628	-0.0180486	0.075369	-0.114379	-0.0075568	-0.0879084	-0.0502191	0.00682269	0.0228961	0.0787457	-0.131864	-0.037814	-0.00795403	0.00370673	-0.00906992	0.0175708	-0.0330846	-0.034353	-0.0238409	0.0388538	-0.0464187	-0.0382114	0.045553	-0.0245861	-0.0450606	-0.0349064	-0.112994	-0.052301	0.0320598	-0.0582702	0.176061	-0.161824	0.282844	0.146514
K01834	K09100 Metabolism; K09150 Organismal Systems; K09160 Human Diseases; K09180 Brite Hierarchies	K09101 Carbohydrate metabolism; K09102 Energy metabolism; K09105 Amino acid metabolism; K09152 Endocrine system; K09161 Cancer: overview; K09182 Protein families: genetic information processing; K09183 Protein families: signaling and cellular processes	K00010 Glycolysis / Gluconeogenesis [PATH:ko00010]; K00680 Methane metabolism [PATH:ko00680]; K00260 Glycine, serine and threonine metabolism [PATH:ko00260]; K04922 Glucagon signaling pathway [PATH:ko04922]; K05230 Central carbon metabolism in cancer [PATH:ko05230]; K04131 Membrane trafficking [BR:ko04131]; K04147 Exosome [BR:ko04147]	PGAM, gpmA; 2,3-bisphosphoglycerate-dependent phosphoglycerate mutase [EC:5.4.2.11]	0.0414935	0.0419663	0.0375185	0.0505436	-0.0320919	-0.115127	0.0414236	-0.0683972	0.0181895	-0.0436191	-0.0287091	0.00710652	0.00314418	0.00488274	-0.0967128	-0.11149	0.114158	-0.00842554	-0.00721148	0.112025	0.097915	0.0399653	-0.0333917	-0.0142539	0.0254056	-0.0204092	0.0133534	0.000969455	0.0889719	-0.01198	-0.045194	-0.0674284	-0.104572	0.091819	-0.0718256	0.144104	-0.0944682	-0.150336
K01835	K09100 Metabolism	K09101 Carbohydrate metabolism; K09104 Nucleotide metabolism; K09110 Biosynthesis of other secondary metabolites	K00010 Glycolysis / Gluconeogenesis [PATH:ko00010]; K00030 Pentose phosphate pathway [PATH:ko00030]; K00052 Galactose metabolism [PATH:ko00052]; K00500 Starch and sucrose metabolism [PATH:ko00500]; K00520 Amino sugar and nucleotide sugar metabolism [PATH:ko00520]; K00230 Purine metabolism [PATH:ko00230]; K00521 Streptomycin biosynthesis [PATH:ko00521]	pgm; phosphoglucomutase [EC:5.4.2.2]	0.0294159	-0.0182663	-0.0190647	0.0651357	-0.0562049	-0.0303964	-0.137386	0.0474574	0.0772614	0.0720434	-0.0286959	-0.129571	-0.026778	-0.0192805	0.0724587	0.0223518	0.0759081	-0.00268854	0.0416706	0.0749682	0.0134105	0.00446677	0.0420307	-0.0915477	0.123301	0.0313203	-0.0667517	-0.0203163	0.0276908	0.0348295	0.0670386	-0.00798201	-0.284685	0.249721	-0.0289602	0.18143	-0.0498225	0.16218
K01838	K09100 Metabolism	K09101 Carbohydrate metabolism	K00500 Starch and sucrose metabolism [PATH:ko00500]	pgmB; beta-phosphoglucomutase [EC:5.4.2.6]	-0.0808083	0.0994155	-0.0607637	-0.122433	0.109319	0.0266197	0.131726	-0.0065573	-0.00696994	-0.0071611	0.0474081	0.106281	0.0843219	0.0818776	0.0267465	-0.0873824	0.00678684	-0.102478	-0.0337136	-0.108111	0.059346	0.0518957	0.0280419	0.0374996	-0.0746025	-0.0257532	0.0595052	0.062435	0.00104609	-0.0229479	0.0246411	-0.0296059	-0.0539217	0.02729	-0.0393493	0.131938	-0.0548475	-0.231703
K01839	K09100 Metabolism	K09101 Carbohydrate metabolism; K09104 Nucleotide metabolism	K00030 Pentose phosphate pathway [PATH:ko00030]; K00230 Purine metabolism [PATH:ko00230]	deoB; phosphopentomutase [EC:5.4.2.7]	-0.0144766	0.0619864	-0.0136808	-0.0807467	0.0867889	0.0883124	0.064486	0.00368793	-0.061603	0.00838866	0.0595853	0.144378	0.0275168	-0.0645946	0.0073427	0.0492617	-0.0792924	-0.095056	-0.0236847	-0.0313571	-0.00582889	-0.0487612	-0.0609911	0.0757593	-0.0733557	-0.0482741	-0.0119336	-0.0135207	-0.0704569	-0.0711946	-0.0176209	-0.0769984	0.17546	-0.321409	-0.0271258	0.0887651	-0.0151878	-0.249827
K01840	K09100 Metabolism	K09101 Carbohydrate metabolism; K09107 Glycan biosynthesis and metabolism	K00051 Fructose and mannose metabolism [PATH:ko00051]; K00520 Amino sugar and nucleotide sugar metabolism [PATH:ko00520]; K00541 O-Antigen nucleotide sugar biosynthesis [PATH:ko00541]	manB; phosphomannomutase [EC:5.4.2.8]	0.0283232	-0.0642638	0.0712475	0.0825049	-0.0642821	-0.101305	-0.00258966	-0.0317148	-0.0333529	-0.109975	-0.0529692	-0.138904	-0.104174	0.0419506	-0.00705468	0.0300638	0.0501785	0.0336446	0.0449791	0.0625834	0.0344023	0.0230475	0.0570111	-0.0994457	0.11201	0.0836427	-0.0281092	-0.0263137	0.0983525	0.0652577	0.0336444	0.0980852	-0.199633	0.358444	0.0809097	-0.0574079	-0.00326088	0.112778
K01841	K09100 Metabolism	K09106 Metabolism of other amino acids; K09110 Biosynthesis of other secondary metabolites	K00440 Phosphonate and phosphinate metabolism [PATH:ko00440]; K00998 Biosynthesis of various antibiotics [PATH:ko00998]	pepM; phosphoenolpyruvate phosphomutase [EC:5.4.2.9]	0.0832499	0.042197	0.0885123	0.0496463	-0.0678417	-0.0784328	0.07523	-0.0958863	-0.02887	-0.0402819	0.0351721	-0.0537795	-0.0464373	0.00833817	-0.121177	-0.0857971	0.0857323	0.0948141	-0.0535523	0.0890624	-0.0560305	-0.0524595	-0.0413052	-0.00708829	0.0942569	0.0817899	-0.0188202	0.0705277	0.102937	0.00192375	0.0558088	0.100878	0.00839448	0.111986	-0.0376054	-0.154088	0.0248842	0.162353
K01843	K09100 Metabolism	K09105 Amino acid metabolism	K00310 Lysine degradation [PATH:ko00310]	kamA; lysine 2,3-aminomutase [EC:5.4.3.2]	-0.0604989	-0.00796687	-0.0347765	0.0242131	-0.0301647	0.0269223	-0.0566301	0.0308015	0.0449746	0.0257965	0.0574634	-0.00542578	0.0637601	0.0664597	-0.0559002	-0.0369617	-0.129838	0.0163119	-0.0340661	-0.0990629	-0.0398102	0.000124861	0.0169549	-0.00522384	0.123298	0.103231	-0.00350819	0.0745481	0.021549	0.089548	0.0547952	0.0899775	0.236802	-0.125781	0.189997	-0.451442	0.26592	0.331484
K01845	K09100 Metabolism; K09180 Brite Hierarchies	K09108 Metabolism of cofactors and vitamins; K09181 Protein families: metabolism	K00860 Porphyrin metabolism [PATH:ko00860]; K01007 Amino acid related enzymes [BR:ko01007]	hemL; glutamate-1-semialdehyde 2,1-aminomutase [EC:5.4.3.8]	-0.0222944	-0.062661	-0.0977996	-0.0457226	-0.0254055	0.0431054	-0.125194	0.129198	0.0164028	0.01808	-0.0077518	0.104978	0.145346	0.0743446	-0.0444521	0.00604741	-0.0749401	0.0178353	-0.00417637	-0.106905	-0.0797332	-0.0225395	0.0245252	0.00024458	0.0379753	0.00405298	0.0506938	0.112002	-0.0451546	0.0372569	0.00473754	0.034126	0.245608	-0.172705	0.0568588	-0.305679	0.120707	0.184454
K01847	K09100 Metabolism	K09101 Carbohydrate metabolism; K09102 Energy metabolism; K09105 Amino acid metabolism	K00630 Glyoxylate and dicarboxylate metabolism [PATH:ko00630]; K00640 Propanoate metabolism [PATH:ko00640]; K00720 Carbon fixation pathways in prokaryotes [PATH:ko00720]; K00280 Valine, leucine and isoleucine degradation [PATH:ko00280]	MUT; methylmalonyl-CoA mutase [EC:5.4.99.2]	0.0685468	-0.111082	0.1174	0.0822557	-0.0641827	-0.112751	0.0179506	-0.0448528	-0.099352	-0.168753	-0.0429134	-0.0961147	-0.121461	-0.103324	-0.0445452	0.00783622	0.0812041	0.013881	0.100838	0.0896517	-0.0128755	-0.00451873	0.026106	-0.0890901	0.0139536	0.0318423	-0.0949819	-0.078749	0.0641462	0.00350449	-0.0059826	0.0346725	-0.12456	0.24509	0.0403432	-0.0379005	-0.0421014	0.0640054
K01854	K09100 Metabolism	K09101 Carbohydrate metabolism; K09107 Glycan biosynthesis and metabolism	K00052 Galactose metabolism [PATH:ko00052]; K00520 Amino sugar and nucleotide sugar metabolism [PATH:ko00520]; K00541 O-Antigen nucleotide sugar biosynthesis [PATH:ko00541]	glf; UDP-galactopyranose mutase [EC:5.4.99.9]	-0.0369119	-0.0312299	-0.0357339	-0.00199221	0.00927787	-0.0371277	-0.00299693	0.0214679	0.0122733	0.00314454	-0.0134932	0.0096572	0.0161947	-0.0325141	0.0970534	-0.0120639	0.0585311	-0.0471591	0.0415436	0.0454872	0.0929439	0.0475272	0.00809812	-0.0499444	0.021421	0.0361571	-0.00537924	-0.0523149	0.049996	-0.0459169	0.055179	-0.0143953	-0.260295	0.174394	0.0060756	0.271701	-0.0783273	-0.0962507
K01858	K09100 Metabolism	K09101 Carbohydrate metabolism; K09110 Biosynthesis of other secondary metabolites	K00562 Inositol phosphate metabolism [PATH:ko00562]; K00521 Streptomycin biosynthesis [PATH:ko00521]	INO1, ISYNA1; myo-inositol-1-phosphate synthase [EC:5.5.1.4]	0.0305886	-0.0763779	0.0636111	0.0593955	-0.0336693	-0.0685123	0.0219197	-0.0487754	-0.0136182	-0.0683559	-0.0265175	-0.128757	-0.118633	-0.0769275	0.0808258	0.0767137	0.0675801	0.0621372	0.0415339	0.114125	0.0478936	0.030632	0.00801881	-0.0553958	0.00541958	0.0291232	-0.0433518	-0.0882031	0.101799	0.011751	0.0281367	0.00261796	-0.274787	0.333041	0.023282	0.137348	-0.077046	0.0150907
K01866	K09120 Genetic Information Processing; K09180 Brite Hierarchies	K09122 Translation; K09181 Protein families: metabolism; K09182 Protein families: genetic information processing	K00970 Aminoacyl-tRNA biosynthesis [PATH:ko00970]; K01007 Amino acid related enzymes [BR:ko01007]; K03016 Transfer RNA biogenesis [BR:ko03016]; K03029 Mitochondrial biogenesis [BR:ko03029]	YARS, tyrS; tyrosyl-tRNA synthetase [EC:6.1.1.1]	0.0776074	-0.07195	0.0482013	0.149622	-0.0586097	-0.0224156	-0.145479	-0.0063539	0.0578777	0.0146326	-0.0923649	-0.154787	-0.0818591	-0.0305933	0.0506247	0.0422541	0.00263618	0.0636571	0.0603295	0.116216	-0.00560785	-0.0108731	0.0389938	-0.0996158	0.116733	0.0747231	-0.0347519	-0.0591629	0.0453197	0.0584982	0.0154474	-0.00237198	-0.212303	0.18723	0.186729	0.0197304	0.109419	0.2196
K01867	K09120 Genetic Information Processing; K09180 Brite Hierarchies	K09122 Translation; K09181 Protein families: metabolism; K09182 Protein families: genetic information processing	K00970 Aminoacyl-tRNA biosynthesis [PATH:ko00970]; K01007 Amino acid related enzymes [BR:ko01007]; K03016 Transfer RNA biogenesis [BR:ko03016]	WARS, trpS; tryptophanyl-tRNA synthetase [EC:6.1.1.2]	0.0454736	-0.0925854	0.0334968	0.114574	-0.100948	-0.0398562	-0.132723	0.0235525	0.0333697	-0.000703988	-0.0697667	-0.162708	-0.098785	-0.0018819	0.0725771	0.0569331	0.00273637	0.060013	0.0976911	0.0909521	-0.00347291	-0.0133173	0.081476	-0.138882	0.117095	0.0917937	-0.0474019	-0.032618	0.0650127	0.0703797	0.038857	0.00412571	-0.178555	0.197343	0.1537	-0.014924	0.0626714	0.211682
K01868	K09120 Genetic Information Processing; K09180 Brite Hierarchies	K09122 Translation; K09181 Protein families: metabolism; K09182 Protein families: genetic information processing	K00970 Aminoacyl-tRNA biosynthesis [PATH:ko00970]; K01007 Amino acid related enzymes [BR:ko01007]; K03016 Transfer RNA biogenesis [BR:ko03016]	TARS, thrS; threonyl-tRNA synthetase [EC:6.1.1.3]	0.0395256	-0.0922035	0.0195447	0.0992313	-0.11269	-0.0461386	-0.137261	0.0344709	0.0441499	0.011773	-0.0710357	-0.157485	-0.0867057	-0.00963965	0.0892014	0.061105	-0.00601257	0.064836	0.0848885	0.0703336	-0.00346181	-0.00930493	0.0775079	-0.13266	0.131181	0.0822537	-0.0462242	-0.0240868	0.0765494	0.0700405	0.0657413	0.0225435	-0.185453	0.209783	0.104538	0.0121882	0.022604	0.199558
K01869	K09120 Genetic Information Processing; K09180 Brite Hierarchies	K09122 Translation; K09181 Protein families: metabolism; K09182 Protein families: genetic information processing	K00970 Aminoacyl-tRNA biosynthesis [PATH:ko00970]; K01007 Amino acid related enzymes [BR:ko01007]; K03016 Transfer RNA biogenesis [BR:ko03016]; K03029 Mitochondrial biogenesis [BR:ko03029]	LARS, leuS; leucyl-tRNA synthetase [EC:6.1.1.4]	0.0104694	-0.0907203	0.0120482	0.0686004	-0.0840388	-0.0300312	-0.115797	0.0481312	0.0226167	-0.00339068	-0.0544895	-0.157118	-0.0932413	0.00961245	0.10721	0.0609441	-0.00998655	0.0551866	0.0813276	0.0394529	0.00540968	0.0178425	0.0914285	-0.135127	0.145615	0.0881242	-0.0607652	-0.0352034	0.0749668	0.072091	0.0811514	0.0383437	-0.203275	0.237817	0.119198	0.00164984	0.0292332	0.229922
K01870	K09120 Genetic Information Processing; K09180 Brite Hierarchies	K09122 Translation; K09181 Protein families: metabolism; K09182 Protein families: genetic information processing	K00970 Aminoacyl-tRNA biosynthesis [PATH:ko00970]; K01007 Amino acid related enzymes [BR:ko01007]; K03016 Transfer RNA biogenesis [BR:ko03016]	IARS, ileS; isoleucyl-tRNA synthetase [EC:6.1.1.5]	0.00700073	-0.0827142	0.0125067	0.0657976	-0.081112	-0.0278829	-0.113898	0.0470156	0.0250286	0.007148	-0.0575299	-0.164815	-0.0935423	0.011279	0.106937	0.0679265	-0.0141166	0.0546736	0.0753599	0.0382572	0.000605957	0.00772521	0.0867123	-0.128195	0.144686	0.0808246	-0.062743	-0.0397198	0.0755093	0.0695202	0.0822641	0.0361191	-0.214925	0.241352	0.12028	0.0146566	0.033997	0.228624
K01872	K09120 Genetic Information Processing; K09180 Brite Hierarchies	K09122 Translation; K09181 Protein families: metabolism; K09182 Protein families: genetic information processing	K00970 Aminoacyl-tRNA biosynthesis [PATH:ko00970]; K01007 Amino acid related enzymes [BR:ko01007]; K03016 Transfer RNA biogenesis [BR:ko03016]	AARS, alaS; alanyl-tRNA synthetase [EC:6.1.1.7]	-0.011873	0.0262032	0.0471753	0.0941937	0.0379038	0.0946305	-0.0724204	-0.0121135	0.0231152	0.0790394	-0.0309563	-0.16429	-0.13576	-0.0844979	0.179585	-0.0107354	-0.102852	-0.00361217	0.0280053	0.0537709	0.0215717	0.0126606	0.0304559	-0.052577	0.0908213	0.140801	-0.0898348	-0.099238	-0.0272542	0.0294971	0.0530635	-0.00455681	-0.117878	-0.00642437	0.157502	0.0843017	0.082512	0.137752
K01873	K09120 Genetic Information Processing; K09180 Brite Hierarchies	K09122 Translation; K09181 Protein families: metabolism; K09182 Protein families: genetic information processing	K00970 Aminoacyl-tRNA biosynthesis [PATH:ko00970]; K01007 Amino acid related enzymes [BR:ko01007]; K03016 Transfer RNA biogenesis [BR:ko03016]	VARS, valS; valyl-tRNA synthetase [EC:6.1.1.9]	0.00914212	-0.0900363	0.0114158	0.0685048	-0.085419	-0.0292396	-0.11495	0.0492471	0.0206433	-0.00506544	-0.0551667	-0.156181	-0.0951439	0.007307	0.105081	0.0601311	-0.0119761	0.0530548	0.0795363	0.0395073	0.00512244	0.0177086	0.0907753	-0.13273	0.142882	0.0862509	-0.0607865	-0.0357413	0.0740367	0.0716725	0.0782309	0.0395778	-0.203576	0.237148	0.119906	0.00102448	0.0324089	0.232092
K01874	K09100 Metabolism; K09120 Genetic Information Processing; K09180 Brite Hierarchies	K09106 Metabolism of other amino acids; K09122 Translation; K09181 Protein families: metabolism; K09182 Protein families: genetic information processing	K00450 Selenocompound metabolism [PATH:ko00450]; K00970 Aminoacyl-tRNA biosynthesis [PATH:ko00970]; K01007 Amino acid related enzymes [BR:ko01007]; K03016 Transfer RNA biogenesis [BR:ko03016]	MARS, metG; methionyl-tRNA synthetase [EC:6.1.1.10]	0.0576692	-0.0725344	0.0145814	0.120216	-0.0969086	-0.0462037	-0.167293	0.0485875	0.0344512	0.0265329	-0.0923283	-0.133434	-0.056004	-0.0474705	0.0390963	0.0629214	0.00486631	0.0494016	0.0861317	0.108427	-0.00450832	-0.026586	0.0506762	-0.122985	0.117181	0.0842179	-0.030146	-0.0258527	0.0574714	0.0573953	0.0453032	-0.0181172	-0.18505	0.200115	0.114257	0.0327598	0.0115991	0.148329
K01875	K09120 Genetic Information Processing; K09180 Brite Hierarchies	K09122 Translation; K09181 Protein families: metabolism; K09182 Protein families: genetic information processing	K00970 Aminoacyl-tRNA biosynthesis [PATH:ko00970]; K01007 Amino acid related enzymes [BR:ko01007]; K03016 Transfer RNA biogenesis [BR:ko03016]	SARS, serS; seryl-tRNA synthetase [EC:6.1.1.11]	0.0105699	-0.0906108	0.0122515	0.0687027	-0.0840005	-0.0299466	-0.115671	0.0479237	0.0225557	-0.00348058	-0.0545047	-0.15717	-0.0933331	0.00949439	0.107128	0.0609074	-0.00988389	0.0552213	0.081426	0.039489	0.00539252	0.0178297	0.091544	-0.135249	0.145618	0.0881488	-0.0607581	-0.0351772	0.0749769	0.0720108	0.0811788	0.0384025	-0.203437	0.237915	0.119381	0.0016897	0.0294185	0.229976
K01876	K09120 Genetic Information Processing; K09180 Brite Hierarchies	K09122 Translation; K09181 Protein families: metabolism; K09182 Protein families: genetic information processing	K00970 Aminoacyl-tRNA biosynthesis [PATH:ko00970]; K01007 Amino acid related enzymes [BR:ko01007]; K03016 Transfer RNA biogenesis [BR:ko03016]; K03029 Mitochondrial biogenesis [BR:ko03029]	DARS2, aspS; aspartyl-tRNA synthetase [EC:6.1.1.12]	-0.0175384	-0.104698	-0.00259751	0.034975	-0.0807573	-0.031071	-0.0845424	0.0493255	0.0182504	-0.00245789	-0.0366123	-0.127418	-0.085784	0.0416037	0.136168	0.0792825	-0.0281004	0.0469739	0.0819618	-0.00230996	-0.00124378	0.0219465	0.113227	-0.12811	0.110777	0.0615381	-0.0445439	-0.00234238	0.041238	0.0562616	0.0778252	0.0366782	-0.188374	0.21024	0.044823	0.05166	-0.0375821	0.199593
K01878	K09120 Genetic Information Processing; K09180 Brite Hierarchies	K09122 Translation; K09181 Protein families: metabolism; K09182 Protein families: genetic information processing	K00970 Aminoacyl-tRNA biosynthesis [PATH:ko00970]; K01007 Amino acid related enzymes [BR:ko01007]; K03016 Transfer RNA biogenesis [BR:ko03016]	glyQ; glycyl-tRNA synthetase alpha chain [EC:6.1.1.14]	0.0286576	0.0270009	0.035794	-0.0736201	0.0176004	-0.0664696	0.127114	-0.0496276	-0.0820995	-0.0747927	0.00782905	0.118804	0.0107354	0.0105379	0.00300012	0.024964	0.105606	0.0669357	0.077577	0.00865191	0.0442554	-0.00367794	-0.00129357	-0.0226835	-0.0903732	-0.0587167	0.0181537	-0.0978575	0.0555298	-0.0578346	-0.0450781	-0.05489	-0.0269406	-0.0438983	-0.103087	0.207582	-0.139497	-0.250681
K01879	K09120 Genetic Information Processing; K09180 Brite Hierarchies	K09122 Translation; K09181 Protein families: metabolism; K09182 Protein families: genetic information processing	K00970 Aminoacyl-tRNA biosynthesis [PATH:ko00970]; K01007 Amino acid related enzymes [BR:ko01007]; K03016 Transfer RNA biogenesis [BR:ko03016]	glyS; glycyl-tRNA synthetase beta chain [EC:6.1.1.14]	0.0297556	0.0264007	0.0333054	-0.0731093	0.0148098	-0.0700158	0.123767	-0.046999	-0.0798055	-0.0723335	0.00348584	0.117298	0.0109843	0.00706646	0.00185359	0.0243035	0.0996482	0.0688547	0.0781427	0.0088595	0.0452614	-0.00208125	-0.000555934	-0.0245967	-0.0845419	-0.0549148	0.017023	-0.0993753	0.0544294	-0.060409	-0.0435727	-0.0517869	-0.036094	-0.0403616	-0.0971852	0.219137	-0.145668	-0.254
K01880	K09120 Genetic Information Processing; K09180 Brite Hierarchies	K09122 Translation; K09181 Protein families: metabolism; K09182 Protein families: genetic information processing	K00970 Aminoacyl-tRNA biosynthesis [PATH:ko00970]; K01007 Amino acid related enzymes [BR:ko01007]; K03016 Transfer RNA biogenesis [BR:ko03016]; K03029 Mitochondrial biogenesis [BR:ko03029]	GARS, glyS1; glycyl-tRNA synthetase [EC:6.1.1.14]	-0.0169232	-0.0763369	-0.0119909	0.0979118	-0.0686801	0.0287159	-0.157284	0.0619679	0.0635869	0.042011	-0.0447265	-0.18299	-0.0693644	0.0023564	0.067071	0.0374705	-0.0789461	-0.0023498	0.0257778	0.01757	-0.0206427	0.0183438	0.0810814	-0.0971938	0.163	0.102171	-0.0454533	0.0301497	0.0145317	0.0976756	0.0819378	0.0626778	-0.133711	0.198739	0.154715	-0.124721	0.110246	0.328612
K01881	K09120 Genetic Information Processing; K09180 Brite Hierarchies	K09122 Translation; K09181 Protein families: metabolism; K09182 Protein families: genetic information processing	K00970 Aminoacyl-tRNA biosynthesis [PATH:ko00970]; K01007 Amino acid related enzymes [BR:ko01007]; K03016 Transfer RNA biogenesis [BR:ko03016]	PARS, proS; prolyl-tRNA synthetase [EC:6.1.1.15]	0.0124168	-0.0933517	0.0159969	0.0674167	-0.0833496	-0.0309571	-0.1094	0.0411996	0.0224986	-0.00427273	-0.0468382	-0.152801	-0.087147	0.0121066	0.108104	0.0623971	-0.00838393	0.0486896	0.0859164	0.0358065	0.00739006	0.0179942	0.095371	-0.137014	0.140873	0.0804239	-0.0672791	-0.0367576	0.0712022	0.0691296	0.0804785	0.0340358	-0.191365	0.224991	0.116524	-0.00907621	0.0385302	0.237734
K01883	K09120 Genetic Information Processing; K09180 Brite Hierarchies	K09122 Translation; K09181 Protein families: metabolism; K09182 Protein families: genetic information processing	K00970 Aminoacyl-tRNA biosynthesis [PATH:ko00970]; K01007 Amino acid related enzymes [BR:ko01007]; K03016 Transfer RNA biogenesis [BR:ko03016]	CARS, cysS; cysteinyl-tRNA synthetase [EC:6.1.1.16]	0.0510933	-0.0958703	0.0285485	0.0707523	-0.0599429	-0.0365435	-0.110268	0.0236105	0.0243081	-0.00839466	-0.0425707	-0.122133	-0.08838	0.00744089	0.0797522	0.104857	0.0121749	0.0854508	0.0749107	0.0313894	0.0195182	0.0376528	0.0790641	-0.114804	0.127828	0.0489606	-0.0641411	-0.0992345	0.0768732	0.063893	0.0460071	0.0239185	-0.285672	0.244989	0.113523	0.132236	0.0187119	0.187594
K01885	K09100 Metabolism; K09120 Genetic Information Processing; K09180 Brite Hierarchies	K09108 Metabolism of cofactors and vitamins; K09122 Translation; K09181 Protein families: metabolism; K09182 Protein families: genetic information processing; K09183 Protein families: signaling and cellular processes	K00860 Porphyrin metabolism [PATH:ko00860]; K00970 Aminoacyl-tRNA biosynthesis [PATH:ko00970]; K01007 Amino acid related enzymes [BR:ko01007]; K03016 Transfer RNA biogenesis [BR:ko03016]; K02048 Prokaryotic defense system [BR:ko02048]	EARS, gltX; glutamyl-tRNA synthetase [EC:6.1.1.17]	-0.0213264	-0.0376333	0.0371484	0.0535003	-0.0371646	0.0398733	-0.0660327	0.0301401	-0.0149319	0.00164392	-0.0274311	-0.185361	-0.142134	0.0128424	0.10821	0.0232451	-0.0870425	0.0778717	0.0310397	-0.0137134	-0.0149103	0.0149263	0.0932446	-0.0993825	0.166628	0.129336	-0.0680499	-0.013605	0.02594	0.0838516	0.0829242	0.108596	-0.0768037	0.134908	0.124916	-0.120019	0.065547	0.300933
K01886	K09120 Genetic Information Processing; K09180 Brite Hierarchies	K09122 Translation; K09181 Protein families: metabolism; K09182 Protein families: genetic information processing	K00970 Aminoacyl-tRNA biosynthesis [PATH:ko00970]; K01007 Amino acid related enzymes [BR:ko01007]; K03016 Transfer RNA biogenesis [BR:ko03016]	QARS, glnS; glutaminyl-tRNA synthetase [EC:6.1.1.18]	-0.0292922	-0.100814	-0.0130568	0.0683275	0.00960253	0.0476584	-0.119161	0.0421807	0.0596284	-0.00821529	-0.00464965	-0.119957	-0.052188	-0.0323857	0.0821531	0.0950793	-0.0692363	0.0106825	0.077765	-0.0162892	-0.00321525	0.0261396	0.0876339	-0.117545	0.134452	0.0819282	-0.0429858	-0.0281448	0.0165558	0.103489	0.0940054	0.0673663	-0.100647	0.144474	0.171945	-0.101744	0.0857562	0.24554
K01887	K09120 Genetic Information Processing; K09180 Brite Hierarchies	K09122 Translation; K09181 Protein families: metabolism; K09182 Protein families: genetic information processing	K00970 Aminoacyl-tRNA biosynthesis [PATH:ko00970]; K01007 Amino acid related enzymes [BR:ko01007]; K03016 Transfer RNA biogenesis [BR:ko03016]; K03029 Mitochondrial biogenesis [BR:ko03029]	RARS, argS; arginyl-tRNA synthetase [EC:6.1.1.19]	0.0285909	-0.0754547	0.0125364	0.0962018	-0.10403	-0.0363011	-0.138892	0.0375531	0.0518944	0.0262964	-0.0699624	-0.165429	-0.0758303	-0.00436908	0.0967183	0.0630304	-0.0119144	0.063355	0.0776162	0.0695187	-0.0040424	-0.00891681	0.0762448	-0.128804	0.133182	0.0838552	-0.0426933	-0.0216377	0.0786437	0.075002	0.0715835	0.0250213	-0.184749	0.21359	0.0975871	0.00936938	0.0177782	0.206171
K01889	K09120 Genetic Information Processing; K09180 Brite Hierarchies	K09122 Translation; K09181 Protein families: metabolism; K09182 Protein families: genetic information processing	K00970 Aminoacyl-tRNA biosynthesis [PATH:ko00970]; K01007 Amino acid related enzymes [BR:ko01007]; K03016 Transfer RNA biogenesis [BR:ko03016]	FARSA, pheS; phenylalanyl-tRNA synthetase alpha chain [EC:6.1.1.20]	0.00511977	-0.0826315	0.0123866	0.0703891	-0.0803846	-0.0223741	-0.118467	0.0477331	0.0250147	0.0020787	-0.0509234	-0.160039	-0.0898431	0.0214356	0.106604	0.0641848	-0.0169552	0.0553966	0.0792142	0.0381346	0.00528954	0.0149118	0.0915576	-0.135259	0.148461	0.0868474	-0.0577405	-0.03124	0.0799032	0.077069	0.0883076	0.0425136	-0.199665	0.234301	0.131672	-0.0113406	0.0427692	0.243097
K01890	K09120 Genetic Information Processing; K09180 Brite Hierarchies	K09122 Translation; K09181 Protein families: metabolism; K09182 Protein families: genetic information processing	K00970 Aminoacyl-tRNA biosynthesis [PATH:ko00970]; K01007 Amino acid related enzymes [BR:ko01007]; K03016 Transfer RNA biogenesis [BR:ko03016]	FARSB, pheT; phenylalanyl-tRNA synthetase beta chain [EC:6.1.1.20]	0.00892314	-0.089067	0.0112056	0.0681117	-0.0846077	-0.0285915	-0.114998	0.0492881	0.0211534	-0.00452336	-0.0555651	-0.156516	-0.0950695	0.00803203	0.105326	0.0601312	-0.0116656	0.0531128	0.0791573	0.0393884	0.00519924	0.0177845	0.0909636	-0.13263	0.143022	0.0864289	-0.0609068	-0.0354938	0.0741668	0.0719392	0.0782427	0.0397151	-0.20365	0.237029	0.120173	0.000942955	0.0329762	0.232329
K01892	K09120 Genetic Information Processing; K09180 Brite Hierarchies	K09122 Translation; K09181 Protein families: metabolism; K09182 Protein families: genetic information processing	K00970 Aminoacyl-tRNA biosynthesis [PATH:ko00970]; K01007 Amino acid related enzymes [BR:ko01007]; K03016 Transfer RNA biogenesis [BR:ko03016]	HARS, hisS; histidyl-tRNA synthetase [EC:6.1.1.21]	0.0211813	-0.0998965	0.026568	0.0816245	-0.0777835	-0.0279085	-0.112292	0.0377745	0.0104321	-0.018586	-0.0514743	-0.155304	-0.103804	0.0167589	0.0917082	0.0621186	-0.00397209	0.0495868	0.0987066	0.0569474	0.00234673	0.0100697	0.0968963	-0.143457	0.1295	0.0923097	-0.0602817	-0.0419048	0.06339	0.0702203	0.0545631	0.0198401	-0.202649	0.224962	0.166693	-0.0117297	0.064462	0.232556
[truncated: 1,434 more rows]

## Sheet: p-values
KEGG	A	B	C	D	C14_BF	C15_BF	C16_BF	C161_BF	C17_BF	C171_BF	C18_BF	C181_BF	C182_BF	C183_BF	C20_BF	C201_BF	C202_BF	C203N3_BF	C204_BF	C203N6_BF	C14_LD	C15_LD	C16_LD	C161_LD	C17_LD	C171_LD	C18_LD	C181_LD	C182_LD	C183_LD	C20_LD	C201_LD	C202_LD	C203N3_LD	C204_LD	C203N6_LD	Acetic	Propionic	iso-Butiric	n-Butiric	iso-Valeric	n-Valeric
[truncated: 2,025 more rows]
